# Supplementary material for: Identification and Verification of Potential Therapeutic Target Genes in Berberine-Treated Zucker Diabetic Fatty Rats through Bioinformatics Analysis
Source: PLoS One. 2016 Nov 15;11(11):e0166378. doi: 10.1371/journal.pone.0166378 (PMC5112949; doi:10.1371/journal.pone.0166378)
Supplement: S1 Table — (XLSX) [file pone.0166378.s001.xlsx]

## Sheet: all differential genes
# Fold Change cut-off: 1.0 # P-value cut-off: 0.05 # Column A: ProbeName it represents probe name. # Column B~D Group--averaged Raw Intensity(mean) # Column E P-value, P-value calculated from unpaired t-test. # Column H ~ S: Annotations, include GeneSymbol,GeneName,GO,Description,KEGG,PrimaryAccession,RefSeqAccession,GenbankAccession,UniGeneID,EntrezGeneID,EnsemblID,TIGRID,GenomicCoordinates,Cyto…
	Group--Raw Intensity(mean)						Annotations												Raw Intensity											Normalized Intensity
ProbeName	group Con(mean)	group DM(mean)	groupBBR(mean)	pvalue(ANOVA)	GeneSymbol	GeneName	GO	Description	KEGG	PrimaryAccession	RefSeqAccession	GenbankAccession	UniGeneID	EntrezGeneID	EnsemblID	TIGRID	GenomicCoordinates	Cytoband	groupCon/G1G2	groupCon/G3G4	groupCon/G5G6	group DM/G7G8	group DM/G11G44	group DM/G9G10	groupBer/G41G42	groupBer/G37G38	groupBer/G39G40	groupCon/G1G2_NormSignal	groupCon/G3G4_NormSignal	groupCon/G5G6_NormSignal	group DM/G7G8_NormSignal	group DM/G11G44_NormSignal	group DM/G9G10_NormSignal	groupBer/G41G42_NormSignal	groupBer/G37G38_NormSignal	groupBer/G39G40_NormSignal
A_64_P114074	8.09955	10.392	29.1745	1.239e-07	Pi16	peptidase inhibitor 16	GO:0005576(extracellular region)	Rattus norvegicus peptidase inhibitor 16 (Pi16), mRNA [NM_001170481]		NM_001170481	NM_001170481	NM_001170481	Rn.9448	294312	ENSRNOT00000000632	TC586519	chr20:7643824-7643883	rn|20p12	8.10607	8.0963	8.0963	9.95921	10.0949	11.122	27.334	30.8016	29.3878	3.019	3.01726	3.01726	3.31603	3.33555	3.47535	4.77262	4.94493	4.87715
A_64_P025998	8298.54	3942.59	2457.63	1.409e-07	Il36rn	interleukin 36 receptor antagonist	GO:0005152(interleukin-1 receptor antagonist activity)|GO:0005615(extracellular space)|GO:0032715(negative regulation of interleukin-6 production)	Rattus norvegicus interleukin 36 receptor antagonist (Il36rn), mRNA [NM_001107814]		NM_001107814	NM_001107814	NM_001107814	Rn.63170	311783	ENSRNOT00000007593		chr3:2534706-2534765	rn|3p13	8221.04	8337.28	8337.28	4186.01	3803.82	3837.94	2354.65	2610.29	2407.95	13.0051	13.0254	13.0254	12.0314	11.8932	11.9061	11.2013	11.35	11.2336
A_64_P108314	1.00696	1.00924	2.9346	2.675e-07	Slc25a40	solute carrier family 25, member 40	GO:0005739(mitochondrion)|GO:0005743(mitochondrial inner membrane)|GO:0006810(transport)|GO:0016021(integral to membrane)|GO:0055085(transmembrane transport)	Solute carrier family 25 member 40 [Source:UniProtKB/Swiss-Prot;Acc:Q498U3] [ENSRNOT00000030352]		ENSRNOT00000030352		XM_216078		296813	ENSRNOT00000030352	TC634745	chr4:21510986-21511045	rn|4q12	1.00696	1.00696	1.00696	1.00696	1.0138	1.00696	2.9199	3.18855	2.69535	0.01	0.01	0.01	0.01	0.0197766	0.01	1.54592	1.6729	1.43047
A_44_P198935	1.00696	1.00696	2.9346	2.687e-07	Vasp	vasodilator-stimulated phosphoprotein	GO:0001843(neural tube closure)|GO:0005522(profilin binding)|GO:0005737(cytoplasm)|GO:0005886(plasma membrane)|GO:0005925(focal adhesion)|GO:0007411(axon guidance)|GO:0030027(lamellipodium)|GO:0030036(actin cytoskeleton organization)|GO:0030175(filopodium)	Rattus norvegicus vasodilator-stimulated phosphoprotein (Vasp), mRNA [NM_001108475]	04510:Focal adhesion|04666:Fc gamma R-mediated phagocytosis|04670:Leukocyte transendothelial migration	NM_001108475	NM_001108475	NM_001108475	Rn.98750	361517		TC603385	chr1:78623770-78623611	rn|1q21	1.00696	1.00696	1.00696	1.00696	1.00696	1.00696	2.9199	3.18855	2.69535	0.01	0.01	0.01	0.01	0.01	0.01	1.54592	1.6729	1.43047
A_64_P008263	1.00696	1.00696	3.20904	2.687e-07	Krtap2-4l	keratin associated protein 2-4-like	GO:0045095(keratin filament)	PREDICTED: Rattus norvegicus keratin-associated protein 2-3-like (LOC680136), mRNA [XM_003752376]		XM_003752376	XM_003752376	XM_003752376		680136			chr10:88557417-88557358	rn|10q32.1	1.00696	1.00696	1.00696	1.00696	1.00696	1.00696	2.9199	3.18855	3.51865	0.01	0.01	0.01	0.01	0.01	0.01	1.54592	1.6729	1.81502
A_64_P073004	1.00696	1.0323	3.20904	4.731e-07	Gusb	glucuronidase, beta	GO:0004566(beta-glucuronidase activity)|GO:0005764(lysosome)|GO:0005975(carbohydrate metabolic process)|GO:0030246(carbohydrate binding)|GO:0043169(cation binding)|GO:0043231(intracellular membrane-bounded organelle)	Rattus norvegicus glucuronidase, beta (Gusb), mRNA [NM_017015]	00040:Pentose and glucuronate interconversions|00500:Starch and sucrose metabolism|00531:Glycosaminoglycan degradation|00860:Porphyrin and chlorophyll metabolism|00983:Drug metabolism - other enzymes|01100:Metabolic pathways|04142:Lysosome	NM_017015	NM_017015	NM_017015	Rn.3692	24434	ENSRNOT00000001215	TC575550	chr12:27754333-27754392	rn|12q13	1.00696	1.00696	1.00696	1.00696	1.00696	1.08299	2.9199	3.18855	3.51865	0.01	0.01	0.01	0.01	0.01	0.115015	1.54592	1.6729	1.81502
A_64_P138835	1.00696	1.03458	2.9346	4.992e-07	Elmo3	engulfment and cell motility 3	GO:0005543(phospholipid binding)|GO:0005737(cytoplasm)|GO:0005856(cytoskeleton)|GO:0006909(phagocytosis)|GO:0006915(apoptotic process)|GO:0017124(SH3 domain binding)	Rattus norvegicus engulfment and cell motility 3 (Elmo3), mRNA [NM_001030028]		NM_001030028	NM_001030028	NM_001030028	Rn.151249	291962	ENSRNOT00000021362	TC575616	chr19:35124020-35124079	rn|19q11	1.00696	1.00696	1.00696	1.00696	1.0138	1.08299	2.9199	3.18855	2.69535	0.01	0.01	0.01	0.01	0.0197766	0.115015	1.54592	1.6729	1.43047
A_64_P027138	44.2119	51.2144	77.1781	6.375e-07	Ccrl1	chemokine (C-C motif) receptor-like 1		PREDICTED: Rattus norvegicus chemokine (C-C motif) receptor-like 1 (Ccrl1), mRNA [XM_003750578]		XM_003750578	XM_003750578	XM_003750578		685243			chr8:109160744-109160685	rn|8q32	44.4662	44.0847	44.0847	52.9399	50.2732	50.4302	78.1173	79.3288	74.0883	5.47464	5.46221	5.46221	5.72628	5.65172	5.65622	6.28757	6.30977	6.21117
A_44_P309666	1.57008	1.09276	3.40693	1.2336e-06	Ccr8	chemokine (C-C motif) receptor 8	GO:0006935(chemotaxis)|GO:0007186(G-protein coupled receptor signaling pathway)|GO:0016021(integral to membrane)|GO:0016493(C-C chemokine receptor activity)|GO:0070098(chemokine-mediated signaling pathway)	Uncharacterized protein [Source:UniProtKB/TrEMBL;Acc:D4ADE0] [ENSRNOT00000029766]	04060:Cytokine-cytokine receptor interaction|04062:Chemokine signaling pathway	ENSRNOT00000029766	XM_001077746	XM_001077746		301066	ENSRNOT00000029766		chr8:125075971-125076030	rn|8q32	1.65274	1.52875	1.52875	1.18149	1.0138	1.08299	3.51358	3.18855	3.51865	0.72486	0.612357	0.612357	0.240607	0.0197766	0.115015	1.81294	1.6729	1.81502
A_42_P791436	301.294	213.941	194.641	1.3747e-06	Gfra2	GDNF family receptor alpha 2	GO:0007169(transmembrane receptor protein tyrosine kinase signaling pathway)|GO:0007399(nervous system development)|GO:0016167(glial cell-derived neurotrophic factor receptor activity)|GO:0031953(negative regulation of protein autophosphorylation)	Rattus norvegicus GDNF family receptor alpha 2 (Gfra2), mRNA [NM_012750]		NM_012750	NM_012750	NM_012750	Rn.90137	25136	ENSRNOT00000019222	TC575005	chr15:51370896-51370955	rn|15p11	304.384	299.75	299.75	215.227	208.099	218.498	199.428	187.464	197.03	8.24975	8.22761	8.22761	7.74971	7.70112	7.77148	7.63973	7.55047	7.62227
A_44_P808072	1.57008	2.71569	3.40693	1.5091e-06	Tgs1	trimethylguanosine synthase 1	GO:0001510(RNA methylation)|GO:0005634(nucleus)|GO:0005737(cytoplasm)|GO:0006351(transcription, DNA-dependent)|GO:0006355(regulation of transcription, DNA-dependent)|GO:0009452(RNA capping)|GO:0071164(RNA trimethylguanosine synthase activity)	Rattus norvegicus trimethylguanosine synthase 1 (Tgs1), mRNA [NM_001107904]	03013:RNA transport	NM_001107904	NM_001107904	NM_001107904	Rn.48378	312947	ENSRNOT00000010783	TC617071	chr5:16851775-16851834	rn|5q12	1.65274	1.52875	1.52875	2.75636	2.69535	2.69535	3.51358	3.18855	3.51865	0.72486	0.612357	0.612357	1.46276	1.43047	1.43047	1.81294	1.6729	1.81502
A_44_P421333	243.836	312.816	428.735	2.5243e-06	Nr2f2	nuclear receptor subfamily 2, group F, member 2	GO:0000122(negative regulation of transcription from RNA polymerase II promoter)|GO:0001701(in utero embryonic development)|GO:0001764(neuron migration)|GO:0001893(maternal placenta development)|GO:0001937(negative regulation of endothelial cell proliferation)|GO:0001972(retinoic acid binding)|GO:0003677(DNA binding)|GO:0003700(sequence-specific DNA binding transcription factor activity)|GO:00037…	Rattus norvegicus nuclear receptor subfamily 2, group F, member 2 (Nr2f2), mRNA [NM_080778]		NM_080778	NM_080778	NM_080778	Rn.17815	113984	ENSRNOT00000014152	TC609366	chr1:125281054-125280995	rn|1q31	233.072	249.218	249.218	312.052	311.02	315.377	429.362	446.298	410.545	7.86463	7.96127	7.96127	8.28564	8.28087	8.30093	8.74605	8.80186	8.6814
A_64_P084683	1.00696	1.00924	3.66957	2.6445e-06	Neurl	neuralized homolog (Drosophila)	GO:0003674(molecular_function)|GO:0005575(cellular_component)|GO:0007420(brain development)|GO:0007519(skeletal muscle tissue development)	Rattus norvegicus neuralized homolog (Drosophila) (Neurl), mRNA [NM_001107605]		NM_001107605	NM_001107605	NM_001107605	Rn.218237	309459	ENSRNOT00000054696		chr1:252573190-252573249	rn|1q54	1.00696	1.00696	1.00696	1.00696	1.0138	1.00696	3.51358	3.18855	4.30659	0.01	0.01	0.01	0.01	0.0197766	0.01	1.81294	1.6729	2.10655
A_42_P786203	2793.7	1298.36	889.308	2.8236e-06	Rsf1	remodeling and spacing factor 1	GO:0005634(nucleus)|GO:0006334(nucleosome assembly)|GO:0006338(chromatin remodeling)|GO:0006352(transcription initiation, DNA-dependent)|GO:0008270(zinc ion binding)|GO:0016584(nucleosome positioning)|GO:0016887(ATPase activity)|GO:0031213(RSF complex)|GO:0042393(histone binding)|GO:0043392(negative regulation of DNA binding)|GO:0045892(negative regulation of transcription, DNA-dependent)|GO:0045…	PREDICTED: Rattus norvegicus remodeling and spacing factor 1 (Rsf1), mRNA [XM_218939]		XM_218939	XM_218939	XM_218939		308839		TC594453	chr1:154936033-154936092	rn|1q32	2890.16	2745.46	2745.46	1244.5	1261.16	1389.43	931.893	947.968	788.065	11.4969	11.4228	11.4228	10.2814	10.3005	10.4403	9.86402	9.88869	9.62217
A_64_P154122	1.00696	1.00696	3.13249	2.8308e-06	Rpe65	retinal pigment epithelium 65	GO:0001654(eye development)|GO:0005783(endoplasmic reticulum)|GO:0005886(plasma membrane)|GO:0007601(visual perception)|GO:0016853(isomerase activity)|GO:0031090(organelle membrane)|GO:0042574(retinal metabolic process)|GO:0044297(cell body)|GO:0046872(metal ion binding)|GO:0050896(response to stimulus)|GO:0052884(all-trans-retinyl-palmitate hydrolase, 11-cis retinol forming activity)|GO:0052885(…	Rattus norvegicus retinal pigment epithelium 65 (Rpe65), mRNA [NM_053562]	00830:Retinol metabolism	NM_053562	NM_053562	NM_053562	Rn.76724	89826	ENSRNOT00000051951	TC576247	chr2:257879077-257879136	rn|2q45	1.00696	1.00696	1.00696	1.00696	1.00696	1.00696	3.51358	3.18855	2.69535	0.01	0.01	0.01	0.01	0.01	0.01	1.81294	1.6729	1.43047
A_64_P012248	10877.3	6564.42	2432.49	3.4634e-06													chr11:082078039-082077980	rn|11q23	11496.8	10567.6	10567.6	7440.76	5980.9	6271.6	2161.7	2662.7	2473.07	13.4889	13.3674	13.3674	12.8612	12.5461	12.6146	11.0779	11.3787	11.2721
A_44_P1037410	26.1829	9.76537	3.86643	3.7217e-06	Ophn1	oligophrenin 1	GO:0003779(actin binding)|GO:0005100(Rho GTPase activator activity)|GO:0005543(phospholipid binding)|GO:0007165(signal transduction)|GO:0007399(nervous system development)|GO:0008093(cytoskeletal adaptor activity)|GO:0015629(actin cytoskeleton)|GO:0017124(SH3 domain binding)|GO:0030036(actin cytoskeleton organization)|GO:0030054(cell junction)|GO:0030100(regulation of endocytosis)|GO:0035255(iono…	Rattus norvegicus oligophrenin 1 (Ophn1), mRNA [NM_001107848]		NM_001107848	NM_001107848	NM_001107848	Rn.51010	312108	ENSRNOT00000034772		chrX:86526033-86521974	rn|Xq31	24.9524	26.7981	26.7981	11.122	9.44647	8.72761	4.10415	3.18855	4.30659	4.6411	4.74406	4.74406	3.47535	3.23977	3.12559	2.03708	1.6729	2.10655
A_64_P032969	663.201	402.039	145.816	4.6464e-06													chr2:174550058-174549999	rn|2q34	739.204	625.199	625.199	383.999	396.403	425.714	124.664	163.211	149.572	9.52983	9.28817	9.28817	8.58496	8.63082	8.73374	6.9619	7.3506	7.22469
A_42_P471608	1.35482	5.10426	76.4597	4.9679e-06	Kif16b	kinesin family member 16B	GO:0001704(formation of primary germ layer)|GO:0001919(regulation of receptor recycling)|GO:0003674(molecular_function)|GO:0005547(phosphatidylinositol-3,4,5-trisphosphate binding)|GO:0005575(cellular_component)|GO:0005768(endosome)|GO:0005769(early endosome)|GO:0006895(Golgi to endosome transport)|GO:0007173(epidermal growth factor receptor signaling pathway)|GO:0007492(endoderm development)|GO:…	Rattus norvegicus kinesin family member 16B (Kif16b), mRNA [NM_001107783]		NM_001107783	NM_001107783	NM_001107783	Rn.7029	311478	ENSRNOT00000036273	TC631247	chr3:130968069-130968010	rn|3q41	1.00696	1.52875	1.52875	6.6437	4.16076	4.5083	104.686	57.9886	66.7048	0.01	0.612357	0.612357	2.73199	2.05685	2.17258	6.70992	5.8577	6.05972
A_64_P000761	427.316	225.52	104.136	5.5062e-06													chr18_random:000475581-000475640		400.436	440.755	440.755	231.375	204.663	240.521	92.3628	100.939	119.107	8.64543	8.78383	8.78383	7.85409	7.6771	7.91002	6.52924	6.65734	6.89611
A_43_P18388	1.00696	1.00696	3.7385	5.7208e-06	Ddx51	DEAD (Asp-Glu-Ala-Asp) box polypeptide 51	GO:0003676(nucleic acid binding)|GO:0005524(ATP binding)|GO:0008026(ATP-dependent helicase activity)	Rattus norvegicus DEAD (Asp-Glu-Ala-Asp) box polypeptide 51 (Ddx51), mRNA [NM_001107150]		NM_001107150	NM_001107150	NM_001107150	Rn.15921	304570	ENSRNOT00000068621	TC612566	chr12:46156913-46156854	rn|12q16	1.00696	1.00696	1.00696	1.00696	1.00696	1.00696	4.5083	3.18855	3.51865	0.01	0.01	0.01	0.01	0.01	0.01	2.17258	1.6729	1.81502
A_64_P345922	1.00696	1.00696	3.7385	5.7208e-06	Nphp3	nephronophthisis 3 (adolescent)	GO:0005929(cilium)|GO:0006629(lipid metabolic process)|GO:0007163(establishment or maintenance of cell polarity)|GO:0007368(determination of left/right symmetry)|GO:0030198(extracellular matrix organization)|GO:0030814(regulation of cAMP metabolic process)|GO:0045494(photoreceptor cell maintenance)|GO:0048496(maintenance of organ identity)|GO:0060027(convergent extension involved in gastrulation)…	Rattus norvegicus nephronophthisis 3 (adolescent) (Nphp3), mRNA [NM_001191882]		NM_001191882	NM_001191882	NM_001191882	Rn.104126	363126	ENSRNOT00000014636	TC598435	chr8:109105379-109105438	rn|8q32	1.00696	1.00696	1.00696	1.00696	1.00696	1.00696	4.5083	3.18855	3.51865	0.01	0.01	0.01	0.01	0.01	0.01	2.17258	1.6729	1.81502
A_44_P320999	3.03485	4.4238	39.3792	6.046e-06				Ig gamma-2B chain C region [Source:UniProtKB/Swiss-Prot;Acc:P20761] [ENSRNOT00000045874]		ENSRNOT00000045874		BC107452	Rn.202986		ENSRNOT00000045874	TC584054	chr6:138288146-138287978	rn|6q32	2.38259	3.36098	3.36098	4.48789	5.09329	3.69024	48.6313	36.9798	32.5266	1.25253	1.74888	1.74888	2.16604	2.3486	1.88371	5.60381	5.20866	5.02355
A_64_P048117	578.567	231.138	213.157	6.1785e-06	Foxp3	forkhead box P3	GO:0000122(negative regulation of transcription from RNA polymerase II promoter)|GO:0001782(B cell homeostasis)|GO:0001816(cytokine production)|GO:0002053(positive regulation of mesenchymal cell proliferation)|GO:0002262(myeloid cell homeostasis)|GO:0002361(CD4-positive, CD25-positive, alpha-beta regulatory T cell differentiation)|GO:0002456(T cell mediated immunity)|GO:0002507(tolerance inductio…	Rattus norvegicus forkhead box P3 (Foxp3), mRNA [NM_001108250]		NM_001108250	NM_001108250	NM_001108250	Rn.177272	317382	ENSRNOT00000015641		chrX:26952274-26952215	rn|Xq13	507.754	613.974	613.974	214.183	234.134	245.096	216.816	215.836	206.82	8.98799	9.26203	9.26203	7.7427	7.87119	7.9372	7.76032	7.75379	7.69223
A_64_P158505	1.00696	1.00924	4.00115	6.2218e-06	Camk2d	calcium/calmodulin-dependent protein kinase II delta	GO:0000082(G1/S transition of mitotic cell cycle)|GO:0001666(response to hypoxia)|GO:0002028(regulation of sodium ion transport)|GO:0004674(protein serine/threonine kinase activity)|GO:0004683(calmodulin-dependent protein kinase activity)|GO:0005516(calmodulin binding)|GO:0005524(ATP binding)|GO:0005634(nucleus)|GO:0005737(cytoplasm)|GO:0005829(cytosol)|GO:0006468(protein phosphorylation)|GO:0006…	Rattus norvegicus calcium/calmodulin-dependent protein kinase II delta (Camk2d), mRNA [NM_012519]	04012:ErbB signaling pathway|04020:Calcium signaling pathway|04114:Oocyte meiosis|04310:Wnt signaling pathway|04720:Long-term potentiation|04722:Neurotrophin signaling pathway|04740:Olfactory transduction|04912:GnRH signaling pathway|04916:Melanogenesis|04971:Gastric acid secretion|05214:Glioma	NM_012519	NM_012519	NM_012519	Rn.87208	24246	ENSRNOT00000016026	TC599379	chr2:224108020-224108079	rn|2q42	1.00696	1.00696	1.00696	1.00696	1.0138	1.00696	4.5083	3.18855	4.30659	0.01	0.01	0.01	0.01	0.0197766	0.01	2.17258	1.6729	2.10655
A_44_P409739	9.987	9.33716	30.96	6.5858e-06	Tsga10	testis specific 10	GO:0005198(structural molecule activity)|GO:0005737(cytoplasm)|GO:0009434(microtubule-based flagellum)|GO:0030031(cell projection assembly)|GO:0031965(nuclear membrane)|GO:0043005(neuron projection)	Rattus norvegicus testis specific 10 (Tsga10), mRNA [NM_001030022]		NM_001030022	NM_001030022	NM_001030022	Rn.30052	252923	ENSRNOT00000041498	NP065882	chr9:36722355-36713374	rn|9q21	11.6211	9.16993	9.16993	8.51168	9.44647	10.0533	31.0498	30.8016	31.0285	3.53868	3.19691	3.19691	3.08944	3.23977	3.3296	4.95651	4.94493	4.95552
A_44_P269808	102.971	160.566	231.939	7.3116e-06	Slc9a8	solute carrier family 9, subfamily A (NHE8, cation proton antiporter 8), member 8	GO:0000139(Golgi membrane)|GO:0005794(Golgi apparatus)|GO:0006813(potassium ion transport)|GO:0006814(sodium ion transport)|GO:0006885(regulation of pH)|GO:0015385(sodium:hydrogen antiporter activity)|GO:0015386(potassium:hydrogen antiporter activity)|GO:0015992(proton transport)|GO:0016021(integral to membrane)|GO:0035725(sodium ion transmembrane transport)|GO:0051453(regulation of intracellular…	Rattus norvegicus solute carrier family 9, subfamily A (NHE8, cation proton antiporter 8), member 8 (Slc9a8), mRNA [NM_001025281]		NM_001025281	NM_001025281	NM_001025281	Rn.153853	311651	ENSRNOT00000012175	TC615128	chr3:158617406-158618562	rn|3q42	99.4457	104.733	104.733	154.231	149.646	177.821	231.333	237.781	226.703	6.63584	6.71058	6.71058	7.26895	7.22541	7.47428	7.85383	7.89349	7.82466
A_64_P084525	102.664	107.384	187.421	7.4394e-06	Ptpla	protein tyrosine phosphatase-like (proline instead of catalytic arginine), member a		Rattus norvegicus protein tyrosine phosphatase-like (proline instead of catalytic arginine), member a (Ptpla), mRNA [NM_001101001]	01040:Biosynthesis of unsaturated fatty acids	NM_001101001	NM_001101001	NM_001101001	Rn.38334	680115	ENSRNOT00000063911	TC595617	chr17:88239652-88239593	rn|17q12.3	111.383	98.3038	98.3038	105.815	108.532	107.807	183.934	194.959	183.371	6.79939	6.61918	6.61918	6.72539	6.76197	6.75231	7.52304	7.60703	7.51862
A_64_P130022	1.00696	1.09276	3.13249	7.5242e-06	Pwwp2b	PWWP domain containing 2B		Rattus norvegicus PWWP domain containing 2B (Pwwp2b), mRNA [NM_001108507]		NM_001108507	NM_001108507	NM_001108507	Rn.29879	361671	ENSRNOT00000023619	TC616420	chr1:199041599-199041658	rn|1q41	1.00696	1.00696	1.00696	1.18149	1.0138	1.08299	3.51358	3.18855	2.69535	0.01	0.01	0.01	0.240607	0.0197766	0.115015	1.81294	1.6729	1.43047
A_64_P133502	771.847	337.976	162.282	8.9409e-06													chr7:022182278-022182219	rn|7q13	727.856	793.843	793.843	297.042	333.783	383.103	190.206	147.067	149.572	9.50751	9.63271	9.63271	8.21452	8.38277	8.58159	7.57142	7.20033	7.22469
A_42_P506685	1286.41	1471.93	1694.08	9.2861e-06	Fxyd2	FXYD domain-containing ion transport regulator 2	GO:0001558(regulation of cell growth)|GO:0005216(ion channel activity)|GO:0005391(sodium:potassium-exchanging ATPase activity)|GO:0005515(protein binding)|GO:0005890(sodium:potassium-exchanging ATPase complex)|GO:0006813(potassium ion transport)|GO:0006814(sodium ion transport)|GO:0016020(membrane)|GO:0016323(basolateral plasma membrane)|GO:0042127(regulation of cell proliferation)|GO:0043231(int…	Rattus norvegicus FXYD domain-containing ion transport regulator 2 (Fxyd2), transcript variant a, mRNA [NM_145717]	04260:Cardiac muscle contraction|04960:Aldosterone-regulated sodium reabsorption|04964:Proximal tubule bicarbonate reclamation|04970:Salivary secretion|04972:Pancreatic secretion|04973:Carbohydrate digestion and absorption|04974:Protein digestion and absorption|04976:Bile secretion	NM_145717	NM_145717	NM_145717	Rn.6700	29639	ENSRNOT00000022074	TC635074	chr8:48384378-48385363	rn|8q22	1252.4	1303.42	1303.42	1471.25	1441.07	1503.47	1677.59	1723.61	1681.04	10.2905	10.3481	10.3481	10.5228	10.4929	10.5541	10.7122	10.7512	10.7151
A_64_P021591	1.00696	1.06513	3.13249	9.4444e-06	Tpm1	tropomyosin 1, alpha	GO:0001701(in utero embryonic development)|GO:0001725(stress fiber)|GO:0003065(positive regulation of heart rate by epinephrine)|GO:0003779(actin binding)|GO:0005737(cytoplasm)|GO:0006936(muscle contraction)|GO:0008092(cytoskeletal protein binding)|GO:0009790(embryo development)|GO:0015629(actin cytoskeleton)|GO:0030016(myofibril)|GO:0031941(filamentous actin)|GO:0032059(bleb)|GO:0032587(ruffle m…	Rattus norvegicus tropomyosin 1, alpha (Tpm1), transcript variant 1, mRNA [NM_001034068]	04260:Cardiac muscle contraction|05410:Hypertrophic cardiomyopathy (HCM)|05414:Dilated cardiomyopathy	NM_001034068	NM_001034068	NM_001034068	Rn.87540	24851	ENSRNOT00000024575	TC581458	chr8:71340057-71339998	rn|8q24	1.00696	1.00696	1.00696	1.18149	1.00696	1.00696	3.51358	3.18855	2.69535	0.01	0.01	0.01	0.240607	0.01	0.01	1.81294	1.6729	1.43047
A_44_P1042783	72.5277	7.12547	3.47168	9.8678e-06	Tpm2	tropomyosin 2, beta	GO:0003779(actin binding)|GO:0005737(cytoplasm)|GO:0005856(cytoskeleton)|GO:0043462(regulation of ATPase activity)	Rattus norvegicus tropomyosin 2, beta (Tpm2), mRNA [NM_001024345]	04260:Cardiac muscle contraction|05410:Hypertrophic cardiomyopathy (HCM)|05414:Dilated cardiomyopathy	NM_001024345	NM_001024345	NM_001024345	Rn.17580	500450	ENSRNOT00000049000	TC579942	chr5:59998563-59997963	rn|5q22	92.5319	62.5256	62.5256	7.97116	5.09329	8.31197	2.9199	3.18855	4.30659	6.53188	5.96638	5.96638	2.99479	2.3486	3.05519	1.54592	1.6729	2.10655
A_42_P507314	113.165	190.796	218.46	1.02411e-05	Kdm5a	lysine (K)-specific demethylase 5A	GO:0003682(chromatin binding)|GO:0005634(nucleus)|GO:0005737(cytoplasm)|GO:0019907(cyclin-dependent protein kinase activating kinase holoenzyme complex)|GO:0045893(positive regulation of transcription, DNA-dependent)	PREDICTED: Rattus norvegicus jumonji, AT rich interactive domain 1A (Rbp2 like) (Jarid1a), mRNA [XM_002729425]		XM_002729425	XM_002729425	XM_002729425	Rn.206273	312678		TC585688	chr4:156811275-156811334	rn|4q42	119.154	110.17	110.17	192.552	180.386	199.449	218.061	231.547	205.771	6.89668	6.78359	6.78359	7.5891	7.49495	7.63987	7.76859	7.85516	7.6849
A_64_P203817	138.087	170.034	268.647	1.1801e-05	Olr943	olfactory receptor 943	GO:0004930(G-protein coupled receptor activity)|GO:0004984(olfactory receptor activity)|GO:0005886(plasma membrane)|GO:0007186(G-protein coupled receptor signaling pathway)|GO:0016021(integral to membrane)|GO:0050911(detection of chemical stimulus involved in sensory perception of smell)	Rattus norvegicus olfactory receptor 943 (Olr943), mRNA [NM_001001368]	04740:Olfactory transduction	NM_001001368	NM_001001368	NM_001001368	Rn.143382	288875	ENSRNOT00000034346	NP1478928	chr7:4656964-4656905	rn|7q11	139.569	137.346	137.346	155.286	176.462	178.354	268.633	256.613	280.695	7.12484	7.10167	7.10167	7.27879	7.46321	7.4786	8.06949	8.00345	8.13286
A_43_P15389	167.108	137.751	98.103	1.1835e-05	Frk	fyn-related kinase	GO:0004713(protein tyrosine kinase activity)|GO:0004715(non-membrane spanning protein tyrosine kinase activity)|GO:0005524(ATP binding)|GO:0005634(nucleus)|GO:0005737(cytoplasm)|GO:0005886(plasma membrane)|GO:0030154(cell differentiation)	Rattus norvegicus fyn-related kinase (Frk), mRNA [NM_024368]		NM_024368	NM_024368	NM_024368	Rn.10556	79209		TC584084	chr20:38908985-38909043	rn|20q12	163.644	168.841	168.841	145.174	130.671	137.407	94.1296	97.2439	102.935	7.35441	7.39952	7.39952	7.18164	7.02979	7.10231	6.55658	6.60354	6.6856
A_44_P412121	11645.9	1102.13	1341.58	1.23006e-05	Zfp335	zinc finger protein 335	GO:0003677(DNA binding)|GO:0005515(protein binding)|GO:0005634(nucleus)|GO:0006351(transcription, DNA-dependent)|GO:0006355(regulation of transcription, DNA-dependent)|GO:0008270(zinc ion binding)|GO:0046872(metal ion binding)|GO:2000327(positive regulation of ligand-dependent nuclear receptor transcription coactivator activity)	Uncharacterized protein [Source:UniProtKB/TrEMBL;Acc:D3ZXD5] [ENSRNOT00000023521]		ENSRNOT00000023521	XM_001070873	XM_001070873	Rn.40737	259270	ENSRNOT00000023521	TC582415	chr3:155928563-155928400	rn|3q42	12738.6	11099.6	11099.6	743.821	1144.55	1418.01	1217.72	1351.87	1455.15	13.6369	13.4382	13.4382	9.53881	10.1606	10.4697	10.25	10.4007	10.507
A_64_P069442	2.66145	1.09048	3.20904	1.24355e-05													chr2:125408119-125408060	rn|2q25	2.38259	2.80088	2.80088	1.18149	1.00696	1.08299	2.9199	3.18855	3.51865	1.25253	1.48588	1.48588	0.240607	0.01	0.115015	1.54592	1.6729	1.81502
A_43_P10006	31.9843	81.2018	136.656	1.25338e-05	Map2k3	mitogen activated protein kinase kinase 3	GO:0000165(MAPK cascade)|GO:0000187(activation of MAPK activity)|GO:0003674(molecular_function)|GO:0004708(MAP kinase kinase activity)|GO:0005575(cellular_component)|GO:0006954(inflammatory response)|GO:0019901(protein kinase binding)|GO:0042035(regulation of cytokine biosynthetic process)|GO:0045860(positive regulation of protein kinase activity)|GO:0045893(positive regulation of transcription, …	Rattus norvegicus mitogen activated protein kinase kinase 3 (Map2k3), mRNA [NM_001100674]	04010:MAPK signaling pathway|04620:Toll-like receptor signaling pathway|04664:Fc epsilon RI signaling pathway|04912:GnRH signaling pathway|05014:Amyotrophic lateral sclerosis (ALS)|05145:Toxoplasmosis	NM_001100674	NM_001100674	NM_001100674	Rn.100064	303200	ENSRNOT00000008679	TC583639	chr10:47096527-47096586	rn|10q22	33.7699	31.0915	31.0915	76.7268	87.2439	79.6347	141.593	157.114	111.261	5.07766	4.95845	4.95845	6.26166	6.44698	6.31533	7.14561	7.29567	6.79781
A_64_P008431	1.00696	1.00696	2.74354	1.26587e-05	LOC498465	similar to RIKEN cDNA 1700001F09		PREDICTED: Rattus norvegicus similar to RIKEN cDNA 1700001F09 (LOC498465), mRNA [XM_001069250]		XM_001069250	XM_001069250	XM_001069250		498465			chr15:20019073-20019014	rn|15p14	1.00696	1.00696	1.00696	1.00696	1.00696	1.00696	2.34673	3.18855	2.69535	0.01	0.01	0.01	0.01	0.01	0.01	1.23065	1.6729	1.43047
A_44_P299830	1336.89	866.501	584.72	1.46862e-05	RGD1359508	similar to protein C33A12.3		Rattus norvegicus similar to protein C33A12.3 (RGD1359508), mRNA [NM_001009707]		NM_001009707	NM_001009707	NM_001009707	Rn.7605	361941	ENSRNOT00000058366	TC579582	chr2:128741576-128741635	rn|2q26	1282.72	1363.97	1363.97	775.577	929.862	894.065	615.344	583.069	555.746	10.325	10.4136	10.4136	9.59913	9.86087	9.80424	9.26525	9.18752	9.11828
A_64_P095287	4.29012	2.71569	3.40693	1.56828e-05	RGD1562881	similar to LSM3 homolog, U6 small nuclear RNA associated		PREDICTED: Rattus norvegicus U6 snRNA-associated Sm-like protein LSm3-like (RGD1562881), mRNA [XM_003751591]		XM_003751591	XM_003751591	XM_003751591		364571			chr16:36422735-36422794	rn|16p11	4.42078	4.2248	4.2248	2.75636	2.69535	2.69535	3.51358	3.18855	3.51865	2.1443	2.07888	2.07888	1.46276	1.43047	1.43047	1.81294	1.6729	1.81502
A_44_P165999	204.233	294.123	494.142	1.70377e-05	Adck3	aarF domain containing kinase 3	GO:0004674(protein serine/threonine kinase activity)|GO:0005524(ATP binding)|GO:0005739(mitochondrion)	Rattus norvegicus aarF domain containing kinase 3 (Adck3), nuclear gene encoding mitochondrial protein, mRNA [NM_001013185]		NM_001013185	NM_001013185	NM_001013185	Rn.160865	360887	ENSRNOT00000030135	TC575439	chr13:95869723-95869664	rn|13q26	200.439	206.13	206.13	304.758	318.578	259.032	472.731	528.228	481.467	7.64702	7.68741	7.68741	8.25152	8.3155	8.01699	8.88488	9.04502	8.91129
A_64_P049827	532.566	1623.82	1073.48	1.70637e-05	Dbp	D site of albumin promoter (albumin D-box) binding protein	GO:0000977(RNA polymerase II regulatory region sequence-specific DNA binding)|GO:0001077(RNA polymerase II core promoter proximal region sequence-specific DNA binding transcription factor activity involved in positive regulation of transcription)|GO:0001889(liver development)|GO:0005634(nucleus)|GO:0045944(positive regulation of transcription from RNA polymerase II promoter)|GO:0048511(rhythmic p…	Rattus norvegicus D site of albumin promoter (albumin D-box) binding protein (Dbp), mRNA [NM_012543]		NM_012543	NM_012543	NM_012543	Rn.11274	24309	ENSRNOT00000028546	NP956463	chr1:96178148-96178207	rn|1q22	553.65	522.025	522.025	1486.02	1890.28	1495.16	1131.69	990.751	1097.98	9.11283	9.02797	9.02797	10.5372	10.8844	10.5461	10.1443	9.95238	10.1006
A_43_P11120	48.5257	73.3008	99.0684	1.76252e-05				Uncharacterized protein [Source:UniProtKB/TrEMBL;Acc:F1M1H0] [ENSRNOT00000009998]		ENSRNOT00000009998	XM_003749862	XM_003749862	Rn.17191		ENSRNOT00000009998	TC598023	chr4:174960742-174960801	rn|4q44	48.6313	48.4729	48.4729	78.9941	70.8162	70.092	100.539	90.9566	105.71	5.60381	5.59911	5.59911	6.30367	6.14601	6.13118	6.65161	6.50711	6.72396
A_64_P084851	1001.4	617.483	331.982	1.76424e-05	Rcan2	regulator of calcineurin 2	GO:0000166(nucleotide binding)|GO:0019722(calcium-mediated signaling)	Calcipressin-2 [Source:UniProtKB/Swiss-Prot;Acc:Q8CH27] [ENSRNOT00000029593]		ENSRNOT00000029593		AF459022	Rn.24428	140666	ENSRNOT00000029593	TC626345	chr9:12718145-12718086	rn|9q12	1000.96	1001.62	1001.62	606.888	642.343	603.219	328.094	384.796	283.058	9.96716	9.96811	9.96811	9.24529	9.3272	9.23654	8.35797	8.58795	8.14495
A_64_P115094	5450.86	2427.82	784.935	1.7872e-05	Prkx	protein kinase, X-linked	GO:0001525(angiogenesis)|GO:0001935(endothelial cell proliferation)|GO:0004691(cAMP-dependent protein kinase activity)|GO:0005524(ATP binding)|GO:0005634(nucleus)|GO:0005737(cytoplasm)|GO:0007155(cell adhesion)|GO:0018105(peptidyl-serine phosphorylation)|GO:0030099(myeloid cell differentiation)|GO:0030155(regulation of cell adhesion)|GO:0030334(regulation of cell migration)|GO:0031589(cell-substr…	Rattus norvegicus protein kinase, X-linked (Prkx), mRNA [NM_001033963]	04010:MAPK signaling pathway|04020:Calcium signaling pathway|04062:Chemokine signaling pathway|04114:Oocyte meiosis|04210:Apoptosis|04270:Vascular smooth muscle contraction|04310:Wnt signaling pathway|04340:Hedgehog signaling pathway|04540:Gap junction|04720:Long-term potentiation|04740:Olfactory transduction|04742:Taste transduction|04910:Insulin signaling pathway|04912:GnRH signaling pathway|04…	NM_001033963	NM_001033963	NM_001033963	Rn.16741	501563	ENSRNOT00000004920	TC589876	chrX:63484763-63484704	rn|Xq22	5361.38	5495.6	5495.6	3034.72	2063.55	2185.19	633.68	914.684	806.439	12.3884	12.4241	12.4241	11.5673	11.0109	11.0935	9.30761	9.83713	9.65542
A_64_P040176	1728.37	721.348	221.255	1.95012e-05	Nrip3	nuclear receptor interacting protein 3	GO:0004190(aspartic-type endopeptidase activity)|GO:0006508(proteolysis)	Rattus norvegicus nuclear receptor interacting protein 3 (Nrip3), mRNA [NM_001108498]		NM_001108498	NM_001108498	NM_001108498	Rn.48099	361625	ENSRNOT00000065288		chr1:167383064-167383005	rn|1q33	1760.48	1712.31	1712.31	920.199	605.355	638.489	176.323	257.819	229.625	10.7818	10.7417	10.7417	9.8458	9.24164	9.31852	7.46207	8.01021	7.84313
A_43_P12191	1.00696	1.00696	4.19614	1.97951e-05	Pdcd4	programmed cell death 4	GO:0003723(RNA binding)|GO:0005634(nucleus)|GO:0005730(nucleolus)|GO:0005737(cytoplasm)|GO:0005829(cytosol)|GO:0006915(apoptotic process)|GO:0007569(cell aging)|GO:0016070(RNA metabolic process)|GO:0043508(negative regulation of JUN kinase activity)|GO:0045892(negative regulation of transcription, DNA-dependent)	Rattus norvegicus programmed cell death 4 (Pdcd4), mRNA [NM_022265]		NM_022265	NM_022265	NM_022265	Rn.206228	64031	ENSRNOT00000020155	TC578634	chr1:260199235-260199981	rn|1q55	1.00696	1.00696	1.00696	1.00696	1.00696	1.00696	5.09329	3.18855	4.30659	0.01	0.01	0.01	0.01	0.01	0.01	2.3486	1.6729	2.10655
A_64_P000312	1.00696	1.00696	4.19614	1.97951e-05	LOC294497	hypothetical LOC294497		Rattus norvegicus similar to double homeobox, 4; double homeobox protein 4 (LOC294497), mRNA [XM_228268]		XM_228268		XM_228268		294497			chr20:038327295-038327354	rn|20q12	1.00696	1.00696	1.00696	1.00696	1.00696	1.00696	5.09329	3.18855	4.30659	0.01	0.01	0.01	0.01	0.01	0.01	2.3486	1.6729	2.10655
A_64_P166406	1696.46	1958.42	2686.18	2.59725e-05	Capn1	calpain 1, (mu/I) large subunit	GO:0004198(calcium-dependent cysteine-type endopeptidase activity)|GO:0005509(calcium ion binding)|GO:0005737(cytoplasm)|GO:0005886(plasma membrane)|GO:0006508(proteolysis)|GO:0008092(cytoskeletal protein binding)|GO:0016540(protein autoprocessing)|GO:0032801(receptor catabolic process)	Rattus norvegicus calpain 1, (mu/I) large subunit (Capn1), mRNA [NM_019152]	04141:Protein processing in endoplasmic reticulum|04210:Apoptosis|05010:Alzheimer's disease	NM_019152	NM_019152	NM_019152	Rn.6037	29153		TC574824	chr1:208620343-208620284	rn|1q43	1734.19	1677.59	1677.59	2064.94	1919.39	1890.92	2745.46	2776.43	2536.65	10.76	10.7122	10.7122	11.0119	10.9064	10.8849	11.4228	11.439	11.3087
A_64_P111480	443.739	287.19	277.283	2.63511e-05	Lin54	lin-54 homolog (C. elegans)	GO:0003677(DNA binding)|GO:0005634(nucleus)|GO:0006351(transcription, DNA-dependent)|GO:0006355(regulation of transcription, DNA-dependent)|GO:0007049(cell cycle)	Rattus norvegicus lin-54 homolog (C. elegans) (Lin54), mRNA [NM_001100564]		NM_001100564	NM_001100564	NM_001100564	Rn.24111	305171	ENSRNOT00000003006	TC578315	chr14:10439800-10439859	rn|14p22	436.502	447.357	447.357	265.176	298.637	297.757	289.917	268.633	273.301	8.76985	8.80528	8.80528	8.05081	8.22225	8.21799	8.17949	8.06949	8.09435
A_44_P118027	31.7687	55.4309	77.8682	2.75112e-05	Rnf13	ring finger protein 13	GO:0000139(Golgi membrane)|GO:0004842(ubiquitin-protein ligase activity)|GO:0005637(nuclear inner membrane)|GO:0005765(lysosomal membrane)|GO:0005789(endoplasmic reticulum membrane)|GO:0008270(zinc ion binding)|GO:0016021(integral to membrane)|GO:0031902(late endosome membrane)|GO:0046872(metal ion binding)|GO:0051865(protein autoubiquitination)	Rattus norvegicus ring finger protein 13 (Rnf13), mRNA [NM_001109444]		NM_001109444	NM_001109444	NM_001109444	Rn.17153	681578	ENSRNOT00000068606	TC604152	chr2:147060748-147060807	rn|2q31	27.9586	33.6737	33.6737	54.983	53.5316	57.7781	71.3601	79.3288	82.9158	4.80522	5.07355	5.07355	5.78091	5.74232	5.85245	6.15705	6.30977	6.37358
A_44_P1070940	57.7245	67.3467	101.974	2.78444e-05				Ab1-233 [Source:UniProtKB/TrEMBL;Acc:Q7TP87] [ENSRNOT00000033897]		ENSRNOT00000033897		AY325155	Rn.119324		ENSRNOT00000033897	TC646079	chr6:128343467-128343526	rn|6q32	55.1711	59.0013	59.0013	63.7121	68.2359	70.092	105.666	105.666	94.5889	5.78584	5.88267	5.88267	5.9935	6.09246	6.13118	6.72337	6.72337	6.5636
A_64_P084548	275.947	165.44	71.7328	2.91594e-05													chr15:004038505-004038446	rn|15p16	250.735	288.554	288.554	154.231	145.387	196.702	63.2254	75.3519	76.6211	7.97002	8.1727	8.1727	7.26895	7.18375	7.61987	5.98243	6.23557	6.25967
A_64_P164581	1.00696	1.00696	3.32935	2.91955e-05	Pcbp3	poly(rC) binding protein 3	GO:0003723(RNA binding)|GO:0005634(nucleus)|GO:0005730(nucleolus)|GO:0005739(mitochondrion)|GO:0005829(cytosol)|GO:0043231(intracellular membrane-bounded organelle)	Rattus norvegicus poly(rC) binding protein 3 (Pcbp3), mRNA [NM_001011945]		NM_001011945	NM_001011945	NM_001011945	Rn.107537	294336	ENSRNOT00000001675	TC598798	chr20:12264809-12264868	rn|20p12	1.00696	1.00696	1.00696	1.00696	1.00696	1.00696	4.10415	3.18855	2.69535	0.01	0.01	0.01	0.01	0.01	0.01	2.03708	1.6729	1.43047
A_64_P054184	2469.51	625.594	551.278	2.98851e-05													chr5:072080974-072081033	rn|5q24	2970.37	2219.09	2219.09	631.377	512.021	733.384	563.204	589.459	501.172	11.5364	11.1158	11.1158	9.30236	9.00006	9.51842	9.13751	9.20325	8.96916
A_42_P842833	28.9411	66.983	98.8811	2.99349e-05	Srxn1	sulfiredoxin 1	GO:0003677(DNA binding)|GO:0005829(cytosol)|GO:0006979(response to oxidative stress)|GO:0016667(oxidoreductase activity, acting on a sulfur group of donors)|GO:0032542(sulfiredoxin activity)|GO:0055114(oxidation-reduction process)	Rattus norvegicus sulfiredoxin 1 (Srxn1), mRNA [NM_001047858]		NM_001047858	NM_001047858	NM_001047858	Rn.2835	296271		TC611563	chr3:142462543-142462602	rn|3q41	27.9586	29.4323	29.4323	63.7121	70.8162	66.4206	116.988	98.3916	81.2638	4.80522	4.87933	4.87933	5.9935	6.14601	6.05356	6.87022	6.62046	6.34454
A_64_P218751	219.538	125.047	113.094	3.03223e-05	LOC100365363	vomeronasal 1 receptor, F4-like	GO:0016021(integral to membrane)|GO:0016503(pheromone receptor activity)	PREDICTED: Rattus norvegicus vomeronasal 1 receptor, F4-like (LOC100365363), mRNA [XM_003748710]		XM_003748710	XM_003748710	XM_003748710	Rn.179381	100365363		NP068021	chr1:58614176-58614235	rn|1q12	198.087	230.264	230.264	127.337	123.66	124.143	116.988	117.815	104.479	7.62999	7.84714	7.84714	6.99251	6.95024	6.95586	6.87022	6.88038	6.70707
A_43_P11683	10.1266	72.3614	80.93	3.0347e-05	F3	coagulation factor III (thromboplastin, tissue factor)	GO:0001938(positive regulation of endothelial cell proliferation)|GO:0002020(protease binding)|GO:0002541(activation of plasma proteins involved in acute inflammatory response)|GO:0005543(phospholipid binding)|GO:0005615(extracellular space)|GO:0005737(cytoplasm)|GO:0006919(activation of cysteine-type endopeptidase activity involved in apoptotic process)|GO:0007568(aging)|GO:0007596(blood coagula…	Rattus norvegicus coagulation factor III (thromboplastin, tissue factor) (F3), mRNA [NM_013057]	04610:Complement and coagulation cascades	NM_013057	NM_013057	NM_013057	Rn.9980	25584	ENSRNOT00000015836	TC577289	chr2:218382225-218382283	rn|2q41	11.1115	9.63407	9.63407	73.5271	84.4204	59.1366	64.333	67.1959	111.261	3.47399	3.26815	3.26815	6.2002	6.39952	5.88598	6.00749	6.0703	6.79781
A_44_P214811	34.1254	2.27517	4.93041	3.04878e-05	Tfrc	transferrin receptor	GO:0001666(response to hypoxia)|GO:0004998(transferrin receptor activity)|GO:0005576(extracellular region)|GO:0005739(mitochondrion)|GO:0005768(endosome)|GO:0005886(plasma membrane)|GO:0005905(coated pit)|GO:0006508(proteolysis)|GO:0006879(cellular iron ion homeostasis)|GO:0006953(acute-phase response)|GO:0007568(aging)|GO:0007584(response to nutrient)|GO:0008233(peptidase activity)|GO:0009897(ex…	Rattus norvegicus transferrin receptor (Tfrc), mRNA [NM_022712]	04144:Endocytosis|04145:Phagosome|04640:Hematopoietic cell lineage	NM_022712	NM_022712	NM_022712	Rn.98672	64678	ENSRNOT00000002407	TC588361	chr11:69976687-69976628	rn|11q22	26.5871	37.8946	37.8946	2.16607	2.69535	1.96408	5.60438	3.18855	5.9983	4.73265	5.24392	5.24392	1.11508	1.43047	0.973851	2.48655	1.6729	2.58455
A_44_P178240	15.469	64.4664	48.4393	3.19045e-05	Rrs1	RRS1 ribosome biogenesis regulator homolog (S. cerevisiae)	GO:0000794(condensed nuclear chromosome)|GO:0003674(molecular_function)|GO:0005575(cellular_component)|GO:0005730(nucleolus)|GO:0005783(endoplasmic reticulum)|GO:0007080(mitotic metaphase plate congression)|GO:0008150(biological_process)|GO:0042254(ribosome biogenesis)	Rattus norvegicus RRS1 ribosome biogenesis regulator homolog (S. cerevisiae) (Rrs1), mRNA [NM_001079699]		NM_001079699	NM_001079699	NM_001079699	Rn.228976	297784	ENSRNOT00000009482	TC609790	chr5:9305483-9305424	rn|5q11	16.2824	15.0622	15.0622	65.3125	57.0381	71.0486	41.1147	60.1735	44.0296	4.02524	3.91286	3.91286	6.02929	5.83385	6.15073	5.36158	5.91106	5.4604
A_64_P023719	1.00696	2.94582	4.00115	3.24145e-05	Nlrp6	NLR family, pyrin domain containing 6	GO:0005000(vasopressin receptor activity)|GO:0005524(ATP binding)|GO:0005737(cytoplasm)|GO:0005886(plasma membrane)|GO:0031965(nuclear membrane)|GO:0042277(peptide binding)|GO:0050727(regulation of inflammatory response)	Rattus norvegicus NLR family, pyrin domain containing 6 (Nlrp6), mRNA [NM_134375]		NM_134375	NM_134375	NM_134375	Rn.9669	171390	ENSRNOT00000019808	TC575903	chr1:201091803-201091862	rn|1q41	1.00696	1.00696	1.00696	2.75636	3.38574	2.69535	4.5083	3.18855	4.30659	0.01	0.01	0.01	1.46276	1.75947	1.43047	2.17258	1.6729	2.10655
A_44_P250983	102.063	199.431	210.932	3.31184e-05	Nrbp2	nuclear receptor binding protein 2	GO:0003674(molecular_function)|GO:0004672(protein kinase activity)|GO:0005524(ATP binding)|GO:0005737(cytoplasm)|GO:0016242(negative regulation of macroautophagy)|GO:0030182(neuron differentiation)|GO:0043524(negative regulation of neuron apoptotic process)	Rattus norvegicus nuclear receptor binding protein 2 (Nrbp2), mRNA [NM_001135007]		NM_001135007	NM_001135007	NM_001135007	Rn.198238	680451	ENSRNOT00000051294	TC611319	chr7:114118305-114118246	rn|7q34	101.23	102.48	102.48	179.529	206.875	211.89	196.895	202.466	233.435	6.6615	6.6792	6.6792	7.48808	7.69262	7.72717	7.62128	7.66154	7.86688
A_44_P944998	269.701	209.059	207.519	3.46916e-05	LOC690344	similar to Protein UNQ655/PRO1286 homolog precursor	GO:0005576(extracellular region)	Rattus norvegicus similar to Protein UNQ655/PRO1286 homolog precursor (LOC690344), mRNA [NM_001168661]		NM_001168661	NM_001168661	NM_001168661	Rn.198524	690344	ENSRNOT00000074747	TC597623	chr1:211550054-211549995	rn|1q43	269.919	269.592	269.592	217.933	203.114	206.13	209.379	200.566	212.613	8.07638	8.07463	8.07463	7.76774	7.66614	7.68741	7.70998	7.64794	7.73208
A_64_P017393	2121.53	378.636	165.693	3.49777e-05	Slc39a3	solute carrier family 39 (zinc transporter), member 3	GO:0005385(zinc ion transmembrane transporter activity)|GO:0006829(zinc ion transport)|GO:0016021(integral to membrane)|GO:0071577(zinc ion transmembrane transport)	Rattus norvegicus solute carrier family 39 (zinc transporter), member 3 (Slc39a3), mRNA [NM_001008356]		NM_001008356	NM_001008356	NM_001008356	Rn.14976	314637	ENSRNOT00000073221	TC578847	chr7:10166549-10166608	rn|7q11	2057.77	2153.41	2153.41	462.304	262.522	411.083	130.417	142.406	224.257	11.0069	11.0724	11.0724	8.8527	8.03629	8.68329	7.02698	7.15386	7.80901
A_64_P152747	4.58631	76.8186	31.7051	3.51596e-05	Mapk4	mitogen-activated protein kinase 4	GO:0004707(MAP kinase activity)|GO:0005524(ATP binding)|GO:0005634(nucleus)|GO:0005737(cytoplasm)|GO:0007049(cell cycle)|GO:0019901(protein kinase binding)|GO:0042803(protein homodimerization activity)|GO:0046982(protein heterodimerization activity)	Rattus norvegicus mitogen-activated protein kinase 4 (Mapk4), mRNA [NM_019319]		NM_019319	NM_019319	NM_019319	Rn.11731	54268	ENSRNOT00000047271	TC601109	chr18:70708299-70708240	rn|18q12.2	5.30935	4.2248	4.2248	57.9638	99.3441	73.1479	24.7929	25.1762	45.1462	2.40854	2.07888	2.07888	5.85708	6.63436	6.19274	4.63186	4.65399	5.49653
A_64_P063035	185.007	313.191	402.359	3.52699e-05	LOC680097	similar to germinal histone H4 gene		PREDICTED: Rattus norvegicus histone H4-like (LOC680097), mRNA [XM_003752983]	05322:Systemic lupus erythematosus	XM_003752983	XM_003752983	XM_003752983	Rn.44120	680097		TC627083	chr17:48775689-48775630	rn|17q11	171.359	191.831	191.831	310.206	305.427	323.94	415.649	356.617	434.81	7.42088	7.58369	7.58369	8.27708	8.25468	8.33958	8.69922	8.47823	8.76424
A_64_P158888	165.439	77.1923	43.5889	3.54811e-05	Mxd1	max dimerization protein 1	GO:0005634(nucleus)|GO:0005730(nucleolus)|GO:0005737(cytoplasm)|GO:0005739(mitochondrion)	Rattus norvegicus max dimerization protein 1 (Mxd1), mRNA [NM_001100749]		NM_001100749	NM_001100749	NM_001100749	Rn.19241	362391	ENSRNOT00000023856	TC586479	chr4:120803611-120803552	rn|4q34	156.68	169.819	169.819	90.1932	68.2359	73.1479	40.0145	39.2036	51.5486	7.29167	7.40786	7.40786	6.49495	6.09246	6.19274	5.32245	5.29291	5.68786
A_44_P1007841	301.569	623.274	1068.09	3.65592e-05				Ig lambda-2 chain C region [Source:UniProtKB/Swiss-Prot;Acc:P20767] [ENSRNOT00000057971]		ENSRNOT00000057971	XM_003752529	XM_003752529	Rn.114048		ENSRNOT00000057971	TC616846	chr11:84199492-84199551	rn|11q23	238.571	333.068	333.068	579.927	663.833	626.064	1068.33	1091.05	1044.88	7.89828	8.37967	8.37967	9.17973	9.37468	9.29017	10.0611	10.0915	10.0291
A_42_P505070	1133.3	1198.54	1567.99	3.67387e-05				Q4RCF0_TETNG (Q4RCF0) Chromosome undetermined SCAF19066, whole genome shotgun sequence. (Fragment), partial (8%) [TC624062]		TC624062		BF552991	Rn.224780			TC624062	chr6:001142506-001142565	rn|6q11	1128.09	1135.9	1135.9	1244.5	1215.69	1135.44	1619.67	1534.77	1549.52	10.1397	10.1496	10.1496	10.2814	10.2476	10.149	10.6615	10.5838	10.5976
A_64_P001031	69.9266	96.2608	124.361	4.02117e-05													chr4:134638659-134638600	rn|4q34	71.754	69.0128	69.0128	92.4721	96.1319	100.178	116.988	136.294	119.8	6.16499	6.10879	6.10879	6.53095	6.58694	6.64643	6.87022	7.09058	6.90449
A_64_P133021	23.8209	25.5439	35.9092	4.03289e-05	LOC689795	hypothetical protein LOC689795		PREDICTED: Rattus norvegicus hypothetical protein LOC689795 (LOC689795), misc_RNA [XR_146114]		XR_146114	XR_146114	XR_146114	Rn.153164	689795		TC627877	chr8:48245245-48245186	rn|8q22	24.9524	23.2552	23.2552	26.7549	24.5547	25.3222	36.3778	36.9798	34.3699	4.6411	4.53948	4.53948	4.74173	4.61793	4.66233	5.18499	5.20866	5.10307
A_64_P107319	246.057	153.696	144.301	4.15199e-05													chr10:048840314-048840255	rn|10q23	243.414	247.379	247.379	170.67	147.108	143.31	146.375	141.023	145.504	7.92727	7.95058	7.95058	7.41507	7.20073	7.163	7.19353	7.13978	7.18492
A_44_P357470	946.29	605.283	570.626	4.28493e-05	Bmpr1a	bone morphogenetic protein receptor, type IA	GO:0000981(sequence-specific DNA binding RNA polymerase II transcription factor activity)|GO:0001701(in utero embryonic development)|GO:0001707(mesoderm formation)|GO:0001756(somitogenesis)|GO:0001880(Mullerian duct regression)|GO:0001936(regulation of endothelial cell proliferation)|GO:0002053(positive regulation of mesenchymal cell proliferation)|GO:0003007(heart morphogenesis)|GO:0003272(endoc…	Rattus norvegicus bone morphogenetic protein receptor, type IA (Bmpr1a), mRNA [NM_030849]	04060:Cytokine-cytokine receptor interaction|04350:TGF-beta signaling pathway	NM_030849	NM_030849	NM_030849	Rn.88925	81507	ENSRNOT00000015047	TC574595	chr16:10062370-10062311	rn|16p16	931.645	953.613	953.613	568.072	579.29	668.486	573.638	557.693	580.548	9.86364	9.89726	9.89726	9.14993	9.17814	9.38475	9.164	9.12333	9.18127
A_42_P507035	401.514	269.716	209.982	4.38626e-05	Nod1	nucleotide-binding oligomerization domain containing 1	GO:0002606(positive regulation of dendritic cell antigen processing and presentation)|GO:0005737(cytoplasm)|GO:0006917(induction of apoptosis)|GO:0006919(activation of cysteine-type endopeptidase activity involved in apoptotic process)|GO:0016045(detection of bacterium)|GO:0016323(basolateral plasma membrane)|GO:0032755(positive regulation of interleukin-6 production)|GO:0032760(positive regulati…	Rattus norvegicus nucleotide-binding oligomerization domain containing 1 (Nod1), mRNA [NM_001109236]	04621:NOD-like receptor signaling pathway	NM_001109236	NM_001109236	NM_001109236	Rn.53929	500133	ENSRNOT00000014324	TC589470	chr4:83398886-83398827	rn|4q24	389.104	407.719	407.719	275.02	250.42	283.709	218.061	190.427	221.458	8.60401	8.67143	8.67143	8.10339	7.9682	8.14827	7.76859	7.5731	7.79089
A_44_P273989	144.041	272.039	291.921	4.41954e-05	Ppp2ca	protein phosphatase 2, catalytic subunit, alpha isozyme	GO:0000159(protein phosphatase type 2A complex)|GO:0000775(chromosome, centromeric region)|GO:0000922(spindle pole)|GO:0001932(regulation of protein phosphorylation)|GO:0004722(protein serine/threonine phosphatase activity)|GO:0005634(nucleus)|GO:0005737(cytoplasm)|GO:0005829(cytosol)|GO:0005886(plasma membrane)|GO:0006470(protein dephosphorylation)|GO:0007126(meiosis)|GO:0007498(mesoderm develop…	Rattus norvegicus protein phosphatase 2, catalytic subunit, alpha isozyme (Ppp2ca), mRNA [NM_017039]	03015:mRNA surveillance pathway|04114:Oocyte meiosis|04310:Wnt signaling pathway|04350:TGF-beta signaling pathway|04530:Tight junction|04730:Long-term depression|05142:Chagas disease (American trypanosomiasis)|05160:Hepatitis C	NM_017039	NM_017039	NM_017039	Rn.1271	24672	ENSRNOT00000007621	TC589318	chr10:37640307-37640366	rn|10q22	137.323	147.4	147.4	268.72	293.461	253.937	269.963	280.895	324.904	7.10143	7.2036	7.2036	8.06996	8.19702	7.98833	8.07662	8.13389	8.34387
A_64_P047661	4.29012	6.26504	2.9346	4.46204e-05	Tmem211	transmembrane protein 211		PREDICTED: Rattus norvegicus transmembrane protein 211 (Tmem211), mRNA [XM_001054448]		XM_001054448	XM_001054448	XM_001054448		679783			chr12:44402089-44402030	rn|12q16	4.42078	4.2248	4.2248	5.66716	6.36468	6.76328	2.9199	3.18855	2.69535	2.1443	2.07888	2.07888	2.50263	2.67009	2.75772	1.54592	1.6729	1.43047
A_42_P468231	84.2671	116.345	151.256	4.48928e-05	Cpne9	copine family member IX		Rattus norvegicus copine family member IX (Cpne9), mRNA [NM_001024982]		NM_001024982	NM_001024982	NM_001024982	Rn.87286	297516	ENSRNOT00000067396	TC576694	chr4:149188993-149189052	rn|4q42	85.2093	83.796	83.796	108.387	123.66	116.988	142.602	147.915	163.252	6.41294	6.38881	6.38881	6.76005	6.95024	6.87022	7.15585	7.20862	7.35096
A_64_P156876	414.622	624.303	316.787	4.55695e-05													chr6:001809181-001809122	rn|6q11	380.218	431.824	431.824	680.287	593.418	599.204	306.424	330.94	312.997	8.57068	8.7543	8.7543	9.41	9.2129	9.2269	8.25939	8.37043	8.29001
A_64_P137823	124.201	58.4421	57.817	4.71244e-05	Tbx3	T-box 3	GO:0000122(negative regulation of transcription from RNA polymerase II promoter)|GO:0001085(RNA polymerase II transcription factor binding)|GO:0001102(RNA polymerase II activating transcription factor binding)|GO:0001501(skeletal system development)|GO:0001568(blood vessel development)|GO:0001701(in utero embryonic development)|GO:0001947(heart looping)|GO:0003007(heart morphogenesis)|GO:0003151(…	Rattus norvegicus T-box 3 (Tbx3), mRNA [NM_181638]		NM_181638	NM_181638	NM_181638	Rn.162144	353305	ENSRNOT00000011552	TC640046	chr12:38155946-38155887	rn|12q16	122.938	124.833	124.833	60.51	57.0381	57.7781	66.4206	49.784	57.2464	6.94178	6.96385	6.96385	5.9191	5.83385	5.85245	6.05356	5.63761	5.83911
A_64_P068008	4550.33	6081.13	6297.49	4.88942e-05	Pmpca	peptidase (mitochondrial processing) alpha	GO:0004175(endopeptidase activity)|GO:0004222(metalloendopeptidase activity)|GO:0005739(mitochondrion)|GO:0005759(mitochondrial matrix)|GO:0006508(proteolysis)|GO:0008270(zinc ion binding)|GO:0046872(metal ion binding)	Rattus norvegicus peptidase (mitochondrial processing) alpha (Pmpca), nuclear gene encoding mitochondrial protein, mRNA [NM_001003673]		NM_001003673	NM_001003673	NM_001003673	Rn.11175	296588	ENSRNOT00000031622	TC594634	chr3:4568486-4568545	rn|3p13	4425.18	4612.9	4612.9	5901.58	6136.41	6205.39	6202.42	6637.26	6052.79	12.1115	12.1715	12.1715	12.5269	12.5832	12.5993	12.5986	12.6964	12.5634
A_64_P032102	22409.8	32244.8	35250.9	4.96222e-05	LOC688314	similar to stimulated by retinoic acid 13		PREDICTED: Rattus norvegicus centromere protein X-like (LOC688314), mRNA [XM_001081840]		XM_001081840	XM_001081840	XM_001081840	Rn.216404	688314		TC625174			21847.6	22690.9	22690.9	34218	30942.7	31573.8	36764.6	35982.5	33005.7	14.4152	14.4698	14.4698	15.0625	14.9173	14.9464	15.166	15.135	15.0104
A_42_P666951	217.51	417.451	477.576	4.98146e-05	Cd40	CD40 molecule, TNF receptor superfamily member 5	GO:0001934(positive regulation of protein phosphorylation)|GO:0002768(immune response-regulating cell surface receptor signaling pathway)|GO:0003674(molecular_function)|GO:0005515(protein binding)|GO:0005576(extracellular region)|GO:0005615(extracellular space)|GO:0005886(plasma membrane)|GO:0006874(cellular calcium ion homeostasis)|GO:0006954(inflammatory response)|GO:0009897(external side of pl…	Rattus norvegicus CD40 molecule, TNF receptor superfamily member 5 (Cd40), mRNA [NM_134360]	04060:Cytokine-cytokine receptor interaction|04514:Cell adhesion molecules (CAMs)|04620:Toll-like receptor signaling pathway|04672:Intestinal immune network for IgA production|05144:Malaria|05145:Toxoplasmosis|05310:Asthma|05320:Autoimmune thyroid disease|05322:Systemic lupus erythematosus|05330:Allograft rejection|05340:Primary immunodeficiency|05416:Viral myocarditis	NM_134360	NM_134360	NM_134360	Rn.25180	171369	ENSRNOT00000055148	TC579275	chr3:156107231-156107290	rn|3q42	216.816	217.857	217.857	393.909	436.404	422.039	494.185	409.597	528.945	7.76032	7.76724	7.76724	8.62172	8.76952	8.72123	8.94891	8.67806	9.04697
A_44_P482325	1429.65	2136.58	2842.56	5.13147e-05	Fhl1	four and a half LIM domains 1	GO:0003254(regulation of membrane depolarization)|GO:0005634(nucleus)|GO:0005737(cytoplasm)|GO:0005886(plasma membrane)|GO:0007275(multicellular organismal development)|GO:0008270(zinc ion binding)|GO:0010972(negative regulation of G2/M transition of mitotic cell cycle)|GO:0030154(cell differentiation)|GO:0030308(negative regulation of cell growth)|GO:0043268(positive regulation of potassium ion …	Rattus norvegicus four and a half LIM domains 1 (Fhl1), transcript variant 2, mRNA [NM_145669]		NM_145669	NM_145669	NM_145669	Rn.54261	25177	ENSRNOT00000043820	TC581710	chrX:141328038-141328097	rn|Xq36	1546.43	1371.25	1371.25	2072.06	2312.9	2024.77	2950.23	2636.38	2941.07	10.5947	10.4213	10.4213	11.0169	11.1755	10.9835	11.5266	11.3643	11.5221
A_64_P076440	60.0741	118.075	135.333	5.42802e-05	LOC686050	hypothetical protein LOC686050		PREDICTED: Rattus norvegicus hypothetical protein LOC686050 (LOC686050), mRNA [XM_001066348]		XM_001066348	XM_001066348	XM_001066348		686050			chr5:77093921-77093862	rn|5q24	55.1711	62.5256	62.5256	116.887	116.988	120.352	151.998	117.815	136.186	5.78584	5.96638	5.96638	6.86896	6.87022	6.91111	7.2479	6.88038	7.08944
A_44_P536724	15.469	30.2068	47.7933	5.7025e-05	Rabepk	Rab9 effector protein with kelch motifs	GO:0005886(plasma membrane)|GO:0010008(endosome membrane)|GO:0043231(intracellular membrane-bounded organelle)	Rattus norvegicus Rab9 effector protein with kelch motifs (Rabepk), mRNA [NM_001024871]		NM_001024871	NM_001024871	NM_001024871	Rn.39139	296649	ENSRNOT00000025194	TC600201	chr3:13790890-13790831	rn|3p11	16.2824	15.0622	15.0622	35.306	31.0498	24.2645	48.6313	46.6662	48.0823	4.02524	3.91286	3.91286	5.14184	4.95651	4.60077	5.60381	5.54431	5.58744
A_43_P22555	63.019	242.199	198.805	5.71548e-05	Fam189a2	family with sequence similarity 189, member A2	GO:0016021(integral to membrane)	Uncharacterized protein [Source:UniProtKB/TrEMBL;Acc:F1LSE4] [ENSRNOT00000029109]		ENSRNOT00000029109	XM_001078764	XM_001078764	Rn.8399	309415	ENSRNOT00000029109	TC591330	chr1:227338105-227336314	rn|1q51	75.534	56.7615	56.7615	209.262	228.912	288.422	221.318	184.67	190.427	6.23905	5.82684	5.82684	7.70917	7.83865	8.17204	7.78997	7.52881	7.5731
A_42_P561616	602.641	784.157	1029.47	5.7935e-05	Mapk8	mitogen-activated protein kinase 8	GO:0001503(ossification)|GO:0004674(protein serine/threonine kinase activity)|GO:0004705(JUN kinase activity)|GO:0004707(MAP kinase activity)|GO:0005515(protein binding)|GO:0005524(ATP binding)|GO:0005634(nucleus)|GO:0005737(cytoplasm)|GO:0005739(mitochondrion)|GO:0005829(cytosol)|GO:0006355(regulation of transcription, DNA-dependent)|GO:0006468(protein phosphorylation)|GO:0006954(inflammatory re…	Rattus norvegicus mitogen-activated protein kinase 8 (Mapk8), mRNA [NM_053829]	04010:MAPK signaling pathway|04012:ErbB signaling pathway|04141:Protein processing in endoplasmic reticulum|04310:Wnt signaling pathway|04380:Osteoclast differentiation|04510:Focal adhesion|04620:Toll-like receptor signaling pathway|04621:NOD-like receptor signaling pathway|04622:RIG-I-like receptor signaling pathway|04664:Fc epsilon RI signaling pathway|04722:Neurotrophin signaling pathway|04910…	NM_053829	NM_053829	NM_053829	Rn.4090	116554		TC599418	chr16:8923176-8923117	rn|16p16	557.525	625.199	625.199	738.95	820.112	793.408	990.751	1065.5	1032.17	9.12289	9.28817	9.28817	9.52933	9.67968	9.63192	9.95238	10.0573	10.0115
A_64_P126931	43794	44670.2	28108.5	5.96511e-05													chrUn:072873490-072873431		44409.8	43486.1	43486.1	41055.1	48545.7	44409.8	27262.4	27869.5	29193.5	15.4386	15.4083	15.4083	15.3253	15.5671	15.4386	14.7346	14.7664	14.8334
A_64_P110166	800.772	310.789	227.341	6.01989e-05													chr10:101049321-101049262	rn|10q32.1	927.537	737.39	737.39	304.758	288.422	339.187	259.799	186.459	235.764	9.85726	9.52628	9.52628	8.25152	8.17204	8.40594	8.02125	7.54272	7.8812
A_64_P085462	9.81713	10.1028	27.2186	6.09986e-05	LOC366085	hypothetical gene supported by NM_024351		PREDICTED: Rattus norvegicus hypothetical pseudogene on chromosome 3q24 (LOC366085), misc_RNA [XR_145876]		XR_145876	XR_145876	XR_145876	Rn.233521	366085			chr3:60813063-60813004	rn|3q24	11.1115	9.16993	9.16993	10.5904	10.0949	9.62328	25.904	32.2542	23.4975	3.47399	3.19691	3.19691	3.40468	3.33555	3.26653	4.6951	5.01142	4.55444
A_64_P049599	316.032	486.955	870.285	6.1302e-05				Uncharacterized protein [Source:UniProtKB/TrEMBL;Acc:F1LYE1] [ENSRNOT00000044316]		ENSRNOT00000044316					ENSRNOT00000044316		chrX:111140748-111140807	rn|Xq32	322.414	312.841	312.841	505.23	487.71	467.925	1014.57	874.314	721.967	8.33277	8.28928	8.28928	8.9808	8.92988	8.87013	9.98666	9.77201	9.49579
A_43_P12875	44.3016	46.4238	76.6788	6.23404e-05	Bbs2	Bardet-Biedl syndrome 2	GO:0003674(molecular_function)|GO:0005575(cellular_component)|GO:0005737(cytoplasm)|GO:0005932(microtubule basal body)|GO:0007288(sperm axoneme assembly)|GO:0008104(protein localization)|GO:0008150(biological_process)|GO:0010629(negative regulation of gene expression)|GO:0014824(artery smooth muscle contraction)|GO:0021756(striatum development)|GO:0021766(hippocampus development)|GO:0021987(cereb…	Rattus norvegicus Bardet-Biedl syndrome 2 (Bbs2), mRNA [NM_053618]		NM_053618	NM_053618	NM_053618	Rn.15987	113948	ENSRNOT00000026076	TC575318	chr19:11375347-11381193	rn|19p12	41.5893	45.6577	45.6577	41.9784	47.6078	49.6852	79.1467	74.2687	76.6211	5.37814	5.51279	5.51279	5.39157	5.57312	5.63474	6.30646	6.21468	6.25967
A_44_P523190	141.787	84.9741	78.6956	6.65954e-05	RGD1311756	similar to hypothetical protein FLJ20950	GO:0005739(mitochondrion)	Rattus norvegicus similar to hypothetical protein FLJ20950 (RGD1311756), mRNA [NM_001173557]		NM_001173557	NM_001173557	NM_001173557	Rn.3768	362769	ENSRNOT00000005903	TC614144	chr6:125107693-125110833	rn|6q32	137.323	144.018	144.018	95.461	80.8109	78.6503	75.3123	81.4457	79.3288	7.10143	7.17011	7.17011	6.57684	6.33648	6.29738	6.23481	6.34777	6.30977
A_64_P058946	310.133	130.176	59.5453	6.68137e-05	Ube2v1	ubiquitin-conjugating enzyme E2 variant 1	GO:0000151(ubiquitin ligase complex)|GO:0003674(molecular_function)|GO:0005575(cellular_component)|GO:0005737(cytoplasm)|GO:0008150(biological_process)|GO:0016881(acid-amino acid ligase activity)|GO:0031371(ubiquitin conjugating enzyme complex)|GO:0035370(UBC13-UEV1A complex)|GO:0042275(error-free postreplication DNA repair)|GO:0043123(positive regulation of I-kappaB kinase/NF-kappaB cascade)|GO:…	Rattus norvegicus ubiquitin-conjugating enzyme E2 variant 1 (Ube2v1), mRNA [NM_001110345]		NM_001110345	NM_001110345	NM_001110345	Rn.220168	296390	ENSRNOT00000037392	TC590528	chr3:158747196-158747137	rn|3q42	346.844	291.777	291.777	171.398	106.237	112.893	55.2994	66.0902	57.2464	8.43814	8.18872	8.18872	7.42121	6.73114	6.81881	5.78919	6.04637	5.83911
A_64_P095400	796.611	290.493	146.835	6.85252e-05													chr8:004714347-004714406	rn|8q11	633.68	878.076	878.076	293.038	298.637	279.805	174.298	110.656	155.552	9.30761	9.7782	9.7782	8.19495	8.22225	8.12828	7.44541	6.78994	7.28125
A_44_P593898	4.29012	2.71569	2.9346	7.22161e-05						TC639423						TC639423	chrUn:074505865-074505924		4.42078	4.2248	4.2248	2.75636	2.69535	2.69535	2.9199	3.18855	2.69535	2.1443	2.07888	2.07888	1.46276	1.43047	1.43047	1.54592	1.6729	1.43047
A_64_P038333	781.564	367.345	353.905	7.2732e-05													chr3:119944582-119944523	rn|3q36	813.442	765.625	765.625	381.116	325.483	395.437	348.631	314.564	398.52	9.6679	9.58049	9.58049	8.57409	8.34644	8.6273	8.44556	8.29721	8.63851
A_64_P096548	705.736	848.04	1193.73	7.3041e-05				Uncharacterized protein [Source:UniProtKB/TrEMBL;Acc:D3ZYC5] [ENSRNOT00000043960]		ENSRNOT00000043960					ENSRNOT00000043960		chr2:220141867-220141926	rn|2q42	649.279	733.964	733.964	790.129	870.72	883.271	1214.82	1208.53	1157.84	9.34269	9.51957	9.51957	9.62594	9.76607	9.78671	10.2465	10.239	10.1772
A_64_P004998	105.103	104.697	151.696	7.41974e-05	Evl	Enah/Vasp-like	GO:0003779(actin binding)|GO:0005522(profilin binding)|GO:0005737(cytoplasm)|GO:0005856(cytoskeleton)|GO:0005925(focal adhesion)|GO:0006928(cellular component movement)|GO:0007411(axon guidance)|GO:0007417(central nervous system development)|GO:0008154(actin polymerization or depolymerization)|GO:0017124(SH3 domain binding)|GO:0030027(lamellipodium)|GO:0051289(protein homotetramerization)	Rattus norvegicus Enah/Vasp-like (Evl), mRNA [NM_024147]		NM_024147	NM_024147	NM_024147	Rn.28912	79115	ENSRNOT00000019583	TC577052	chr6:133017553-133017612	rn|6q32	101.23	107.039	107.039	100.721	111.511	101.859	153.124	157.114	144.849	6.6615	6.74199	6.74199	6.65422	6.80104	6.67042	7.25855	7.29567	7.17841
A_64_P099159	1204.94	1494.71	1797.61	7.50471e-05	Mbtps2	membrane-bound transcription factor peptidase, site 2	GO:0003674(molecular_function)|GO:0004222(metalloendopeptidase activity)|GO:0005575(cellular_component)|GO:0005737(cytoplasm)|GO:0006508(proteolysis)|GO:0008150(biological_process)	Rattus norvegicus membrane-bound transcription factor peptidase, site 2, mRNA (cDNA clone MGC:114434 IMAGE:7453173), complete cds. [BC097391]	04141:Protein processing in endoplasmic reticulum	BC097391		BC097391	Rn.212224	302705		TC584649	chrX:58738052-58738111	rn|Xq21	1148.57	1233.12	1233.12	1426.28	1477.7	1580.14	1740.66	1846.41	1805.76	10.1656	10.2681	10.2681	10.478	10.5291	10.6258	10.7654	10.8505	10.8184
A_64_P075377	253.391	111.972	42.2129	7.64624e-05	LOC687695	similar to double homeobox, 4		PREDICTED: Rattus norvegicus uncharacterized LOC687695 (LOC687695), mRNA [XM_003754662]		XM_003754662	XM_003754662	XM_003754662	Rn.233528	687695		TC589229	chr20:38055577-38055636	rn|20q12	227.494	266.339	266.339	119.154	115.823	100.939	29.7278	55.0997	41.8113	7.82968	8.05712	8.05712	6.89668	6.85577	6.65734	4.89374	5.78397	5.38582
A_44_P683862	286.004	651.329	432	7.75836e-05	Blcap	bladder cancer associated protein	GO:0006915(apoptotic process)|GO:0007049(cell cycle)|GO:0016021(integral to membrane)	Rattus norvegicus bladder cancer associated protein homolog (human) (Blcap), mRNA [NM_133582]		NM_133582	NM_133582	NM_133582	Rn.127812	171113	ENSRNOT00000033525	TC590800	chr3:148266107-148266048	rn|3q42	302.336	277.838	277.838	628.033	672.34	653.614	414.442	381.719	499.84	8.24001	8.1181	8.1181	9.2947	9.39305	9.35229	8.69503	8.57637	8.96532
A_44_P357111	32.1652	40.1441	46.5413	7.8444e-05	RGD1565498	similar to Hypothetical protein LOC270802		Rattus norvegicus similar to Hypothetical protein LOC270802 (RGD1565498), transcript variant 1, mRNA [NM_001109287]		NM_001109287	NM_001109287	NM_001109287	Rn.234089	500843	ENSRNOT00000043581	TC644459	chr7:61334110-61334169	rn|7q22	32.0303	32.2327	32.2327	40.5994	40.2932	39.5396	43.4025	46.6662	49.5553	5.00136	5.01045	5.01045	5.34339	5.33246	5.30523	5.43971	5.54431	5.63097
A_42_P694161	39.1289	51.9001	81.6375	7.89016e-05	Arl14ep	ADP-ribosylation factor-like 14 effector protein	GO:0005737(cytoplasm)	Rattus norvegicus ADP-ribosylation factor-like 14 effector protein (Arl14ep), mRNA [NM_001014045]		NM_001014045	NM_001014045	NM_001014045	Rn.40865	311279	ENSRNOT00000006481	TC579005	chr3:92465886-92463616	rn|3q33	38.3074	39.5396	39.5396	53.9398	44.7224	57.0381	84.4204	77.5762	82.9158	5.25955	5.30523	5.30523	5.75328	5.48293	5.83385	6.39952	6.27754	6.37358
A_64_P017450	246.541	164.387	82.318	7.97541e-05													chr8:105247599-105247658	rn|8q31	200.439	269.592	269.592	154.231	160.574	178.354	75.3123	86.9179	84.724	7.64702	8.07463	8.07463	7.26895	7.3271	7.4786	6.23481	6.44158	6.4047
A_44_P387207	74.4191	81.319	55.3557	8.15004e-05				PREDICTED: Rattus norvegicus translocase of inner mitochondrial membrane 17a-like 1 (Timm17al1), mRNA [XM_001079918]		ENSRNOT00000007325	XM_001079918	XM_001079918			ENSRNOT00000007325		chr6:82485248-82485189	rn|6q23	71.754	75.7517	75.7517	79.902	84.4204	79.6347	52.2076	55.0997	58.7599	6.16499	6.24321	6.24321	6.32016	6.39952	6.31533	5.70619	5.78397	5.87676
A_64_P122612	45.7463	12.7743	4.73931	8.30081e-05				Rattus norvegicus similar to putative protein, with at least 6 transmembrane domains, of ancient origin (58.5 kD) (3N884) (LOC362732), mRNA [XM_343054]		XM_343054		XM_343054					chr6:056582579-056582638	rn|6q21	40.2932	48.4729	48.4729	15.6284	11.5725	11.122	6.7228	3.18855	4.30659	5.33246	5.59911	5.59911	3.9661	3.53263	3.47535	2.74906	1.6729	2.10655
A_44_P346318	926.741	423.596	392.225	8.36273e-05	Tcf25	transcription factor 25 (basic helix-loop-helix)	GO:0000122(negative regulation of transcription from RNA polymerase II promoter)|GO:0003700(sequence-specific DNA binding transcription factor activity)|GO:0005634(nucleus)|GO:0005730(nucleolus)|GO:0005737(cytoplasm)|GO:0005739(mitochondrion)	Uncharacterized protein [Source:UniProtKB/TrEMBL;Acc:D3ZC46] [ENSRNOT00000046155]		ENSRNOT00000046155	XM_001079503	XM_001079503	Rn.107920	292082	ENSRNOT00000046155	TC636728	chr19:53728385-53728444	rn|19q12	819.326	980.448	980.448	478.532	376.183	416.073	362.423	424.123	390.129	9.67829	9.9373	9.9373	8.90247	8.55529	8.70069	8.50153	8.72834	8.60781
A_42_P668972	97.2663	69.5797	109.337	8.86896e-05	Acp1	acid phosphatase 1, soluble	GO:0003993(acid phosphatase activity)|GO:0004725(protein tyrosine phosphatase activity)|GO:0004726(non-membrane spanning protein tyrosine phosphatase activity)|GO:0005634(nucleus)|GO:0005737(cytoplasm)|GO:0007268(synaptic transmission)|GO:0009898(internal side of plasma membrane)|GO:0016311(dephosphorylation)|GO:0016791(phosphatase activity)|GO:0017124(SH3 domain binding)|GO:0035335(peptidyl-tyro…	Rattus norvegicus acid phosphatase 1, soluble (Acp1), transcript variant 1, mRNA [NM_021262]	00740:Riboflavin metabolism|04520:Adherens junction	NM_021262	NM_021262	NM_021262	Rn.202830	24161	ENSRNOT00000007287	TC584348	chr6:48783078-48783019	rn|6q16	99.4457	96.1766	96.1766	68.8349	70.8162	69.088	118.314	109.729	99.9691	6.63584	6.58761	6.58761	6.10507	6.14601	6.11036	6.88648	6.7778	6.64341
A_64_P005724	1815.85	2923.59	4681.8	8.9569e-05													chr3:127118880-127118939	rn|3q36	1768.24	1839.66	1839.66	2679.8	3059.2	3031.76	4880.61	5279.26	3885.53	10.7881	10.8452	10.8452	11.3879	11.5789	11.5659	12.2528	12.3661	11.9239
A_64_P165641	1.22222	7.50839	3.20904	9.03269e-05	Olr1543	olfactory receptor 1543	GO:0004930(G-protein coupled receptor activity)|GO:0004984(olfactory receptor activity)|GO:0005886(plasma membrane)|GO:0007186(G-protein coupled receptor signaling pathway)|GO:0016021(integral to membrane)|GO:0050911(detection of chemical stimulus involved in sensory perception of smell)	Rattus norvegicus olfactory receptor 1543 (Olr1543), mRNA [NM_001001104]		NM_001001104	NM_001001104	NM_001001104	Rn.142265	406000	ENSRNOT00000051112		chr11:42097270-42097329	rn|11q12	1.65274	1.00696	1.00696	7.44476	8.79617	6.28425	2.9199	3.18855	3.51865	0.72486	0.01	0.01	2.89623	3.13687	2.65174	1.54592	1.6729	1.81502
A_42_P745470	1222.22	1709.66	1933.5	9.10076e-05	Ergic1	endoplasmic reticulum-golgi intermediate compartment (ERGIC) 1	GO:0005793(endoplasmic reticulum-Golgi intermediate compartment)|GO:0006888(ER to Golgi vesicle-mediated transport)	PREDICTED: Rattus norvegicus endoplasmic reticulum-golgi intermediate compartment (ERGIC) 1 (Ergic1), mRNA [XM_001066818]		XM_001066818	XM_001066818	XM_001066818	Rn.168413	287177		TC607268	chr10:16794021-16793962	rn|10q12	1164.07	1251.3	1251.3	1630.58	1708.92	1789.48	1885.26	2073.98	1841.26	10.185	10.2892	10.2892	10.6712	10.7389	10.8053	10.8805	11.0182	10.8465
A_44_P422305	39.4516	67.4179	85.7629	9.15293e-05	RGD1559859	RGD1559859		PREDICTED: Rattus norvegicus RGD1559859 (RGD1559859), mRNA [XM_001072031]		XM_001072031	XM_001072031	XM_001072031		363244		TC609602	chr9:63331139-63331080	rn|9q32	39.2756	39.5396	39.5396	57.9638	74.1979	70.092	93.3319	82.6928	81.2638	5.29556	5.30523	5.30523	5.85708	6.21331	6.13118	6.5443	6.36969	6.34454
A_43_P17139	11.4189	12.0743	34.8682	9.17485e-05	Ifi35	interferon-induced protein 35	GO:0005634(nucleus)	Rattus norvegicus interferon-induced protein 35 (Ifi35), mRNA [NM_001009625]		NM_001009625	NM_001009625	NM_001009625	Rn.44680	287719	ENSRNOT00000028067	TC579787	chr10:90482877-90483034	rn|10q32.1	11.1115	11.5725	11.5725	10.5904	10.0949	15.5376	36.3778	33.8569	34.3699	3.47399	3.53263	3.53263	3.40468	3.33555	3.95769	5.18499	5.08138	5.10307
A_44_P394016	99.6075	178.063	259.978	9.17777e-05	RGD1565054	similar to 60S acidic ribosomal protein P1	GO:0003735(structural constituent of ribosome)|GO:0006414(translational elongation)|GO:0022625(cytosolic large ribosomal subunit)	PREDICTED: Rattus norvegicus 60S acidic ribosomal protein P1-like, transcript variant 1 (RGD1565054), mRNA [XM_001066800]		XM_001066800	XM_001066800	XM_001066800		299041			chrX:82975784-82975725	rn|Xq31	104.544	97.1395	97.1395	154.231	199.875	180.082	231.333	292.119	256.483	6.70796	6.60199	6.60199	7.26895	7.64296	7.49251	7.85383	8.19041	8.00272
A_64_P041807	529.109	552.521	343.053	9.1894e-05	Klhl21	kelch-like 21 (Drosophila)	GO:0000910(cytokinesis)|GO:0004842(ubiquitin-protein ligase activity)|GO:0005737(cytoplasm)|GO:0005827(polar microtubule)|GO:0007067(mitosis)|GO:0016567(protein ubiquitination)|GO:0031463(Cul3-RING ubiquitin ligase complex)|GO:0051322(anaphase)	Rattus norvegicus kelch-like 21 (Drosophila) (Klhl21), mRNA [NM_001107996]		NM_001107996	NM_001107996	NM_001107996	Rn.87563	313743	ENSRNOT00000004508		chr5:169243808-169243867	rn|5q36	511.04	538.144	538.144	606.888	546.239	504.437	346.031	336.15	346.978	8.99729	9.07185	9.07185	9.24529	9.09339	8.97853	8.43476	8.39296	8.4387
A_64_P141574	46.6236	72.4858	106.179	9.48099e-05	Nipal4	NIPA-like domain containing 4	GO:0015095(magnesium ion transmembrane transporter activity)|GO:0015693(magnesium ion transport)|GO:0016020(membrane)	Rattus norvegicus NIPA-like domain containing 4 (Nipal4), mRNA [NM_001106995]		NM_001106995	NM_001106995	NM_001106995	Rn.124475	303070	ENSRNOT00000008544		chr10:31285617-31285558	rn|10q21	45.6577	47.1066	47.1066	69.9042	84.4204	63.1328	102.48	111.578	104.479	5.51279	5.55786	5.55786	6.12731	6.39952	5.98032	6.6792	6.80191	6.70707
A_42_P679443	2889.22	1931.18	589.851	9.63482e-05	Trim11	tripartite motif-containing 11	GO:0003674(molecular_function)|GO:0005575(cellular_component)|GO:0005622(intracellular)|GO:0005634(nucleus)|GO:0005737(cytoplasm)|GO:0008150(biological_process)|GO:0008270(zinc ion binding)|GO:0016567(protein ubiquitination)|GO:0016874(ligase activity)|GO:0046872(metal ion binding)|GO:0051607(defense response to virus)	Rattus norvegicus tripartite motif-containing 11 (Trim11), mRNA [NM_001108276]		NM_001108276	NM_001108276	NM_001108276	Rn.9308	360534	ENSRNOT00000047268	TC591884	chr10:45283666-45283725	rn|10q22	3321.73	2672.97	2672.97	1926.88	1515.95	2350.72	667.346	471.988	630.22	11.6977	11.3842	11.3842	10.912	10.566	11.1989	9.38229	8.88261	9.29971
A_64_P165973	1.00696	1.06513	3.01798	9.67145e-05	Rnf167	ring finger protein 167	GO:0000209(protein polyubiquitination)|GO:0004842(ubiquitin-protein ligase activity)|GO:0005737(cytoplasm)|GO:0008270(zinc ion binding)|GO:0012505(endomembrane system)|GO:0016021(integral to membrane)|GO:0045786(negative regulation of cell cycle)|GO:0046872(metal ion binding)	Rattus norvegicus ring finger protein 167 (Rnf167), mRNA [NM_001008361]		NM_001008361	NM_001008361	NM_001008361	Rn.26488	360554	ENSRNOT00000005242	TC587876	chr10:57531259-57531318	rn|10q24	1.00696	1.00696	1.00696	1.18149	1.00696	1.00696	2.34673	3.18855	3.51865	0.01	0.01	0.01	0.240607	0.01	0.01	1.23065	1.6729	1.81502
A_43_P12438	1269.79	92.3054	64.8933	0.000101615	Hmox2	heme oxygenase (decycling) 2	GO:0001666(response to hypoxia)|GO:0004392(heme oxygenase (decyclizing) activity)|GO:0005515(protein binding)|GO:0005783(endoplasmic reticulum)|GO:0005886(plasma membrane)|GO:0006788(heme oxidation)|GO:0006979(response to oxidative stress)|GO:0009055(electron carrier activity)|GO:0046872(metal ion binding)	Rattus norvegicus heme oxygenase (decycling) 2 (Hmox2), mRNA [NM_024387]	00860:Porphyrin and chlorophyll metabolism	NM_024387	NM_024387	NM_024387	Rn.10241	79239	ENSRNOT00000005031	TC579204	chr10:10914271-10914212	rn|10q12	1867.64	970.868	970.868	86.759	58.5403	131.617	48.6313	63.1328	82.9158	10.867	9.92313	9.92313	6.43894	5.87136	7.0402	5.60381	5.98032	6.37358
A_44_P130559	361.178	509.751	784.517	0.000101796	Psmb1	proteasome (prosome, macropain) subunit, beta type 1	GO:0004298(threonine-type endopeptidase activity)|GO:0005634(nucleus)|GO:0005737(cytoplasm)|GO:0005839(proteasome core complex)|GO:0051603(proteolysis involved in cellular protein catabolic process)	Rattus norvegicus proteasome (prosome, macropain) subunit, beta type 1 (Psmb1), mRNA [NM_053590]	03050:Proteasome	NM_053590	NM_053590	NM_053590	Rn.6016	94198	ENSRNOT00000002037	TC580850	chr1:54384490-54381876	rn|1q12	366.573	358.48	358.48	445.636	550.969	532.646	868.983	759.865	724.703	8.51796	8.48575	8.48575	8.79972	9.10583	9.05703	9.76318	9.5696	9.50125
A_43_P14817	1653.64	699.266	535.959	0.000103731	Afp	alpha-fetoprotein	GO:0001542(ovulation from ovarian follicle)|GO:0001889(liver development)|GO:0003674(molecular_function)|GO:0005615(extracellular space)|GO:0005737(cytoplasm)|GO:0006810(transport)|GO:0010033(response to organic substance)|GO:0019953(sexual reproduction)|GO:0031016(pancreas development)|GO:0031100(organ regeneration)|GO:0042448(progesterone metabolic process)|GO:0046872(metal ion binding)|GO:0060…	Rattus norvegicus alpha-fetoprotein (Afp), mRNA [NM_012493]		NM_012493	NM_012493	NM_012493	Rn.9174	24177	ENSRNOT00000003879	TC630015	chr14:19092642-19092583	rn|14p22	1598.85	1681.04	1681.04	830.804	698.797	568.197	599.533	468.13	540.213	10.6428	10.7151	10.7151	9.69836	9.44873	9.15025	9.2277	8.87077	9.07738
A_64_P091914	553.341	48.7523	22.8888	0.000105575													chr3:144652374-144652433	rn|3q41	552.468	553.778	553.778	32.165	48.7793	65.3125	11.1356	32.2542	25.2767	9.10975	9.11316	9.11316	5.00742	5.6082	6.02929	3.47711	5.01142	4.65974
A_64_P006354	212.253	178.225	357.035	0.000105794	Sfn	stratifin	GO:0000079(regulation of cyclin-dependent protein kinase activity)|GO:0001836(release of cytochrome c from mitochondria)|GO:0003674(molecular_function)|GO:0005575(cellular_component)|GO:0005634(nucleus)|GO:0005737(cytoplasm)|GO:0006915(apoptotic process)|GO:0008150(biological_process)|GO:0008285(negative regulation of cell proliferation)|GO:0008630(DNA damage response, signal transduction resulti…	PREDICTED: Rattus norvegicus stratifin (Sfn), mRNA [XM_001065560]	04110:Cell cycle|04115:p53 signaling pathway|04960:Aldosterone-regulated sodium reabsorption	XM_001065560	XM_001065560	XM_001065560	Rn.145079	313017		TC609217	chr13:107508976-107509035	rn|13q27	212.518	212.12	212.12	159.528	176.462	198.685	390.575	352.083	328.448	7.73144	7.72874	7.72874	7.31767	7.46321	7.63434	8.60946	8.45977	8.35952
A_44_P995373	1.00696	1.00696	4.93041	0.000106325				RCG49325, isoform CRA_bUncharacterized protein [Source:UniProtKB/TrEMBL;Acc:D3ZR95] [ENSRNOT00000025495]		ENSRNOT00000025495	XM_001063567	XM_001063567	Rn.162301		ENSRNOT00000025495	TC592029	chr18:29042554-29042613	rn|18p11	1.00696	1.00696	1.00696	1.00696	1.00696	1.00696	5.60438	3.18855	5.9983	0.01	0.01	0.01	0.01	0.01	0.01	2.48655	1.6729	2.58455
A_44_P994614	8.67903	61.3818	123.458	0.000108212	Ndufb6	NADH dehydrogenase (ubiquinone) 1 beta subcomplex, 6	GO:0003674(molecular_function)|GO:0005575(cellular_component)|GO:0005634(nucleus)|GO:0005730(nucleolus)|GO:0005739(mitochondrion)|GO:0005747(mitochondrial respiratory chain complex I)|GO:0008150(biological_process)|GO:0031966(mitochondrial membrane)	Rattus norvegicus NADH dehydrogenase (ubiquinone) 1 beta subcomplex, 6 (Ndufb6), nuclear gene encoding mitochondrial protein, mRNA [NM_001106646]	00190:Oxidative phosphorylation|01100:Metabolic pathways|05010:Alzheimer's disease|05012:Parkinson's disease|05016:Huntington's disease	NM_001106646	NM_001106646	NM_001106646	Rn.104528	297990	ENSRNOT00000029712	TC592633	chr5:57685878-57679180	rn|5q22	8.67903	8.67903	8.67903	45.6577	69.3997	69.088	161.312	141.023	68.0382	3.11753	3.11753	3.11753	5.51279	6.11686	6.11036	7.33371	7.13978	6.08827
A_42_P612220	790.284	960.371	1168.25	0.000109375	Ddx20	DEAD (Asp-Glu-Ala-Asp) box polypeptide 20	GO:0000122(negative regulation of transcription from RNA polymerase II promoter)|GO:0000166(nucleotide binding)|GO:0003676(nucleic acid binding)|GO:0003677(DNA binding)|GO:0004386(helicase activity)|GO:0005515(protein binding)|GO:0005524(ATP binding)|GO:0005634(nucleus)|GO:0005681(spliceosomal complex)|GO:0005737(cytoplasm)|GO:0006397(mRNA processing)|GO:0006917(induction of apoptosis)|GO:0008026…	Rattus norvegicus DEAD (Asp-Glu-Ala-Asp) box polypeptide 20 (Ddx20), mRNA [NM_001191711]	03013:RNA transport	NM_001191711	NM_001191711	NM_001191711	Rn.137424	84473	ENSRNOT00000068152	TC582531	chr2:200930275-200930216	rn|2q34	795.443	787.705	787.705	948.917	1007.18	925.015	1118.41	1134.71	1251.63	9.63562	9.62151	9.62151	9.89014	9.97611	9.85333	10.1272	10.1481	10.2896
A_42_P669779	47.1373	57.1005	78.7176	0.000109994	Cldn1	claudin 1	GO:0005198(structural molecule activity)|GO:0005886(plasma membrane)|GO:0005923(tight junction)|GO:0016021(integral to membrane)|GO:0016324(apical plasma membrane)|GO:0016328(lateral plasma membrane)|GO:0016338(calcium-independent cell-cell adhesion)|GO:0042802(identical protein binding)|GO:0045216(cell-cell junction organization)	Rattus norvegicus claudin 1 (Cldn1), mRNA [NM_031699]	04514:Cell adhesion molecules (CAMs)|04530:Tight junction|04670:Leukocyte transendothelial migration|05160:Hepatitis C	NM_031699	NM_031699	NM_031699	Rn.24293	65129	ENSRNOT00000002640	TC574522	chr11:76488733-76488792	rn|11q22	44.4662	48.4729	48.4729	54.983	58.5403	57.7781	86.0047	73.5271	76.6211	5.47464	5.59911	5.59911	5.78091	5.87136	5.85245	6.42634	6.2002	6.25967
A_64_P149335	30.5893	66.2004	69.1549	0.000112964				Uncharacterized protein [Source:UniProtKB/TrEMBL;Acc:F1M0J8] [ENSRNOT00000037001]		ENSRNOT00000037001					ENSRNOT00000037001		chr3:27589784-27589725	rn|3q12	32.9034	29.4323	29.4323	78.9941	58.5403	61.067	70.3258	66.0902	71.0486	5.04016	4.87933	4.87933	6.30367	5.87136	5.93232	6.13598	6.04637	6.15073
A_64_P003894	3601.01	1278.15	597.168	0.000115335	Cml2	camello-like 2	GO:0007369(gastrulation)|GO:0008080(N-acetyltransferase activity)|GO:0016021(integral to membrane)	Rattus norvegicus camello-like 2 (Cml2), mRNA [NM_001173449]		NM_001173449	NM_001173449	NM_001173449	Rn.225883	500237	ENSRNOT00000071447		chr4:120044373-120044314	rn|4q34	3565.25	3618.89	3618.89	1711.29	1110.21	1012.95	487.985	744.615	558.905	11.7998	11.8213	11.8213	10.7409	10.1166	9.98434	8.93069	9.54035	9.12646
A_64_P031050	24.5601	3.47442	3.13249	0.000117204													chr19:050145066-050145125	rn|19q12	30.738	21.4712	21.4712	2.16607	4.56695	3.69024	3.51358	3.18855	2.69535	4.94195	4.42433	4.42433	1.11508	2.19123	1.88371	1.81294	1.6729	1.43047
A_42_P758933	201.962	191.426	139.161	0.000118566	Metap1	methionyl aminopeptidase 1	GO:0004177(aminopeptidase activity)|GO:0006508(proteolysis)|GO:0008235(metalloexopeptidase activity)|GO:0009987(cellular process)|GO:0046872(metal ion binding)	Rattus norvegicus methionyl aminopeptidase 1 (Metap1), mRNA [NM_001106476]		NM_001106476	NM_001106476	NM_001106476	Rn.6799	295500	ENSRNOT00000017579	TC587397	chr2:235995470-235995411	rn|2q44	211.301	197.293	197.293	186.715	194.078	193.486	136.294	131.617	149.572	7.72316	7.6242	7.6242	7.54469	7.60049	7.59608	7.09058	7.0402	7.22469
A_64_P047236	14012.8	8134.59	2680.18	0.000119464	Dlec1	deleted in lung and esophageal cancer 1 isoform DLEC1-N1	GO:0003674(molecular_function)|GO:0005575(cellular_component)|GO:0005737(cytoplasm)|GO:0008150(biological_process)	PREDICTED: Rattus norvegicus deleted in lung and esophageal cancer 1 isoform DLEC1-N1, transcript variant 1 (Dlec1), mRNA [XM_001077365]		XM_001077365	XM_001077365	XM_001077365		501070			chr8:124109481-124109633	rn|8q32	14340.8	13848.8	13848.8	10680.2	5928.96	7794.59	2284.59	2639.6	3116.34	13.8078	13.7575	13.7575	13.3827	12.5336	12.9283	11.1577	11.3661	11.6056
A_44_P347662	18.0099	10.2462	26.2867	0.000120034	Prkab2	protein kinase, AMP-activated, beta 2 non-catalytic subunit	GO:0004679(AMP-activated protein kinase activity)|GO:0005654(nucleoplasm)|GO:0005737(cytoplasm)|GO:0005952(cAMP-dependent protein kinase complex)|GO:0006633(fatty acid biosynthetic process)|GO:0016324(apical plasma membrane)|GO:0019901(protein kinase binding)|GO:0031588(AMP-activated protein kinase complex)|GO:0042802(identical protein binding)	Rattus norvegicus protein kinase, AMP-activated, beta 2 non-catalytic subunit (Prkab2), mRNA [NM_022627]	04910:Insulin signaling pathway|04920:Adipocytokine signaling pathway|05410:Hypertrophic cardiomyopathy (HCM)	NM_022627	NM_022627	NM_022627	Rn.207202	64562	ENSRNOT00000063783	TC577360	chr2:192510528-192510587	rn|2q34	21.4042	16.3128	16.3128	10.5904	10.0949	10.0533	27.334	28.0284	23.4975	4.41982	4.02793	4.02793	3.40468	3.33555	3.3296	4.77262	4.80882	4.55444
A_64_P156319	345.02	1417.96	948.793	0.000123267	LOC689064	beta-globin	GO:0005344(oxygen transporter activity)|GO:0005506(iron ion binding)|GO:0005833(hemoglobin complex)|GO:0019825(oxygen binding)|GO:0020037(heme binding)	Rattus norvegicus beta-globin (LOC689064), mRNA [NM_001111269]	05143:African trypanosomiasis|05144:Malaria	NM_001111269	NM_001111269	NM_001111269	Rn.224543	689064	ENSRNOT00000048969	TC643499	chr1:161578187-161578128	rn|1q32	440.59	297.234	297.234	1347.93	1285.57	1620.38	1037.59	806.082	1002.7	8.78329	8.21546	8.21546	10.3965	10.3282	10.6621	10.019	9.65478	9.96968
A_64_P130679	112.365	144.194	365.265	0.000124561				Uncharacterized protein [Source:UniProtKB/TrEMBL;Acc:D4AA66] [ENSRNOT00000056882]		ENSRNOT00000056882	XM_003750003	XM_003750003	Rn.233750		ENSRNOT00000056882	TC634091	chr5:137578930-137578871	rn|5q36	134.088	101.503	101.503	149.144	129.088	154.35	429.362	355.411	311.02	7.06704	6.66538	6.66538	7.22056	7.01221	7.27006	8.74605	8.47335	8.28087
A_44_P999404	53.1729	72.2635	108.382	0.000125055	Cd164	CD164 molecule, sialomucin	GO:0005764(lysosome)|GO:0005765(lysosomal membrane)|GO:0005768(endosome)|GO:0005886(plasma membrane)|GO:0007155(cell adhesion)|GO:0007157(heterophilic cell-cell adhesion)|GO:0007517(muscle organ development)|GO:0010008(endosome membrane)|GO:0016021(integral to membrane)	Rattus norvegicus CD164 molecule, sialomucin (Cd164), mRNA [NM_031812]	04142:Lysosome	NM_031812	NM_031812	NM_031812	Rn.3733	83689	ENSRNOT00000000334	TC635409	chr20:45497940-45497999	rn|20q12	49.6326	54.9431	54.9431	69.9042	68.2359	78.6503	96.0027	114.043	115.101	5.63322	5.77987	5.77987	6.12731	6.09246	6.29738	6.585	6.83343	6.84675
A_44_P134143	174.925	266.486	330.058	0.000126841	Hspb8	heat shock protein B8	GO:0004672(protein kinase activity)|GO:0005622(intracellular)|GO:0005634(nucleus)|GO:0005737(cytoplasm)|GO:0006950(response to stress)|GO:0042802(identical protein binding)	Rattus norvegicus heat shock protein B8 (Hspb8), mRNA [NM_053612]		NM_053612	NM_053612	NM_053612	Rn.102906	113906	ENSRNOT00000039275	TC577274	chr12:41414450-41420599	rn|12q16	190.749	167.013	167.013	262.153	242.634	294.671	323.751	342.536	323.886	7.57553	7.38382	7.38382	8.03427	7.92264	8.20296	8.33874	8.42011	8.33934
A_64_P083888	143.151	114.105	115.738	0.000130167	Tm7sf2	transmembrane 7 superfamily member 2	GO:0016021(integral to membrane)|GO:0016628(oxidoreductase activity, acting on the CH-CH group of donors, NAD or NADP as acceptor)	Rattus norvegicus transmembrane 7 superfamily member 2 (Tm7sf2), mRNA [NM_001013071]	00100:Steroid biosynthesis|01100:Metabolic pathways	NM_001013071	NM_001013071	NM_001013071	Rn.8313	293688	ENSRNOT00000028485	TC578417	chr1:208700830-208700771	rn|1q43	147.026	141.213	141.213	117.911	111.511	112.893	111.261	116.846	119.107	7.19993	7.14173	7.14173	6.88155	6.80104	6.81881	6.79781	6.86846	6.89611
A_44_P398330	68.1984	105.44	133.132	0.000130409	RGD1564894	similar to glycine-N-acyltransferase isoform a	GO:0005739(mitochondrion)|GO:0047961(glycine N-acyltransferase activity)	Rattus norvegicus similar to glycine-N-acyltransferase isoform a (RGD1564894), mRNA [NM_001126278]		NM_001126278	NM_001126278	NM_001126278	Rn.43027	309227	ENSRNOT00000054800	TC597095	chr1:215633409-215633468	rn|1q43	71.754	66.4206	66.4206	98.4775	111.511	106.331	139.661	116.846	142.89	6.16499	6.05356	6.05356	6.62172	6.80104	6.73242	7.12579	6.86846	7.15876
A_64_P017620	230.979	270.117	507.757	0.000130528	Sec23b	Sec23 homolog B (S. cerevisiae)	GO:0006886(intracellular protein transport)|GO:0006888(ER to Golgi vesicle-mediated transport)|GO:0008270(zinc ion binding)|GO:0030127(COPII vesicle coat)|GO:0048471(perinuclear region of cytoplasm)	Rattus norvegicus Sec23 homolog B (S. cerevisiae) (Sec23b), mRNA [NM_001108593]		NM_001108593	NM_001108593	NM_001108593	Rn.8735	362226		TC603259	chr3:133146652-133146711	rn|3q41	221.408	235.764	235.764	281.986	262.522	265.843	470.977	601.656	450.636	7.79056	7.8812	7.8812	8.13948	8.03629	8.05443	8.87951	9.2328	8.81582
A_44_P324340	573.433	840.012	999.422	0.000131441	Mfsd6	major facilitator superfamily domain containing 6	GO:0016021(integral to membrane)|GO:0055085(transmembrane transport)	Rattus norvegicus major facilitator superfamily domain containing 6 (Mfsd6), mRNA [NM_001106911]		NM_001106911	NM_001106911	NM_001106911	Rn.21418	301388	ENSRNOT00000031267	TC583785	chr9:45845699-45845758	rn|9q22	595.758	562.271	562.271	828.152	919.457	772.428	1074.03	959.823	964.41	9.21858	9.13512	9.13512	9.69375	9.84464	9.59326	10.0688	9.90662	9.9135
A_64_P130833	63.9758	101.494	31.1528	0.000133416	Ggnbp2	gametogenetin binding protein 2	GO:0005634(nucleus)|GO:0005737(cytoplasm)|GO:0007275(multicellular organismal development)|GO:0007283(spermatogenesis)|GO:0016023(cytoplasmic membrane-bounded vesicle)|GO:0030154(cell differentiation)	Rattus norvegicus gametogenetin binding protein 2 (Ggnbp2), mRNA [NM_001004273]		NM_001004273	NM_001004273	NM_001004273	Rn.48466	360584	ENSRNOT00000042506	TC575031	chr10:73115350-73115291	rn|10q26	63.3804	64.2735	64.2735	91.2438	127.977	85.2603	32.9034	28.0284	32.5266	5.98596	6.00615	6.00615	6.51165	6.99974	6.4138	5.04016	4.80882	5.02355
A_64_P018554	5603.34	1589.45	1197.78	0.000134325													chr14:078232573-078232514	rn|14q21	5650.14	5579.93	5579.93	2126.1	1290.38	1351.87	1200.76	1418.72	973.87	12.4641	12.446	12.446	11.054	10.3336	10.4007	10.2297	10.4704	9.92759
A_64_P108854	65.4072	93.0256	110.123	0.000134965													chr10:013996131-013996190	rn|10q12	63.3804	66.4206	66.4206	97.1395	93.5066	88.4307	103.866	104.441	122.062	5.98596	6.05356	6.05356	6.60199	6.547	6.46648	6.69858	6.70654	6.93147
A_64_P106503	1128.52	669.049	501.042	0.000135704	Vimp	VCP-interacting membrane protein	GO:0002865(negative regulation of acute inflammatory response to antigenic stimulus)|GO:0005783(endoplasmic reticulum)|GO:0006886(intracellular protein transport)|GO:0006983(ER overload response)|GO:0008430(selenium binding)|GO:0009749(response to glucose stimulus)|GO:0016209(antioxidant activity)|GO:0019899(enzyme binding)|GO:0030176(integral to endoplasmic reticulum membrane)|GO:0030433(ER-asso…	Rattus norvegicus VCP-interacting membrane protein (Vimp), mRNA [NM_173120]	04141:Protein processing in endoplasmic reticulum	NM_173120	NM_173120	NM_173120	Rn.4197	286900	ENSRNOT00000016916	TC579534	chr1:120516289-120516348	rn|1q22	1037.05	1174.25	1174.25	711.108	640.658	655.38	483.513	579.783	439.831	10.0183	10.1975	10.1975	9.47393	9.32341	9.35619	8.91741	9.17937	8.7808
A_43_P12143	554.395	294.986	320.919	0.000135997	Clip2	CAP-GLY domain containing linker protein 2	GO:0005515(protein binding)|GO:0005875(microtubule associated complex)|GO:0005881(cytoplasmic microtubule)|GO:0007026(negative regulation of microtubule depolymerization)|GO:0008017(microtubule binding)|GO:0030425(dendrite)|GO:0042599(lamellar body)|GO:0051010(microtubule plus-end binding)	Rattus norvegicus CAP-GLY domain containing linker protein 2 (Clip2), mRNA [NM_021997]		NM_021997	NM_021997	NM_021997	Rn.10893	29264	ENSRNOT00000033200	TC573833	chr12:23292041-23292100	rn|12q12	479.389	591.898	591.898	280.829	300.436	303.692	312.895	337.901	311.959	8.90505	9.20921	9.20921	8.13355	8.23092	8.24647	8.28954	8.40046	8.28521
A_44_P295494	2667.12	4484.87	6305.37	0.000136254													chr6_random:001580027-001580086		2479.67	2760.84	2760.84	4451.54	4328.72	4674.35	6454.2	7185.08	5276.84	11.2759	11.4309	11.4309	12.1201	12.0797	12.1906	12.656	12.8108	12.3655
A_44_P288481	11.5887	11.6414	41.9848	0.00013927	Heatr1	HEAT repeat containing 1	GO:0005634(nucleus)|GO:0005730(nucleolus)|GO:0005739(mitochondrion)	Rattus norvegicus HEAT repeat containing 1 (Heatr1), mRNA [NM_001108418]	03008:Ribosome biogenesis in eukaryotes	NM_001108418	NM_001108418	NM_001108418	Rn.47600	361262	ENSRNOT00000070825	TC585686	chr17:68618423-68618364	rn|17q12.1	11.6211	11.5725	11.5725	10.5904	8.79617	15.5376	45.7077	41.9784	38.2682	3.53868	3.53263	3.53263	3.40468	3.13687	3.95769	5.51437	5.39157	5.25807
A_64_P064888	26.6315	63.0474	76.3018	0.000139763	Itpripl2	inositol 1,4,5-trisphosphate receptor interacting protein-like 2		Rattus norvegicus inositol 1,4,5-trisphosphate receptor interacting protein-like 2 (Itpripl2), mRNA [NM_001127303]		NM_001127303	NM_001127303	NM_001127303	Rn.140535	499253		TC617643	chr1:176706491-176706432	rn|1q35	29.7278	25.0833	25.0833	60.51	58.5403	70.092	84.4204	61.5691	82.9158	4.89374	4.64866	4.64866	5.9191	5.87136	6.13118	6.39952	5.94413	6.37358
A_44_P459858	60.9308	131.814	173.367	0.000140099	Ppp1r27	protein phosphatase 1, regulatory subunit 27	GO:0010923(negative regulation of phosphatase activity)|GO:0019902(phosphatase binding)	Rattus norvegicus protein phosphatase 1, regulatory subunit 27 (Ppp1r27), mRNA [NM_001105858]		NM_001105858	NM_001105858	NM_001105858	Rn.16533	287881	ENSRNOT00000054959	TC581127	chr10:109941729-109941670	rn|10q32.3	62.5256	60.1334	60.1334	121.419	142.406	131.617	215.807	153.312	150.981	5.96638	5.91009	5.91009	6.92385	7.15386	7.0402	7.7536	7.26033	7.23822
A_64_P158939	271.791	53.3644	45.3506	0.000141335	Mt2A	metallothionein 2A	GO:0005622(intracellular)|GO:0005634(nucleus)|GO:0005737(cytoplasm)|GO:0006882(cellular zinc ion homeostasis)|GO:0007263(nitric oxide mediated signal transduction)|GO:0008144(drug binding)|GO:0008270(zinc ion binding)|GO:0010273(detoxification of copper ion)|GO:0035690(cellular response to drug)|GO:0036016(cellular response to interleukin-3)|GO:0036018(cellular response to erythropoietin)|GO:0045…	Rattus norvegicus metallothionein 2A (Mt2A), mRNA [NM_001137564]		NM_001137564	NM_001137564	NM_001137564	Rn.115549	689415	ENSRNOT00000047663	TC618762	chr19:11268227-11268168	rn|19p12	178.217	318.578	318.578	59.2392	41.7174	59.1366	44.7224	48.3468	42.9826	7.47749	8.3155	8.3155	5.88848	5.38258	5.88598	5.48293	5.59535	5.42568
A_44_P479286	72.3028	109.031	196.544	0.000141338				AI058285 UI-R-C1-kl-b-07-0-UI.s1 UI-R-C1 Rattus norvegicus cDNA clone UI-R-C1-kl-b-07-0-UI 3', mRNA sequence [AI058285]		AI058285		AI058285	Rn.166169				chr13:101291386-101291445	rn|13q26	69.577	73.6656	73.6656	107.165	114.26	105.666	231.333	200.566	157.734	6.12054	6.20292	6.20292	6.74369	6.83618	6.72337	7.85383	7.64794	7.30135
A_44_P550945	103.864	130.676	148.352	0.000144032	Zfp280c	zinc finger protein 280C	GO:0005622(intracellular)|GO:0008270(zinc ion binding)	Uncharacterized protein [Source:UniProtKB/TrEMBL;Acc:D3ZCC6] [ENSRNOT00000044435]		ENSRNOT00000044435	XM_001069185	XM_001069185		302812	ENSRNOT00000044435		chrX:134942787-134941362	rn|Xq35	108.586	101.503	101.503	125.809	139.544	126.675	149.224	144.849	150.981	6.76269	6.66538	6.66538	6.97509	7.12458	6.98499	7.22134	7.17841	7.23822
A_44_P1048315	252.01	65.6997	71.9266	0.000144517	Tcta	T-cell leukemia translocation altered	GO:0016021(integral to membrane)	Rattus norvegicus T-cell leukemia translocation altered (Tcta), mRNA [NM_001014005]		NM_001014005	NM_001014005	NM_001014005	Rn.2916	306587	ENSRNOT00000075241	TC577556	chr16_random:1006757-1006698		267.244	244.394	244.394	78.9941	57.0381	61.067	73.5271	53.7095	88.5433	8.06201	7.93306	7.93306	6.30367	5.83385	5.93232	6.2002	5.74711	6.46831
A_44_P1035656	104.229	185.057	295.447	0.000146469	Cd24	CD24 molecule	GO:0001666(response to hypoxia)|GO:0001775(cell activation)|GO:0001959(regulation of cytokine-mediated signaling pathway)|GO:0002237(response to molecule of bacterial origin)|GO:0002329(pre-B cell differentiation)|GO:0002523(leukocyte migration involved in inflammatory response)|GO:0002842(positive regulation of T cell mediated immune response to tumor cell)|GO:0002863(positive regulation of infl…	Rattus norvegicus CD24 molecule (Cd24), mRNA [NM_012752]	04640:Hematopoietic cell lineage	NM_012752	NM_012752	NM_012752	Rn.6007	25145	ENSRNOT00000000352	TC581435	chr20:47507471-47507530	rn|20q13	103.22	104.733	104.733	171.398	209.835	173.937	240.521	303.819	342.002	6.68958	6.71058	6.71058	7.42121	7.71311	7.44242	7.91002	8.24707	8.41786
A_64_P052715	12012.5	6556.91	4596.19	0.0001475	Atf5	activating transcription factor 5	GO:0003700(sequence-specific DNA binding transcription factor activity)|GO:0005634(nucleus)|GO:0005667(transcription factor complex)|GO:0005730(nucleolus)|GO:0005737(cytoplasm)|GO:0006351(transcription, DNA-dependent)|GO:0006357(regulation of transcription from RNA polymerase II promoter)|GO:0031072(heat shock protein binding)|GO:0042127(regulation of cell proliferation)|GO:0043066(negative regul…	Rattus norvegicus activating transcription factor 5 (Atf5), mRNA [NM_172336]		NM_172336	NM_172336	NM_172336	Rn.229186	282840	ENSRNOT00000027260	TC577427	chr1:95284571-95284512	rn|1q22	12209.3	11914.1	11914.1	7332.77	5514.07	6823.9	5204.27	4003.11	4581.2	13.5757	13.5404	13.5404	12.8401	12.4289	12.7364	12.3455	11.9669	12.1615
A_64_P070586	260.319	307.807	452.211	0.000150986				PREDICTED: Rattus norvegicus keratin associated protein 21-2 (Krtap21-2), mRNA [XM_001063981]		ENSRNOT00000073101	XM_001063981	XM_001063981			ENSRNOT00000073101		chr11:29182004-29181945	rn|11q11	264.759	258.098	258.098	293.038	315.006	315.377	497.518	456.838	402.276	8.04854	8.01178	8.01178	8.19495	8.29924	8.30093	8.95861	8.83554	8.65204
A_44_P377428	63.3637	98.592	160.237	0.000151948	Nhlrc2	NHL repeat containing 2		Rattus norvegicus NHL repeat containing 2 (Nhlrc2), mRNA [NM_001107444]		NM_001107444	NM_001107444	NM_001107444	Rn.161909	307986	ENSRNOT00000022788		chr1:262891069-262891477	rn|1q55	61.544	64.2735	64.2735	109.612	96.1319	90.032	170.071	132.643	177.996	5.94355	6.00615	6.00615	6.77626	6.58694	6.49237	7.40999	7.05141	7.4757
A_64_P137297	7.63847	36.7318	44.6473	0.000152513	Zfp426	zinc finger protein 426		Rattus norvegicus zinc finger protein 426 (Zfp426), mRNA [NM_001079943]		NM_001079943	NM_001079943	NM_001079943	Rn.120278	690895	ENSRNOT00000038069	TC586662	chr8:19473136-19473077	rn|8q13	6.7228	8.0963	8.0963	38.9526	43.2144	28.0284	35.5309	36.9798	61.4313	2.74906	3.01726	3.01726	5.28365	5.43344	4.80882	5.151	5.20866	5.9409
A_64_P140806	10.0974	21.7089	44.3567	0.000152593													chrUn:057907603-057907662		10.1438	10.0742	10.0742	26.7549	21.4712	16.9005	36.3778	53.7095	42.9826	3.34253	3.33259	3.33259	4.74173	4.42433	4.07899	5.18499	5.74711	5.42568
A_43_P11305	130.554	182.708	417.742	0.00015439	Tmem86a	transmembrane protein 86A	GO:0016021(integral to membrane)	Rattus norvegicus transmembrane protein 86A (Tmem86a), mRNA [NM_001135016]		NM_001135016	NM_001135016	NM_001135016	Rn.23056	308602	ENSRNOT00000018688	TC591866	chr1:97608740-97608799	rn|1q22	114.837	138.412	138.412	178.88	195.306	173.937	383.773	520.228	349.225	6.84344	7.11283	7.11283	7.48285	7.60959	7.44242	8.58411	9.023	8.44801
A_43_P13241	15.469	71.1782	41.0205	0.000164736	Ctsd	cathepsin D	GO:0000045(autophagic vacuole assembly)|GO:0004175(endopeptidase activity)|GO:0004190(aspartic-type endopeptidase activity)|GO:0005615(extracellular space)|GO:0005739(mitochondrion)|GO:0005764(lysosome)|GO:0006508(proteolysis)|GO:0006914(autophagy)|GO:0008152(metabolic process)|GO:0008233(peptidase activity)|GO:0031012(extracellular matrix)|GO:0042277(peptide binding)|GO:0042470(melanosome)|GO:00…	Rattus norvegicus cathepsin D (Ctsd), mRNA [NM_134334]	04142:Lysosome	NM_134334	NM_134334	NM_134334	Rn.11085	171293	ENSRNOT00000027407	TC576604	chr1:202619727-202619669	rn|1q41	16.2824	15.0622	15.0622	87.8794	53.5316	72.1236	32.9034	48.3468	41.8113	4.02524	3.91286	3.91286	6.45745	5.74232	6.1724	5.04016	5.59535	5.38582
A_64_P069819	1522.53	2902.89	5038.38	0.000167242	Rrp8	ribosomal RNA processing 8, methyltransferase, homolog (yeast)	GO:0000183(chromatin silencing at rDNA)|GO:0005634(nucleus)|GO:0005677(chromatin silencing complex)|GO:0005730(nucleolus)|GO:0005737(cytoplasm)|GO:0005886(plasma membrane)|GO:0006351(transcription, DNA-dependent)|GO:0006364(rRNA processing)|GO:0008168(methyltransferase activity)|GO:0016568(chromatin modification)|GO:0033553(rDNA heterochromatin)|GO:0035064(methylated histone residue binding)|GO:0…	Rattus norvegicus ribosomal RNA processing 8, methyltransferase, homolog (yeast) (Rrp8), mRNA [NM_001008346]		NM_001008346	NM_001008346	NM_001008346	Rn.14828	308911	ENSRNOT00000025651	TC576385	chr1:163477088-163477029	rn|1q33	1425.93	1570.84	1570.84	2333.01	3226.27	3149.4	5038	5841.2	4235.95	10.4777	10.6173	10.6173	11.188	11.6557	11.6209	12.2986	12.512	12.0485
A_64_P136486	2445.82	2777.45	3016.96	0.000167567	Hist1h2an	histone cluster 1, H2an	GO:0000786(nucleosome)|GO:0003677(DNA binding)|GO:0005634(nucleus)|GO:0006334(nucleosome assembly)|GO:0046982(protein heterodimerization activity)	Rattus norvegicus histone cluster 1, H2an (Hist1h2an), mRNA [NM_001107354]		NM_001107354	NM_001107354	NM_001107354	Rn.199026	306970		TC622537	05322:Systemic lupus erythematosus		2529.43	2404.01	2404.01	2765.14	2794.86	2772.36	3086.55	2906.25	3058.09	11.3046	11.2312	11.2312	11.4331	11.4486	11.4369	11.5918	11.5049	11.5784
A_44_P683415	1.35482	1.0323	3.60379	0.000167872													chr9:057712029-057712088	rn|9q31	1.00696	1.52875	1.52875	1.00696	1.00696	1.08299	4.10415	3.18855	3.51865	0.01	0.612357	0.612357	0.01	0.01	0.115015	2.03708	1.6729	1.81502
A_42_P801593	63.0632	51.4701	33.3257	0.000171257	Agpat5	1-acylglycerol-3-phosphate O-acyltransferase 5 (lysophosphatidic acid acyltransferase, epsilon)	GO:0003841(1-acylglycerol-3-phosphate O-acyltransferase activity)|GO:0005739(mitochondrion)|GO:0006639(acylglycerol metabolic process)|GO:0016746(transferase activity, transferring acyl groups)	Rattus norvegicus 1-acylglycerol-3-phosphate O-acyltransferase 5 (lysophosphatidic acid acyltransferase, epsilon) (Agpat5), mRNA [NM_001134744]		NM_001134744	NM_001134744	NM_001134744	Rn.199010	306582	ENSRNOT00000031291	TC582733	chr16:75746111-75746052	rn|16q12.5	64.1384	62.5256	62.5256	56.0685	46.3843	51.9575	29.7278	35.8795	34.3699	6.00312	5.96638	5.96638	5.80912	5.53557	5.69926	4.89374	5.16509	5.10307
A_44_P358548	2592.08	1199.1	312.538	0.000172395	Kcns2	potassium voltage-gated channel, delayed-rectifier, subfamily S, member 2	GO:0005251(delayed rectifier potassium channel activity)|GO:0008076(voltage-gated potassium channel complex)|GO:0051260(protein homooligomerization)	Rattus norvegicus potassium voltage-gated channel, delayed-rectifier, subfamily S, member 2 (Kcns2), mRNA [NM_023966]		NM_023966	NM_023966	NM_023966	Rn.64498	66022	ENSRNOT00000015707	TC577669	chr7:70279486-70279545	rn|7q22	2463.37	2656.44	2656.44	1591.9	995.061	1010.33	199.428	406.08	332.106	11.2664	11.3753	11.3753	10.6365	9.95864	9.98061	7.63973	8.66562	8.3755
A_64_P060197	197.036	84.0355	69.1017	0.000173297	Larp1	La ribonucleoprotein domain family, member 1	GO:0016239(positive regulation of macroautophagy)	BC001460 la related protein {Homo sapiens} (exp=-1; wgp=0; cg=0), partial (3%) [TC629660]		ENSRNOT00000036959	XM_220446	XM_220446		303158	ENSRNOT00000036959	TC629660	chr10:43673375-43673434	rn|10q22	191.94	199.584	199.584	99.6917	63.9841	88.4307	65.5011	72.227	69.577	7.58451	7.64085	7.64085	6.6394	5.99964	6.46648	6.03345	6.17447	6.12054
A_64_P002870	109.124	95.7112	139.546	0.000174157	Ndrg3	N-myc downstream regulated gene 3	GO:0005737(cytoplasm)	Rattus norvegicus N-myc downstream regulated gene 3 (Ndrg3), mRNA [NM_001013923]		NM_001013923	NM_001013923	NM_001013923	Rn.93910	296318	ENSRNOT00000055232	TC575353	chr3:147483602-147483543	rn|3q42	104.544	111.414	111.414	102.696	90.032	94.4055	138.742	143.709	136.186	6.70796	6.79979	6.79979	6.68224	6.49237	6.5608	7.11626	7.16701	7.08944
A_44_P516306	43.4771	60.1041	83.6023	0.000174383	Pygo2	pygopus 2	GO:0001701(in utero embryonic development)|GO:0001822(kidney development)|GO:0002088(lens development in camera-type eye)|GO:0005634(nucleus)|GO:0007420(brain development)|GO:0008270(zinc ion binding)|GO:0009791(post-embryonic development)|GO:0016055(Wnt receptor signaling pathway)|GO:0030879(mammary gland development)|GO:0033599(regulation of mammary gland epithelial cell proliferation)|GO:00423…	Rattus norvegicus pygopus 2 (Pygo2), mRNA [NM_001106447]		NM_001106447	NM_001106447	NM_001106447	Rn.24988	295251	ENSRNOT00000028052	TC614488	chr2:181632813-181632872	rn|2q34	44.4662	42.9826	42.9826	52.9399	68.2359	59.1366	79.1467	85.7526	85.9078	5.47464	5.42568	5.42568	5.72628	6.09246	5.88598	6.30646	6.42211	6.42472
A_64_P005106	3251.97	1092.07	569.885	0.000176805													chr6:128229619-128229560	rn|6q32	3885.53	2935.19	2935.19	1213.97	989.906	1072.34	468.13	443.115	798.409	11.9239	11.5192	11.5192	10.2455	9.95115	10.0665	8.87077	8.79154	9.64098
A_42_P673212	1842.91	2841.76	3043.77	0.000177491	Cad	carbamoyl-phosphate synthetase 2, aspartate transcarbamylase, and dihydroorotase	GO:0004070(aspartate carbamoyltransferase activity)|GO:0004088(carbamoyl-phosphate synthase (glutamine-hydrolyzing) activity)|GO:0004151(dihydroorotase activity)|GO:0005524(ATP binding)|GO:0005634(nucleus)|GO:0005829(cytosol)|GO:0006207('de novo' pyrimidine base biosynthetic process)|GO:0006228(UTP biosynthetic process)|GO:0006541(glutamine metabolic process)|GO:0006543(glutamine catabolic proces…	Rattus norvegicus carbamoyl-phosphate synthetase 2, aspartate transcarbamylase, and dihydroorotase (Cad), mRNA [NM_001105710]	00240:Pyrimidine metabolism|00250:Alanine, aspartate and glutamate metabolism|01100:Metabolic pathways	NM_001105710	NM_001105710	NM_001105710	Rn.19416	24240	ENSRNOT00000039709	TC585410	chr6:25272976-25272917	rn|6q14	1871.81	1828.47	1828.47	2808.34	2668.72	3048.22	3056.97	3315.44	2758.89	10.8702	10.8364	10.8364	11.4555	11.3819	11.5738	11.5779	11.695	11.4299
A_64_P148728	38.6941	52.1311	58.373	0.000179574	Tp53	tumor protein p53	GO:0000060(protein import into nucleus, translocation)|GO:0000122(negative regulation of transcription from RNA polymerase II promoter)|GO:0000733(DNA strand renaturation)|GO:0000785(chromatin)|GO:0000790(nuclear chromatin)|GO:0001077(RNA polymerase II core promoter proximal region sequence-specific DNA binding transcription factor activity involved in positive regulation of transcription)|GO:000…	Rattus norvegicus tumor protein p53 (Tp53), mRNA [NM_030989]	04010:MAPK signaling pathway|04110:Cell cycle|04115:p53 signaling pathway|04210:Apoptosis|04310:Wnt signaling pathway|04722:Neurotrophin signaling pathway|05014:Amyotrophic lateral sclerosis (ALS)|05016:Huntington's disease|05160:Hepatitis C|05200:Pathways in cancer|05210:Colorectal cancer|05212:Pancreatic cancer|05213:Endometrial cancer|05214:Glioma|05215:Prostate cancer|05216:Thyroid cancer|052…	NM_030989	NM_030989	NM_030989	Rn.54443	24842	ENSRNOT00000046490	NP298948	chr10:56409942-56410001	rn|10q24	40.2932	37.8946	37.8946	50.0515	50.2732	56.0685	59.9625	60.1735	54.983	5.33246	5.24392	5.24392	5.64534	5.65172	5.80912	5.90599	5.91106	5.78091
A_64_P143537	18.3589	1.00696	2.01362	0.000181118						ENSRNOT00000072026					ENSRNOT00000072026				24.9524	15.0622	15.0622	1.00696	1.00696	1.00696	1.00696	3.18855	1.84536	4.6411	3.91286	3.91286	0.01	0.01	0.01	0.01	1.6729	0.883901
A_64_P089457	9.48987	12.8096	43.5471	0.000181163	Pcca	propionyl-coenzyme A carboxylase, alpha polypeptide	GO:0004075(biotin carboxylase activity)|GO:0004658(propionyl-CoA carboxylase activity)|GO:0005524(ATP binding)|GO:0005739(mitochondrion)|GO:0005759(mitochondrial matrix)|GO:0009062(fatty acid catabolic process)|GO:0009063(cellular amino acid catabolic process)|GO:0046872(metal ion binding)	Rattus norvegicus propionyl-coenzyme A carboxylase, alpha polypeptide (Pcca), mRNA [NM_019330]	00280:Valine, leucine and isoleucine degradation|00630:Glyoxylate and dicarboxylate metabolism|00640:Propanoate metabolism|01100:Metabolic pathways	NM_019330	NM_019330	NM_019330	Rn.6033	687008	ENSRNOT00000057429	TC630195	chr15:107945733-108014585	rn|15q25	11.1115	8.67903	8.67903	11.122	10.8867	16.4202	36.3778	53.7095	40.554	3.47399	3.11753	3.11753	3.47535	3.44449	4.0374	5.18499	5.74711	5.34177
A_64_P164632	7.0165	10.5422	28.7445	0.000182249	Igfl3	IGF-like family member 3	GO:0005615(extracellular space)	Rattus norvegicus IGF-like family member 3 (Igfl3), mRNA [NM_001108474]		NM_001108474	NM_001108474	NM_001108474	Rn.17980	361516	ENSRNOT00000044927	TC583710	chr1:077921115-077921174	rn|1q21	5.9983	7.52561	7.52561	11.9086	10.0949	9.62328	34.1531	30.8016	21.2787	2.58455	2.91181	2.91181	3.57393	3.33555	3.26653	5.09395	4.94493	4.41134
A_64_P057731	8845.95	13207.8	15476.8	0.000183402	Zdhhc3	zinc finger, DHHC-type containing 3	GO:0005794(Golgi apparatus)|GO:0006605(protein targeting)|GO:0008270(zinc ion binding)|GO:0016409(palmitoyltransferase activity)|GO:0018345(protein palmitoylation)|GO:0046872(metal ion binding)	Rattus norvegicus zinc finger, DHHC-type containing 3 (Zdhhc3), mRNA [NM_001039014]		NM_001039014	NM_001039014	NM_001039014	Rn.8573	301081	ENSRNOT00000005817	TC576917	chr8:127831499-127831440	rn|8q32	9031.08	8753.38	8753.38	14204	12695.3	12723.9	13726.1	16435.3	16269.1	13.1407	13.0956	13.0956	13.794	13.632	13.6353	13.7446	14.0045	13.9898
A_44_P118666	834.161	1444.61	2454.38	0.000183658	Hs3st1	heparan sulfate (glucosamine) 3-O-sulfotransferase 1	GO:0005737(cytoplasm)|GO:0005796(Golgi lumen)|GO:0008146(sulfotransferase activity)|GO:0008467([heparan sulfate]-glucosamine 3-sulfotransferase 1 activity)	Rattus norvegicus heparan sulfate (glucosamine) 3-O-sulfotransferase 1 (Hs3st1), mRNA [NM_053391]	00534:Glycosaminoglycan biosynthesis - heparan sulfate	NM_053391	NM_053391	NM_053391	Rn.17364	84406	ENSRNOT00000014078	TC587969	chr14:76438939-76438998	rn|14q21	804.155	849.164	849.164	1161.38	1665.62	1506.84	2650.64	2603.91	2108.59	9.65133	9.7299	9.7299	10.1816	10.7018	10.5573	11.3721	11.3465	11.0421
A_44_P417994	1.00696	2.21562	3.13249	0.000184109	Xk	X-linked Kx blood group (McLeod syndrome)	GO:0003674(molecular_function)|GO:0005575(cellular_component)|GO:0006865(amino acid transport)|GO:0008150(biological_process)|GO:0016021(integral to membrane)	Rattus norvegicus X-linked Kx blood group (McLeod syndrome) (Xk), mRNA [NM_001012227]		NM_001012227	NM_001012227	NM_001012227	Rn.211877	497078	ENSRNOT00000051135	TC574926	chrX:25592660-25592601	rn|Xq13	1.00696	1.00696	1.00696	2.16607	1.78544	2.69535	3.51358	3.18855	2.69535	0.01	0.01	0.01	1.11508	0.836282	1.43047	1.81294	1.6729	1.43047
A_44_P399999	50.527	57.4514	99.7008	0.000184496	Suclg1	succinate-CoA ligase, alpha subunit	GO:0003878(ATP citrate synthase activity)|GO:0004775(succinate-CoA ligase (ADP-forming) activity)|GO:0004776(succinate-CoA ligase (GDP-forming) activity)|GO:0005525(GTP binding)|GO:0005737(cytoplasm)|GO:0005739(mitochondrion)|GO:0005743(mitochondrial inner membrane)|GO:0005886(plasma membrane)|GO:0006099(tricarboxylic acid cycle)|GO:0006104(succinyl-CoA metabolic process)|GO:0006105(succinate met…	Rattus norvegicus succinate-CoA ligase, alpha subunit (Suclg1), nuclear gene encoding mitochondrial protein, mRNA [NM_053752]	00020:Citrate cycle (TCA cycle)|00640:Propanoate metabolism|01100:Metabolic pathways	NM_053752	NM_053752	NM_053752	Rn.3766	114597	ENSRNOT00000007624	TC577590	chr4:106601409-106601468	rn|4q33	44.4662	53.5574	53.5574	54.983	55.0733	62.2979	103.204	105.666	90.2319	5.47464	5.74301	5.74301	5.78091	5.78328	5.96111	6.68936	6.72337	6.49557
A_44_P289378	89.0767	132.995	139.621	0.000185084	Cpt1b	carnitine palmitoyltransferase 1b, muscle	GO:0004095(carnitine O-palmitoyltransferase activity)|GO:0005515(protein binding)|GO:0005739(mitochondrion)|GO:0005741(mitochondrial outer membrane)|GO:0006635(fatty acid beta-oxidation)|GO:0015909(long-chain fatty acid transport)|GO:0016021(integral to membrane)|GO:0016746(transferase activity, transferring acyl groups)|GO:0043231(intracellular membrane-bounded organelle)	Rattus norvegicus carnitine palmitoyltransferase 1b, muscle (Cpt1b), nuclear gene encoding mitochondrial protein, mRNA [NM_013200]	00071:Fatty acid metabolism|03320:PPAR signaling pathway|04920:Adipocytokine signaling pathway	NM_013200	NM_013200	NM_013200	Rn.6028	25756	ENSRNOT00000013985	TC604091	chr7:127737247-127737188	rn|7q34	95.5672	85.8314	85.8314	131.111	126.822	141.053	131.886	137.407	149.572	6.57844	6.42343	6.42343	7.03465	6.98667	7.14009	7.04315	7.10231	7.22469
A_44_P121390	11.0963	8.55128	28.1975	0.000186701	Phf10	PHD finger protein 10	GO:0006351(transcription, DNA-dependent)|GO:0006355(regulation of transcription, DNA-dependent)|GO:0007399(nervous system development)|GO:0008270(zinc ion binding)|GO:0046872(metal ion binding)|GO:0071564(npBAF complex)	Rattus norvegicus PHD finger protein 10 (Phf10), mRNA [NM_001024747]		NM_001024747	NM_001024747	NM_001024747	Rn.204821	292404	ENSRNOT00000020865	TC577777	chr1:53874380-53874321	rn|1q12	10.1438	11.5725	11.5725	6.6437	8.32253	10.6876	28.3878	25.1762	31.0285	3.34253	3.53263	3.53263	2.73199	3.05702	3.41787	4.8272	4.65399	4.95552
A_42_P756350	333.043	512.433	615.682	0.000189048	Cdkl3	cyclin-dependent kinase-like 3	GO:0004674(protein serine/threonine kinase activity)|GO:0004693(cyclin-dependent protein kinase activity)|GO:0005524(ATP binding)|GO:0005634(nucleus)|GO:0005737(cytoplasm)	Rattus norvegicus cyclin-dependent kinase-like 3 (Cdkl3), mRNA [NM_021772]		NM_021772	NM_021772	NM_021772	Rn.154405	60396	ENSRNOT00000059040	TC577407	chr10:37548084-37551160	rn|10q22	309.186	344.971	344.971	507.312	531.162	498.827	652.639	536.896	657.512	8.27233	8.43033	8.43033	8.98673	9.05301	8.9624	9.35014	9.0685	9.36087
A_44_P1041791	50.4768	62.2803	86.7087	0.000192113	Abcf1	ATP-binding cassette, subfamily F (GCN20), member 1	GO:0005524(ATP binding)|GO:0005635(nuclear envelope)|GO:0005654(nucleoplasm)|GO:0005737(cytoplasm)|GO:0005840(ribosome)|GO:0006412(translation)|GO:0006413(translational initiation)|GO:0008494(translation activator activity)|GO:0016887(ATPase activity)|GO:0042254(ribosome biogenesis)|GO:0042788(polysomal ribosome)|GO:0043022(ribosome binding)|GO:0045727(positive regulation of translation)	Rattus norvegicus ATP-binding cassette, subfamily F (GCN20), member 1 (Abcf1), mRNA [NM_001109883]		NM_001109883	NM_001109883	NM_001109883	Rn.14350	85493	ENSRNOT00000001049	TC606147	chr20:2962036-2962095	rn|20p12	46.9257	52.2524	52.2524	59.2392	60.1464	67.4553	80.0174	89.8768	90.2319	5.5523	5.70742	5.70742	5.88848	5.91041	6.07586	6.32224	6.48988	6.49557
A_42_P470775	413.394	828.404	912.234	0.000192522	Rfwd2	ring finger and WD repeat domain 2	GO:0000139(Golgi membrane)	Rattus norvegicus ring finger and WD repeat domain 2 (Rfwd2), mRNA [NM_001025126]	04115:p53 signaling pathway|04120:Ubiquitin mediated proteolysis	NM_001025126	NM_001025126	NM_001025126	Rn.8617	360860	ENSRNOT00000040505	TC636468	chr13:74967668-74965732	rn|13q22	380.218	429.982	429.982	829.286	797.573	858.353	824.379	818.049	1094.27	8.57068	8.74813	8.74813	9.69573	9.63947	9.74543	9.68716	9.67604	10.0958
A_64_P057452	1149.87	2072.2	3312.98	0.000195278				Rattus norvegicus similar to glyceraldehyde-3-phosphate dehydrogenase (LOC294417), mRNA [XM_228193]		XM_228193		XM_228193					chr20:035579112-035579171	rn|20q11	1064.06	1192.77	1192.77	1747.36	2280.49	2188.76	3013.11	3955.46	2970.37	10.0554	10.2201	10.2201	10.771	11.1551	11.0959	11.557	11.9496	11.5364
A_64_P097497	59.8489	65.1991	98.5726	0.000195498	Fsip1	fibrous sheath interacting protein 1		Rattus norvegicus fibrous sheath interacting protein 1 (Fsip1), mRNA [NM_001013078]		NM_001013078	NM_001013078	NM_001013078	Rn.103274	296074	ENSRNOT00000007808	TC577660	chr3:104629242-104629183	rn|3q35	61.544	59.0013	59.0013	68.8349	58.5403	68.2221	93.3319	105.666	96.7196	5.94355	5.88267	5.88267	6.10507	5.87136	6.09217	6.5443	6.72337	6.59574
A_42_P704348	46.6489	74.0498	111.603	0.000198268	Pgm2l1	phosphoglucomutase 2-like 1	GO:0004614(phosphoglucomutase activity)|GO:0005829(cytosol)|GO:0016052(carbohydrate catabolic process)|GO:0047933(glucose-1,6-bisphosphate synthase activity)	Rattus norvegicus phosphoglucomutase 2-like 1 (Pgm2l1), mRNA [NM_001109454]	00500:Starch and sucrose metabolism	NM_001109454	NM_001109454	NM_001109454	Rn.24167	685076	ENSRNOT00000022963	TC603115	chr1:157655129-157655188	rn|1q32	48.6313	45.6577	45.6577	78.9941	61.519	81.6365	124.664	105.666	104.479	5.60381	5.51279	5.51279	6.30367	5.94296	6.35114	6.9619	6.72337	6.70707
A_64_P002506	1998.05	3755.14	5641.06	0.000198289	Arhgef5	Rho guanine nucleotide exchange factor (GEF) 5	GO:0002408(myeloid dendritic cell chemotaxis)|GO:0005737(cytoplasm)|GO:0005886(plasma membrane)|GO:0030036(actin cytoskeleton organization)|GO:0032319(regulation of Rho GTPase activity)|GO:0032321(positive regulation of Rho GTPase activity)|GO:0071803(positive regulation of podosome assembly)	Uncharacterized protein [Source:UniProtKB/TrEMBL;Acc:E9PT59] [ENSRNOT00000044780]		ENSRNOT00000044780	XM_342676	XM_342676	Rn.89839	140898	ENSRNOT00000044780	TC622499	chr4:71052865-71052924	rn|4q23	1929.14	2032.51	2032.51	3353.17	3887.87	4024.37	6151.68	6350.89	4420.62	10.9137	10.989	10.989	11.7113	11.9248	11.9745	12.5868	12.6327	12.11
A_64_P042530	670.777	506.94	325.142	0.000198289	Grik5	glutamate receptor, ionotropic, kainate 5	GO:0005234(extracellular-glutamate-gated ion channel activity)|GO:0005515(protein binding)|GO:0006621(protein retention in ER lumen)|GO:0007268(synaptic transmission)|GO:0008066(glutamate receptor activity)|GO:0008328(ionotropic glutamate receptor complex)|GO:0014069(postsynaptic density)|GO:0015277(kainate selective glutamate receptor activity)|GO:0016020(membrane)|GO:0017124(SH3 domain binding)…	Rattus norvegicus glutamate receptor, ionotropic, kainate 5 (Grik5), mRNA [NM_031508]	04080:Neuroactive ligand-receptor interaction	NM_031508	NM_031508	NM_031508	Rn.74042	24407	ENSRNOT00000027578	TC574203	chr1:80313878-80313819	rn|1q21	708.585	651.873	651.873	527.858	457.514	535.449	355.504	281.919	338.003	9.4688	9.34845	9.34845	9.04401	8.83767	9.0646	8.47372	8.13914	8.40089
A_43_P10986	202.78	150.61	102.034	0.000199235	Msl3	male-specific lethal 3 homolog (Drosophila)	GO:0003677(DNA binding)|GO:0005634(nucleus)|GO:0035064(methylated histone residue binding)|GO:0043984(histone H4-K16 acetylation)|GO:0072487(MSL complex)	Rattus norvegicus male-specific lethal 3 homolog (Drosophila) (Msl3), mRNA [NM_001014111]		NM_001014111	NM_001014111	NM_001014111	Rn.7258	317464	ENSRNOT00000065814	TC575939	chrX:46348333-46348392	rn|Xq21	188.176	210.082	210.082	168.63	153.312	129.889	103.866	102.268	99.9691	7.55594	7.71481	7.71481	7.39772	7.26033	7.02114	6.69858	6.67621	6.64341
A_42_P824178	35.8888	77.6653	98.8158	0.000200751	Slc25a1	solute carrier family 25 (mitochondrial carrier, citrate transporter), member 1	GO:0005739(mitochondrion)|GO:0005743(mitochondrial inner membrane)|GO:0006843(mitochondrial citrate transport)|GO:0015137(citrate transmembrane transporter activity)|GO:0016021(integral to membrane)	Rattus norvegicus solute carrier family 25 (mitochondrial carrier, citrate transporter), member 1 (Slc25a1), nuclear gene encoding mitochondrial protein, mRNA [NM_017307]		NM_017307	NM_017307	NM_017307	Rn.8368	29743	ENSRNOT00000000306	TC643041	chr11:85045916-85046057	rn|11q23	36.1375	35.7644	35.7644	75.2576	82.2045	75.534	81.2638	90.9566	124.227	5.17542	5.16045	5.16045	6.23377	6.36114	6.23905	6.34454	6.50711	6.95683
A_64_P106705	8716.92	7191.9	6498.21	0.00020157	Defb30	defensin beta 30	GO:0005576(extracellular region)|GO:0042742(defense response to bacterium)	Rattus norvegicus defensin beta 30 (Defb30), mRNA [NM_001037531]		NM_001037531	NM_001037531	NM_001037531	Rn.198992	641656	ENSRNOT00000059211	TC636027	chr15:42310965-42310906	rn|15p12	8871.91	8639.42	8639.42	7315.56	6994.7	7265.44	6097.02	6836.27	6561.33	13.115	13.0767	13.0767	12.8368	12.772	12.8268	12.5739	12.739	12.6798
A_64_P013822	2596.53	4756.23	6704.92	0.000202564	Josd2	Josephin domain containing 2	GO:0004843(ubiquitin-specific protease activity)|GO:0008242(omega peptidase activity)|GO:0016579(protein deubiquitination)	Rattus norvegicus Josephin domain containing 2 (Josd2), mRNA [NM_001106256]		NM_001106256	NM_001106256	NM_001106256	Rn.22861	292876	ENSRNOT00000026379	TC606363	chr1:94948961-94949020	rn|1q22	2738.31	2525.65	2525.65	4724.26	4676.02	4868.4	5850.1	8320	5944.66	11.4191	11.3024	11.3024	12.2059	12.1911	12.2492	12.5142	13.0224	12.5374
A_64_P064461	1.57008	1.00924	3.46407	0.000207742													chr2:196162572-196162513	rn|2q34	1.65274	1.52875	1.52875	1.00696	1.0138	1.00696	4.5083	3.18855	2.69535	0.72486	0.612357	0.612357	0.01	0.0197766	0.01	2.17258	1.6729	1.43047
A_44_P104652	308.9	452.932	498.098	0.000208676	Slc38a2	solute carrier family 38, member 2	GO:0003333(amino acid transmembrane transport)|GO:0005886(plasma membrane)|GO:0006814(sodium ion transport)|GO:0006865(amino acid transport)|GO:0015171(amino acid transmembrane transporter activity)|GO:0015293(symporter activity)|GO:0016021(integral to membrane)	Rattus norvegicus solute carrier family 38, member 2 (Slc38a2), mRNA [NM_181090]	04974:Protein digestion and absorption	NM_181090	NM_181090	NM_181090	Rn.16393	29642	ENSRNOT00000039002	TC641792	chr7:135365594-135365535	rn|7q35	292.468	317.116	317.116	420.595	447.978	490.223	501.857	526.879	465.559	8.19213	8.30887	8.30887	8.71629	8.80728	8.93729	8.97113	9.04133	8.86282
A_64_P037015	140.836	103.09	76.106	0.000208821	Tas2r113	taste receptor, type 2, member 113	GO:0004930(G-protein coupled receptor activity)|GO:0016021(integral to membrane)|GO:0050909(sensory perception of taste)	Rattus norvegicus taste receptor, type 2, member 113 (Tas2r113), mRNA [NM_001166689]		NM_001166689	NM_001166689	NM_001166689	Rn.222418	100310885	ENSRNOT00000050409	NP1261428	chr4:170154872-170154813	rn|4q42	147.814	137.346	137.346	116.887	97.9792	94.4055	73.5271	73.5271	81.2638	7.20764	7.10167	7.10167	6.86896	6.6144	6.5608	6.2002	6.2002	6.34454
A_44_P484909	4556.74	5519.19	5596.82	0.000209571	P2rx4	purinergic receptor P2X, ligand-gated ion channel 4	GO:0001614(purinergic nucleotide receptor activity)|GO:0002028(regulation of sodium ion transport)|GO:0004931(extracellular ATP-gated cation channel activity)|GO:0005102(receptor binding)|GO:0005216(ion channel activity)|GO:0005507(copper ion binding)|GO:0005524(ATP binding)|GO:0005886(plasma membrane)|GO:0006809(nitric oxide biosynthetic process)|GO:0006810(transport)|GO:0006816(calcium ion tran…	Rattus norvegicus purinergic receptor P2X, ligand-gated ion channel 4 (P2rx4), mRNA [NM_031594]	04020:Calcium signaling pathway|04080:Neuroactive ligand-receptor interaction	NM_031594	NM_031594	NM_031594	Rn.7176	29659	ENSRNOT00000001752	TC584650	chr12:34945163-34945104	rn|12q16	4597.94	4536.14	4536.14	5366.35	5707.62	5483.61	5571.96	5821.84	5396.65	12.1668	12.1472	12.1472	12.3897	12.4787	12.4209	12.444	12.5073	12.3978
A_64_P165864	48.0854	7.75869	4.24859	0.000211257	Cby3	chibby homolog 3 (Drosophila)		PREDICTED: Rattus norvegicus chibby homolog 3 (Drosophila) (Cby3), mRNA [XM_003752421]		XM_003752421	XM_003752421	XM_003752421		690544			chr10:35906693-35906752	rn|10q22	37.1415	53.5574	53.5574	10.5904	7.72593	4.95977	6.03855	3.18855	3.51865	5.21496	5.74301	5.74301	3.40468	2.94971	2.31027	2.5942	1.6729	1.81502
A_44_P267117	85.8806	50.8636	38.2857	0.00021441	Gale	UDP-galactose-4-epimerase	GO:0000166(nucleotide binding)|GO:0003978(UDP-glucose 4-epimerase activity)|GO:0006012(galactose metabolic process)|GO:0019388(galactose catabolic process)|GO:0042803(protein homodimerization activity)|GO:0044237(cellular metabolic process)|GO:0050662(coenzyme binding)	Rattus norvegicus UDP-galactose-4-epimerase (Gale), mRNA [NM_080783]	00052:Galactose metabolism|00520:Amino sugar and nucleotide sugar metabolism|01100:Metabolic pathways	NM_080783	NM_080783	NM_080783	Rn.29908	114860	ENSRNOT00000013322	TC578808	chr5:154749222-154749369	rn|5q36	95.5672	81.0372	81.0372	51.5982	43.2144	57.7781	36.3778	39.2036	39.2756	6.57844	6.34051	6.34051	5.68925	5.43344	5.85245	5.18499	5.29291	5.29556
A_64_P162748	6823.48	18686.8	23129.9	0.000215011	Golga1	golgin A1	GO:0000042(protein targeting to Golgi)|GO:0005794(Golgi apparatus)|GO:0005802(trans-Golgi network)|GO:0048471(perinuclear region of cytoplasm)	Rattus norvegicus golgin A1 (Golga1), mRNA [NM_001107842]		NM_001107842	NM_001107842	NM_001107842	Rn.206017	311919	ENSRNOT00000019703		chr3:18804189-18804130	rn|3q11	6136.41	7167.02	7167.02	17463.2	16830.2	21767	28936	22156.3	18297.4	12.5832	12.8072	12.8072	14.092	14.0388	14.4099	14.8206	14.4354	14.1594
A_64_P013182	221.415	514.399	614.459	0.000216602	Stxbp6	syntaxin binding protein 6 (amisyn)	GO:0016021(integral to membrane)|GO:0016192(vesicle-mediated transport)	Rattus norvegicus syntaxin binding protein 6 (amisyn) (Stxbp6), mRNA [NM_001191872]		NM_001191872	NM_001191872	NM_001191872	Rn.11962	362734	ENSRNOT00000005618	TC617057	chr6:64289955-64289896	rn|6q21	203.717	230.264	230.264	553.377	446.552	543.269	559.551	754.881	528.945	7.67043	7.84714	7.84714	9.11212	8.80268	9.08552	9.12813	9.5601	9.04697
A_64_P090035	6740.81	745.951	1164.75	0.000217234													chr1:070639394-070639453	rn|1q21	7611.91	6305.26	6305.26	626.65	746.082	865.121	768.655	865.274	1860.32	12.894	12.6223	12.6223	9.29152	9.54319	9.75676	9.58619	9.75701	10.8613
A_44_P177914	33.1465	45.5008	59.1379	0.000218219	Nvl	nuclear VCP-like	GO:0005524(ATP binding)|GO:0005634(nucleus)|GO:0005730(nucleolus)|GO:0005737(cytoplasm)|GO:0016235(aggresome)|GO:0017111(nucleoside-triphosphatase activity)	Rattus norvegicus nuclear VCP-like (Nvl), mRNA [NM_001105980]	03008:Ribosome biogenesis in eukaryotes	NM_001105980	NM_001105980	NM_001105980	Rn.8896	289323	ENSRNOT00000004927	TC642577	chr13:96864370-96863026	rn|13q26	34.974	32.2327	32.2327	43.2144	46.3843	46.9035	60.9215	64.333	52.1593	5.12821	5.01045	5.01045	5.43344	5.53557	5.55162	5.92888	6.00749	5.70485
A_64_P085331	310.343	222.037	138.962	0.000219857													chr2:147392331-147392390	rn|2q31	301.271	314.879	314.879	236.134	208.099	221.88	156.467	114.043	146.375	8.23492	8.29865	8.29865	7.88346	7.70112	7.79364	7.28972	6.83343	7.19353
A_64_P005742	2773.96	5138.85	7639.88	0.000221918				Uncharacterized protein [Source:UniProtKB/TrEMBL;Acc:F1M9J9] [ENSRNOT00000046064]		ENSRNOT00000046064					ENSRNOT00000046064		chr8:53248993-53249052	rn|8q23	2627.7	2847.09	2847.09	4609.85	5456.92	5349.77	8221.04	8675.91	6022.69	11.3596	11.4753	11.4753	12.1705	12.4139	12.3853	13.0051	13.0828	12.5562
A_44_P1025208	27.399	44.1771	83.842	0.000222095	Mrpl18	mitochondrial ribosomal protein L18	GO:0003735(structural constituent of ribosome)|GO:0005739(mitochondrion)|GO:0005840(ribosome)|GO:0006412(translation)|GO:0008097(5S rRNA binding)|GO:0035928(rRNA import into mitochondrion)	Rattus norvegicus mitochondrial ribosomal protein L18 (Mrpl18), nuclear gene encoding mitochondrial protein, mRNA [NM_001106205]		NM_001106205	NM_001106205	NM_001106205	Rn.4178	292244	ENSRNOT00000020064	TC583358	chr1:42116388-42116447	rn|1q11	32.0303	25.0833	25.0833	51.5982	36.1375	44.7957	75.3123	84.2024	92.0113	5.00136	4.64866	4.64866	5.68925	5.17542	5.48529	6.23481	6.39579	6.52374
A_42_P613024	1854.38	2179.16	2693.41	0.000222196	RGD1560925	similar to 2610034M16Rik protein	GO:0005543(phospholipid binding)	Uncharacterized protein [Source:UniProtKB/TrEMBL;Acc:F1M611] [ENSRNOT00000056434]		ENSRNOT00000056434	XR_147133	XR_147133	Rn.13689	501196	ENSRNOT00000056434	TC598525	chr9:97387708-97387649	rn|9q36	1855.14	1854.01	1854.01	2089.22	2121.04	2327.23	2518.99	2767.93	2793.3	10.8573	10.8564	10.8564	11.0287	11.0506	11.1844	11.2986	11.4346	11.4478
A_64_P096398	2.2029	10.0948	35.4117	0.000222245	Krt27	keratin 27	GO:0005198(structural molecule activity)|GO:0005737(cytoplasm)|GO:0005882(intermediate filament)|GO:0031069(hair follicle morphogenesis)	Rattus norvegicus keratin 27 (Krt27), mRNA [NM_001008824]		NM_001008824	NM_001008824	NM_001008824	Rn.162195	450229	ENSRNOT00000015740	TC641691	chr10:88248620-88248561	rn|10q32.1	1.00696	2.80088	2.80088	11.9086	8.32253	10.0533	38.9984	37.8489	29.3878	0.01	1.48588	1.48588	3.57393	3.05702	3.3296	5.28534	5.24218	4.87715
A_44_P403005	46.0804	64.6855	84.55	0.000222906	Trub1	TruB pseudouridine (psi) synthase homolog 1 (E. coli)	GO:0001522(pseudouridine synthesis)|GO:0003723(RNA binding)|GO:0008033(tRNA processing)|GO:0009982(pseudouridine synthase activity)	Rattus norvegicus TruB pseudouridine (psi) synthase homolog 1 (E. coli) (Trub1), mRNA [NM_001012173]		NM_001012173	NM_001012173	NM_001012173	Rn.24324	361775	ENSRNOT00000023309	TC586753	chr1:263812770-263812829	rn|1q55	46.9257	45.6577	45.6577	57.9638	67.0049	69.088	82.3261	93.3816	77.9422	5.5523	5.51279	5.51279	5.85708	6.06619	6.11036	6.36328	6.54507	6.28433
A_44_P341801	25.3596	13.9483	33.9149	0.00022292	Hdlbp	high density lipoprotein binding protein	GO:0003723(RNA binding)|GO:0005634(nucleus)|GO:0005737(cytoplasm)|GO:0006869(lipid transport)|GO:0008203(cholesterol metabolic process)|GO:0034364(high-density lipoprotein particle)	Rattus norvegicus high density lipoprotein binding protein (Hdlbp), mRNA [NM_172039]		NM_172039	NM_172039	NM_172039	Rn.8515	64474	ENSRNOT00000051155	TC598771	chr9:92689018-92688959	rn|9q36	22.4824	26.7981	26.7981	11.9086	15.0289	14.9073	29.7278	35.8795	36.1375	4.49073	4.74406	4.74406	3.57393	3.90967	3.89795	4.89374	5.16509	5.17542
A_44_P232585	12.3719	61.35	42.1422	0.000222997	Adcy1	adenylate cyclase 1 (brain)	GO:0000166(nucleotide binding)|GO:0004016(adenylate cyclase activity)|GO:0005634(nucleus)|GO:0005886(plasma membrane)|GO:0006171(cAMP biosynthetic process)|GO:0007409(axonogenesis)|GO:0007616(long-term memory)|GO:0007623(circadian rhythm)|GO:0008294(calcium- and calmodulin-responsive adenylate cyclase activity)|GO:0010226(response to lithium ion)|GO:0035556(intracellular signal transduction)|GO:0…	Rattus norvegicus adenylate cyclase 1 (brain) (Adcy1), mRNA [NM_001107239]	00230:Purine metabolism|04020:Calcium signaling pathway|04062:Chemokine signaling pathway|04114:Oocyte meiosis|04270:Vascular smooth muscle contraction|04540:Gap junction|04720:Long-term potentiation|04912:GnRH signaling pathway|04914:Progesterone-mediated oocyte maturation|04916:Melanogenesis|04970:Salivary secretion|04971:Gastric acid secretion|04972:Pancreatic secretion|04976:Bile secretion|05…	NM_001107239	NM_001107239	NM_001107239	Rn.214145	305509	ENSRNOT00000011043		chr14:87923098-87923157	rn|14q21	15.0289	11.0433	11.0433	50.0515	53.5316	80.4669	38.9984	35.8795	51.5486	3.90967	3.4651	3.4651	5.64534	5.74232	6.33032	5.28534	5.16509	5.68786
A_43_P11689	80.9965	164.788	295.844	0.000223641	Ppp1cb	protein phosphatase 1, catalytic subunit, beta isozyme	GO:0000164(protein phosphatase type 1 complex)|GO:0004721(phosphoprotein phosphatase activity)|GO:0004722(protein serine/threonine phosphatase activity)|GO:0005730(nucleolus)|GO:0005737(cytoplasm)|GO:0005829(cytosol)|GO:0005977(glycogen metabolic process)|GO:0005979(regulation of glycogen biosynthetic process)|GO:0005981(regulation of glycogen catabolic process)|GO:0006470(protein dephosphorylati…	Rattus norvegicus protein phosphatase 1, catalytic subunit, beta isozyme (Ppp1cb), mRNA [NM_013065]	04114:Oocyte meiosis|04270:Vascular smooth muscle contraction|04510:Focal adhesion|04720:Long-term potentiation|04810:Regulation of actin cytoskeleton|04910:Insulin signaling pathway	NM_013065	NM_013065	NM_013065	Rn.39034	25594	ENSRNOT00000006190	TC574830	chr6:24067559-24067530	rn|6q13	62.5256	90.2319	90.2319	176.705	141.337	176.323	250.257	330.94	306.336	5.96638	6.49557	6.49557	7.4652	7.14299	7.46207	7.96727	8.37043	8.25897
A_64_P042352	8.7788	7.68782	3.13249	0.00022521															10.1438	8.0963	8.0963	7.97116	6.36468	8.72761	3.51358	3.18855	2.69535	3.34253	3.01726	3.01726	2.99479	2.67009	3.12559	1.81294	1.6729	1.43047
A_43_P14977	11.5887	24.5969	40.3617	0.00022622	Tsc22d1	TSC22 domain family, member 1	GO:0003700(sequence-specific DNA binding transcription factor activity)|GO:0005634(nucleus)|GO:0005737(cytoplasm)|GO:0006351(transcription, DNA-dependent)	Rattus norvegicus TSC22 domain family, member 1 (Tsc22d1), transcript variant 1, mRNA [NM_001109912]		NM_001109912	NM_001109912	NM_001109912	Rn.3545	498545	ENSRNOT00000058206	TC577640	chr15:57502525-57502584	rn|15q11	11.6211	11.5725	11.5725	22.4824	25.9859	25.3222	52.2076	37.8489	31.0285	3.53868	3.53263	3.53263	4.49073	4.69966	4.66233	5.70619	5.24218	4.95552
A_44_P107285	36.921	3.74437	2.52295	0.000226269	Psmb6	proteasome (prosome, macropain) subunit, beta type 6	GO:0004298(threonine-type endopeptidase activity)|GO:0005634(nucleus)|GO:0005737(cytoplasm)|GO:0005839(proteasome core complex)|GO:0051603(proteolysis involved in cellular protein catabolic process)	Rattus norvegicus proteasome (prosome, macropain) subunit, beta type 6 (Psmb6), mRNA [NM_057099]	03050:Proteasome	NM_057099	NM_057099	NM_057099	Rn.8118	29666	ENSRNOT00000015746	TC580987	chr10:57371368-57371427	rn|10q24	34.974	37.8946	37.8946	4.48789	1.78544	4.95977	1.68496	3.18855	2.69535	5.12821	5.24392	5.24392	2.16604	0.836282	2.31027	0.752715	1.6729	1.43047
A_64_P159170	1.57008	3.88098	3.86643	0.000226339				Uncharacterized protein [Source:UniProtKB/TrEMBL;Acc:D3Z8H5] [ENSRNOT00000058250]		ENSRNOT00000058250	XM_001071430	XM_001071430			ENSRNOT00000058250		chr2:136340967-136341026	rn|2q26	1.65274	1.52875	1.52875	3.38574	4.56695	3.69024	4.10415	3.18855	4.30659	0.72486	0.612357	0.612357	1.75947	2.19123	1.88371	2.03708	1.6729	2.10655
A_42_P546179	113.994	141.728	160.504	0.000228063	Tbc1d1	TBC1 (tre-2/USP6, BUB2, cdc16) domain family, member 1	GO:0005097(Rab GTPase activator activity)|GO:0005622(intracellular)|GO:0032880(regulation of protein localization)	PREDICTED: Rattus norvegicus TBC1 (tre-2/USP6, BUB2, cdc16) domain family, member 1 (Tbc1d1), mRNA [XM_341215]		XM_341215	XM_341215	XM_341215	Rn.24535	360937		TC591024	chr14:46595069-46595010	rn|14p11	119.154	111.414	111.414	138.412	142.406	144.365	168.729	163.211	149.572	6.89668	6.79979	6.79979	7.11283	7.15386	7.17358	7.39857	7.3506	7.22469
A_44_P157159	42.0965	98.4526	177.39	0.000228623	Slc25a38	solute carrier family 25, member 38	GO:0005743(mitochondrial inner membrane)|GO:0016021(integral to membrane)|GO:0030218(erythrocyte differentiation)|GO:0055085(transmembrane transport)	Rattus norvegicus solute carrier family 25, member 38 (Slc25a38), nuclear gene encoding mitochondrial protein, mRNA [NM_001030032]		NM_001030032	NM_001030032	NM_001030032	Rn.21048	301067	ENSRNOT00000025142	TC577639	chr8:125097009-125097068	rn|8q32	34.974	45.6577	45.6577	86.759	104.733	103.866	155.286	232.916	143.967	5.12821	5.51279	5.51279	6.43894	6.71058	6.69858	7.27879	7.86367	7.1696
A_64_P113316	51.7041	24.1198	4.1837	0.00022958	Zfyve1	zinc finger, FYVE domain containing 1	GO:0005545(1-phosphatidylinositol binding)|GO:0005547(phosphatidylinositol-3,4,5-trisphosphate binding)|GO:0005783(endoplasmic reticulum)|GO:0005795(Golgi stack)|GO:0010923(negative regulation of phosphatase activity)|GO:0043325(phosphatidylinositol-3,4-bisphosphate binding)|GO:0046872(metal ion binding)|GO:0048471(perinuclear region of cytoplasm)	Rattus norvegicus zinc finger, FYVE domain containing 1 (Zfyve1), mRNA [NM_001106743]		NM_001106743	NM_001106743	NM_001106743	Rn.205587	299188	ENSRNOT00000011662	TC638800	chr6:107500133-107500074	rn|6q24	41.5893	56.7615	56.7615	22.4824	24.5547	25.3222	2.34673	3.18855	7.01582	5.37814	5.82684	5.82684	4.49073	4.61793	4.66233	1.23065	1.6729	2.81061
A_43_P11430	18003.1	22958.5	24124.9	0.000232953	Adsl	adenylosuccinate lyase	GO:0001666(response to hypoxia)|GO:0004018(N6-(1,2-dicarboxyethyl)AMP AMP-lyase (fumarate-forming) activity)|GO:0005737(cytoplasm)|GO:0005739(mitochondrion)|GO:0005829(cytosol)|GO:0006163(purine nucleotide metabolic process)|GO:0006167(AMP biosynthetic process)|GO:0007584(response to nutrient)|GO:0009060(aerobic respiration)|GO:0009156(ribonucleoside monophosphate biosynthetic process)|GO:0014850…	Rattus norvegicus adenylosuccinate lyase (Adsl), mRNA [NM_001130503]	00230:Purine metabolism|00250:Alanine, aspartate and glutamate metabolism|01100:Metabolic pathways	NM_001130503	NM_001130503	NM_001130503	Rn.23276	315150	ENSRNOT00000025193	TC582963	chr7:119246489-119246548	rn|7q34	18358.3	17825.4	17825.4	21767	23629.1	23479.4	23151.6	23765.3	25457.7	14.1641	14.1217	14.1217	14.4099	14.5283	14.5191	14.4988	14.5366	14.6358
A_44_P149608	69.6251	58.0036	29.9419	0.000233227	LOC683538	similar to metaxin 3		Uncharacterized protein [Source:UniProtKB/TrEMBL;Acc:D3ZNK1] [ENSRNOT00000061761]		ENSRNOT00000061761	XM_003749167	XM_003749167	Rn.234121	683538	ENSRNOT00000061761		chr2:23098919-23098978	rn|2q12	61.544	73.6656	73.6656	54.983	55.0733	63.9544	32.123	25.1762	32.5266	5.94355	6.20292	6.20292	5.78091	5.78328	5.99897	5.00554	4.65399	5.02355
A_64_P070891	2872.23	4436.65	7011.98	0.000234735	Cacng6	calcium channel, voltage-dependent, gamma subunit 6	GO:0005244(voltage-gated ion channel activity)|GO:0005262(calcium channel activity)|GO:0016021(integral to membrane)	Rattus norvegicus calcium channel, voltage-dependent, gamma subunit 6 (Cacng6), mRNA [NM_080694]	04010:MAPK signaling pathway|04260:Cardiac muscle contraction|05410:Hypertrophic cardiomyopathy (HCM)|05412:Arrhythmogenic right ventricular cardiomyopathy (ARVC)|05414:Dilated cardiomyopathy	NM_080694	NM_080694	NM_080694	Rn.91033	140727	ENSRNOT00000019211	TC580960	chr1:64051947-64051888	rn|1q12	2764.21	2926.25	2926.25	4713.73	4548.18	4048.04	7390.36	7947.99	5697.59	11.4326	11.5148	11.5148	12.2027	12.1511	11.983	12.8514	12.9564	12.4761
A_64_P063174	48.5253	113.865	135.506	0.000239537	Scn5a	sodium channel, voltage-gated, type V, alpha subunit	GO:0001518(voltage-gated sodium channel complex)|GO:0002027(regulation of heart rate)|GO:0003231(cardiac ventricle development)|GO:0003360(brainstem development)|GO:0005248(voltage-gated sodium channel activity)|GO:0005515(protein binding)|GO:0005516(calmodulin binding)|GO:0005783(endoplasmic reticulum)|GO:0005886(plasma membrane)|GO:0006814(sodium ion transport)|GO:0009986(cell surface)|GO:00104…	Rattus norvegicus sodium channel, voltage-gated, type V, alpha subunit (Scn5a), transcript variant 1, mRNA [NM_013125]		NM_013125	NM_013125	NM_013125	Rn.32074	25665	ENSRNOT00000064555	NP338551	chr8:124448726-124448667	rn|8q32	43.2385	51.1686	51.1686	102.696	136.095	102.804	123.533	122.199	160.786	5.43424	5.67719	5.67719	6.68224	7.08847	6.68376	6.94875	6.93308	7.329
A_64_P165282	43.8026	34.5102	54.8766	0.000239683	Kcnv2	potassium channel, subfamily V, member 2	GO:0005251(delayed rectifier potassium channel activity)|GO:0008076(voltage-gated potassium channel complex)|GO:0051260(protein homooligomerization)	Rattus norvegicus potassium channel, subfamily V, member 2 (Kcnv2), mRNA [NM_001106370]		NM_001106370	NM_001106370	NM_001106370	Rn.168638	294065	ENSRNOT00000016757		chr1:230849226-230849285	rn|1q51	43.2385	44.0847	44.0847	36.3778	34.4188	32.734	58.3262	56.7484	49.5553	5.43424	5.46221	5.46221	5.18499	5.10512	5.03272	5.86607	5.82651	5.63097
A_43_P12723	2760.61	751.222	590.808	0.000241482	Dnaja2	DnaJ (Hsp40) homolog, subfamily A, member 2	GO:0001948(glycoprotein binding)|GO:0005524(ATP binding)|GO:0005634(nucleus)|GO:0005737(cytoplasm)|GO:0005829(cytosol)|GO:0006260(DNA replication)|GO:0006457(protein folding)|GO:0009408(response to heat)|GO:0016020(membrane)|GO:0018885(carbon tetrachloride metabolic process)|GO:0031072(heat shock protein binding)|GO:0046872(metal ion binding)|GO:0051082(unfolded protein binding)	Rattus norvegicus DnaJ (Hsp40) homolog, subfamily A, member 2 (Dnaja2), mRNA [NM_032079]	04141:Protein processing in endoplasmic reticulum	NM_032079	NM_032079	NM_032079	Rn.3904	84026	ENSRNOT00000022573	TC577036	chr19:22871418-22871478	rn|19q11	2980.53	2650.64	2650.64	851.069	527.858	874.738	442.559	690.861	639.003	11.5414	11.3721	11.3721	9.73313	9.04401	9.77271	8.78973	9.43225	9.31968
A_44_P449994	42.7838	53.9239	61.2681	0.000241758	LOC365238	similar to CG15432-PA		Rattus norvegicus similar to CG15432-PA (LOC365238), mRNA [NM_001108913]		NM_001108913	NM_001108913	NM_001108913	Rn.218568	365238	ENSRNOT00000020345		chr1:90870014-90869955	rn|1q22	44.4662	41.9426	41.9426	56.0685	52.0437	53.6594	57.2464	61.5691	64.9887	5.47464	5.39035	5.39035	5.80912	5.70165	5.74576	5.83911	5.94413	6.02212
A_64_P106523	216.153	108.344	107.322	0.00024181	Rnf144b	ring finger protein 144B	GO:0004842(ubiquitin-protein ligase activity)|GO:0005737(cytoplasm)|GO:0008270(zinc ion binding)|GO:0031966(mitochondrial membrane)|GO:0042787(protein ubiquitination involved in ubiquitin-dependent protein catabolic process)|GO:0046872(metal ion binding)	Rattus norvegicus ring finger protein 144B (Rnf144b), mRNA [NM_001108881]		NM_001108881	NM_001108881	NM_001108881	Rn.178363	364681	ENSRNOT00000036876		chr17:23485777-23485718	rn|17p13	228.296	210.082	210.082	115.59	104.733	104.709	100.539	127.945	93.4809	7.83476	7.71481	7.71481	6.85287	6.71058	6.71025	6.65161	6.99938	6.5466
A_64_P001525	21594.3	25245.5	27327.8	0.000243833	Picalm	phosphatidylinositol binding clathrin assembly protein	GO:0005515(protein binding)|GO:0005545(1-phosphatidylinositol binding)|GO:0005622(intracellular)|GO:0005634(nucleus)|GO:0005768(endosome)|GO:0005794(Golgi apparatus)|GO:0005886(plasma membrane)|GO:0005905(coated pit)|GO:0006898(receptor-mediated endocytosis)|GO:0007409(axonogenesis)|GO:0008021(synaptic vesicle)|GO:0014069(postsynaptic density)|GO:0016192(vesicle-mediated transport)|GO:0016197(end…	Rattus norvegicus phosphatidylinositol binding clathrin assembly protein (Picalm), mRNA [NM_053554]		NM_053554	NM_053554	NM_053554	Rn.24871	89816	ENSRNOT00000025415	TC587520	chr1:146824386-146824445	rn|1q32	21671.3	21555.8	21555.8	25308.4	23900.9	26527.1	27113.3	27262.4	27607.7	14.4035	14.3958	14.3958	14.6273	14.5448	14.6952	14.7267	14.7346	14.7528
A_64_P138654	1481.41	1311.58	1086.89	0.000244908	Cdc42bpa	CDC42 binding protein kinase alpha	GO:0000226(microtubule cytoskeleton organization)|GO:0000287(magnesium ion binding)|GO:0004674(protein serine/threonine kinase activity)|GO:0005083(small GTPase regulator activity)|GO:0005515(protein binding)|GO:0005524(ATP binding)|GO:0005543(phospholipid binding)|GO:0005622(intracellular)|GO:0005737(cytoplasm)|GO:0005911(cell-cell junction)|GO:0006468(protein phosphorylation)|GO:0007010(cytoske…	Rattus norvegicus CDC42 binding protein kinase alpha (Cdc42bpa), mRNA [NM_053657]		NM_053657	NM_053657	NM_053657	Rn.10871	114116	ENSRNOT00000003837	TC616492	chr13:95865129-95865188	rn|13q26	1461.01	1491.61	1491.61	1403.14	1265.8	1265.8	1044.88	1101.5	1114.28	10.5128	10.5427	10.5427	10.4544	10.3058	10.3058	10.0291	10.1053	10.1219
A_64_P115292	10.608	12.819	41.3632	0.000254109													chrUn:073267855-073267796		8.67903	11.5725	11.5725	16.7895	10.0949	11.5725	35.5309	44.5292	44.0296	3.11753	3.53263	3.53263	4.06949	3.33555	3.53263	5.151	5.47668	5.4604
A_64_P133617	16.6763	31.4468	46.2123	0.000255331													chr15:023317484-023317543	rn|15p14	16.2824	16.8732	16.8732	26.7549	37.6472	29.9382	46.5734	52.7879	39.2756	4.02524	4.07666	4.07666	4.74173	5.23447	4.90391	5.54144	5.72213	5.29556
A_64_P016884	156.359	161.624	101.05	0.000256279													chr5:117925116-117925175	rn|5q33	165.202	151.938	151.938	145.174	174.675	165.022	106.738	99.6917	96.7196	7.36809	7.24734	7.24734	7.18164	7.44853	7.36651	6.73793	6.6394	6.59574
A_64_P044687	14.2565	10.2462	3.66957	0.000256388	Zfp830	zinc finger protein 830	GO:0000077(DNA damage checkpoint)|GO:0001832(blastocyst growth)|GO:0005634(nucleus)|GO:0005730(nucleolus)|GO:0005737(cytoplasm)|GO:0007049(cell cycle)|GO:0007067(mitosis)|GO:0016607(nuclear speck)|GO:0045750(positive regulation of S phase of mitotic cell cycle)|GO:0046872(metal ion binding)|GO:0051301(cell division)|GO:0060729(intestinal epithelial structure maintenance)	Rattus norvegicus zinc finger protein 830 (Zfp830), mRNA [NM_001037360]		NM_001037360	NM_001037360	NM_001037360	Rn.137587	497967	ENSRNOT00000009970	TC586768	chr10:70985081-70985140	rn|10q26	10.1438	16.3128	16.3128	10.5904	10.0949	10.0533	3.51358	3.18855	4.30659	3.34253	4.02793	4.02793	3.40468	3.33555	3.3296	1.81294	1.6729	2.10655
A_44_P549509	669.49	1020.05	1019.37	0.000259709	Rbm6	RNA binding motif protein 6	GO:0000166(nucleotide binding)|GO:0003676(nucleic acid binding)|GO:0005634(nucleus)|GO:0008270(zinc ion binding)	Rattus norvegicus RNA binding motif protein 6 (Rbm6), mRNA [NM_001108186]		NM_001108186	NM_001108186	NM_001108186	Rn.94277	315997	ENSRNOT00000024939	TC588906	chr8:113033027-113029362	rn|8q32	665.961	671.254	671.254	1030.84	946.631	1082.68	964.41	970.605	1123.08	9.37929	9.39072	9.39072	10.0096	9.88666	10.0804	9.9135	9.92274	10.1333
A_44_P780805	2.46284	1.06513	3.47168	0.000260924	Ino80c	INO80 complex subunit C	GO:0003674(molecular_function)|GO:0005575(cellular_component)|GO:0005730(nucleolus)|GO:0006281(DNA repair)|GO:0006310(DNA recombination)|GO:0006351(transcription, DNA-dependent)|GO:0006355(regulation of transcription, DNA-dependent)|GO:0008150(biological_process)|GO:0031011(Ino80 complex)|GO:0071339(MLL1 complex)	Rattus norvegicus INO80 complex subunit C (Ino80c), mRNA [NM_001017446]		NM_001017446	NM_001017446	NM_001017446	Rn.18319	291737	ENSRNOT00000022169	TC582191	chr18:15864542-15864483	rn|18p12	2.92951	2.2295	2.2295	1.18149	1.00696	1.00696	2.9199	3.18855	4.30659	1.55066	1.15672	1.15672	0.240607	0.01	0.01	1.54592	1.6729	2.10655
A_64_P004695	1.00696	1.06742	4.73931	0.000264982	Hid1	HID1 domain containing	GO:0000138(Golgi trans cisterna)|GO:0003674(molecular_function)|GO:0005575(cellular_component)|GO:0005737(cytoplasm)|GO:0005797(Golgi medial cisterna)|GO:0005886(plasma membrane)|GO:0006886(intracellular protein transport)|GO:0008150(biological_process)|GO:0031001(response to brefeldin A)	PREDICTED: Rattus norvegicus similar to CG8841-PA (RGD1311422), mRNA [XM_001081678]		XM_001081678	XM_001081678	XM_001081678		287822		TC596659	chr10:105424898-105424839	rn|10q32.3	1.00696	1.00696	1.00696	1.18149	1.0138	1.00696	6.7228	3.18855	4.30659	0.01	0.01	0.01	0.240607	0.0197766	0.01	2.74906	1.6729	2.10655
A_64_P221683	870.401	475.131	676.688	0.000265309	Tpd52	tumor protein D52	GO:0005509(calcium ion binding)|GO:0005737(cytoplasm)|GO:0005783(endoplasmic reticulum)|GO:0030183(B cell differentiation)|GO:0042803(protein homodimerization activity)|GO:0046982(protein heterodimerization activity)|GO:0048471(perinuclear region of cytoplasm)	Rattus norvegicus tumor protein D52 (Tpd52), mRNA [NM_001106421]		NM_001106421	NM_001106421	NM_001106421	Rn.217984	294900	ENSRNOT00000015327	TC587858	chr2:94880656-94880715	rn|2q23	984.318	813.442	813.442	462.304	493.238	469.852	643.95	650.774	735.34	9.94298	9.6679	9.6679	8.8527	8.94614	8.87606	9.3308	9.34601	9.52227
A_44_P1002141	73.4561	90.7326	109.168	0.000266999	Tsen34	tRNA splicing endonuclease 34 homolog (S. cerevisiae)		Rattus norvegicus tRNA splicing endonuclease 34 homolog (S. cerevisiae) (Tsen34), mRNA [NM_001006968]		NM_001006968	NM_001006968	NM_001006968	Rn.1591	292534	ENSRNOT00000073360	TC583840	chr1:63835576-63835517	rn|1q12	70.553	74.9077	74.9077	84.0546	96.1319	92.0113	106.738	105.666	115.101	6.14064	6.22704	6.22704	6.39325	6.58694	6.52374	6.73793	6.72337	6.84675
A_64_P241372	38.7403	45.2668	51.9672	0.000273349	Olr1091	olfactory receptor 1091	GO:0004984(olfactory receptor activity)|GO:0007186(G-protein coupled receptor signaling pathway)|GO:0016021(integral to membrane)|GO:0050911(detection of chemical stimulus involved in sensory perception of smell)	Rattus norvegicus olfactory receptor 1091 (Olr1091), mRNA [NM_001000593]	04740:Olfactory transduction	NM_001000593	NM_001000593	NM_001000593	Rn.143329	366843	ENSRNOT00000071081	TC580432	chr7:14033665-14033724	rn|7q11	37.1415	39.5396	39.5396	46.9035	44.7224	44.1746	54.569	49.784	51.5486	5.21496	5.30523	5.30523	5.55162	5.48293	5.46515	5.77001	5.63761	5.68786
A_42_P465408	111.021	132.182	167.034	0.000273972	Sfmbt1	Scm-like with four mbt domains 1	GO:0005634(nucleus)|GO:0006355(regulation of transcription, DNA-dependent)	Rattus norvegicus Scm-like with four mbt domains 1 (Sfmbt1), mRNA [NM_031647]		NM_031647	NM_031647	NM_031647	Rn.14839	58967	ENSRNOT00000022865	TC574469	chr16:6240875-6240934	rn|16p16	104.544	114.26	114.26	124.705	133.462	138.379	176.323	157.114	167.665	6.70796	6.83618	6.83618	6.96237	7.06029	7.11249	7.46207	7.29567	7.38944
A_44_P607412	313.467	187.694	195.588	0.000277283	Nfrkb	nuclear factor related to kappa B binding protein	GO:0002020(protease binding)|GO:0005634(nucleus)|GO:0005730(nucleolus)|GO:0031011(Ino80 complex)	Rattus norvegicus nuclear factor related to kappa B binding protein (Nfrkb), mRNA [NM_001108133]		NM_001108133	NM_001108133	NM_001108133	Rn.96240	315523	ENSRNOT00000011223	TC595810	chr8:31176102-31176161	rn|8q13	290.966	324.717	324.717	195.619	177.954	189.508	215.807	175.476	195.481	8.18471	8.34304	8.34304	7.6119	7.47536	7.56612	7.7536	7.45513	7.61089
A_64_P080722	1.00696	1.00696	3.28062	0.000278058	Olr1621	olfactory receptor 1621	GO:0004930(G-protein coupled receptor activity)|GO:0004984(olfactory receptor activity)|GO:0005886(plasma membrane)|GO:0007186(G-protein coupled receptor signaling pathway)|GO:0016021(integral to membrane)|GO:0050911(detection of chemical stimulus involved in sensory perception of smell)	Uncharacterized protein [Source:UniProtKB/TrEMBL;Acc:F1M3L9] [ENSRNOT00000011632]	04740:Olfactory transduction	ENSRNOT00000011632	XM_001074716	XM_001074716		290020	ENSRNOT00000011632		chr15:26325010-26325069	rn|15p14	1.00696	1.00696	1.00696	1.00696	1.00696	1.00696	2.34673	3.18855	4.30659	0.01	0.01	0.01	0.01	0.01	0.01	1.23065	1.6729	2.10655
A_64_P060038	1.22222	1.00924	3.60379	0.000278187	Hmgb1-ps2	high mobility group box 1, pseudogene 2		Rattus norvegicus high mobility group box 1, pseudogene 2 (Hmgb1-ps2), non-coding RNA [NR_024023]		NR_024023	NR_024023	NR_024023	Rn.196610	364704			chr17:36378867-36378926	rn|17p12	1.65274	1.00696	1.00696	1.00696	1.0138	1.00696	4.10415	3.18855	3.51865	0.72486	0.01	0.01	0.01	0.0197766	0.01	2.03708	1.6729	1.81502
A_44_P342187	73.5278	56.0483	58.047	0.000286155	S1pr2	sphingosine-1-phosphate receptor 2	GO:0004930(G-protein coupled receptor activity)|GO:0005886(plasma membrane)|GO:0007610(behavior)|GO:0016021(integral to membrane)|GO:0038036(sphingosine-1-phosphate receptor activity)	Rattus norvegicus sphingosine-1-phosphate receptor 2 (S1pr2), mRNA [NM_017192]	04080:Neuroactive ligand-receptor interaction	NM_017192	NM_017192	NM_017192	Rn.2491	29415	ENSRNOT00000028034	TC575055	chr8:19990035-19989976	rn|8q13	75.534	72.5247	72.5247	52.9399	56.0685	59.1366	57.2464	56.7484	60.1464	6.23905	6.1804	6.1804	5.72628	5.80912	5.88598	5.83911	5.82651	5.91041
A_64_P096512	51.3791	18.1109	5.57579	0.000287583	Slc32a1	solute carrier family 32 (GABA vesicular transporter), member 1	GO:0003333(amino acid transmembrane transport)|GO:0006836(neurotransmitter transport)|GO:0007568(aging)|GO:0008021(synaptic vesicle)|GO:0015187(glycine transmembrane transporter activity)|GO:0015495(gamma-aminobutyric acid:hydrogen symporter activity)|GO:0015812(gamma-aminobutyric acid transport)|GO:0015816(glycine transport)|GO:0015992(proton transport)|GO:0016021(integral to membrane)|GO:003042…	Rattus norvegicus solute carrier family 32 (GABA vesicular transporter), member 1 (Slc32a1), mRNA [NM_031782]		NM_031782	NM_031782	NM_031782	Rn.10846	83612	ENSRNOT00000020720	TC575644	chr3:149347048-149347107	rn|3q42	49.6326	52.2524	52.2524	22.4824	16.3128	15.5376	8.46859	3.18855	5.07022	5.63322	5.70742	5.70742	4.49073	4.02793	3.95769	3.08212	1.6729	2.34205
A_44_P329577	613.04	286.384	311.272	0.000287626	Arl2bp	ADP-ribosylation factor-like 2 binding protein	GO:0003713(transcription coactivator activity)|GO:0005634(nucleus)|GO:0005737(cytoplasm)|GO:0005758(mitochondrial intermembrane space)|GO:0005813(centrosome)|GO:0005815(microtubule organizing center)|GO:0005819(spindle)|GO:0030496(midbody)|GO:0042517(positive regulation of tyrosine phosphorylation of Stat3 protein)|GO:0051457(maintenance of protein location in nucleus)	Rattus norvegicus ADP-ribosylation factor-like 2 binding protein (Arl2bp), mRNA [NM_001024906]		NM_001024906	NM_001024906	NM_001024906	Rn.985	498910	ENSRNOT00000023455	TC625510	chr19:10778033-10777974	rn|19p12	661.104	589.008	589.008	325.551	242.634	290.966	349.648	297.042	287.125	9.36873	9.20214	9.20214	8.34674	7.92264	8.18471	8.44976	8.21452	8.16554
A_64_P151909	2805.65	4445.42	8008.61	0.000291874	Med12	mediator complex subunit 12	GO:0001104(RNA polymerase II transcription cofactor activity)|GO:0001843(neural tube closure)|GO:0003682(chromatin binding)|GO:0003712(transcription cofactor activity)|GO:0003713(transcription coactivator activity)|GO:0004872(receptor activity)|GO:0005634(nucleus)|GO:0006367(transcription initiation from RNA polymerase II promoter)|GO:0007507(heart development)|GO:0008013(beta-catenin binding)|GO…	Rattus norvegicus mediator complex subunit 12 (Med12), mRNA [NM_001193292]		NM_001193292	NM_001193292	NM_001193292	Rn.160193	679693	ENSRNOT00000040334	TC608602	chrX:89373040-89373099	rn|Xq31	2858.83	2779.05	2779.05	4033.73	4447.37	4855.17	8512.69	9353.99	6159.16	11.4812	11.4404	11.4404	11.9779	12.1187	12.2453	13.0554	13.1914	12.5885
A_44_P260396	50.4768	73.4748	110.849	0.000292922	Alkbh3	alkB, alkylation repair homolog 3 (E. coli)	GO:0004519(endonuclease activity)|GO:0004527(exonuclease activity)|GO:0005634(nucleus)|GO:0005737(cytoplasm)|GO:0005739(mitochondrion)|GO:0006281(DNA repair)|GO:0006307(DNA dealkylation involved in DNA repair)|GO:0008198(ferrous iron binding)|GO:0008283(cell proliferation)|GO:0016702(oxidoreductase activity, acting on single donors with incorporation of molecular oxygen, incorporation of two atom…	Rattus norvegicus alkB, alkylation repair homolog 3 (E. coli) (Alkbh3), mRNA [NM_001014180]		NM_001014180	NM_001014180	NM_001014180	Rn.30490	362169	ENSRNOT00000030784	TC642576	chr3:78387158-78387099	rn|3q31	46.9257	52.2524	52.2524	67.7678	79.5087	73.1479	114.26	124.807	93.4809	5.5523	5.70742	5.70742	6.08253	6.31304	6.19274	6.83618	6.96356	6.5466
A_44_P237153	167.719	263.254	306.618	0.00029915	Birc5	baculoviral IAP repeat-containing 5	GO:0000086(G2/M transition of mitotic cell cycle)|GO:0000226(microtubule cytoskeleton organization)|GO:0000228(nuclear chromosome)|GO:0000775(chromosome, centromeric region)|GO:0000777(condensed chromosome kinetochore)|GO:0000910(cytokinesis)|GO:0003674(molecular_function)|GO:0005634(nucleus)|GO:0005737(cytoplasm)|GO:0005814(centriole)|GO:0005829(cytosol)|GO:0005876(spindle microtubule)|GO:000588…	Rattus norvegicus baculoviral IAP repeat-containing 5 (Birc5), mRNA [NM_022274]		NM_022274	NM_022274	NM_022274	Rn.54471	64041			05200:Pathways in cancer|05210:Colorectal cancer		160.984	171.086	171.086	234.946	252.985	301.831	292.665	326.329	300.859	7.33078	7.41858	7.41858	7.87618	7.98291	8.2376	8.19311	8.35019	8.23294
A_44_P1003794	1781.37	1180.59	980.507	0.000299225	Nr3c1	nuclear receptor subfamily 3, group C, member 1	GO:0001012(RNA polymerase II regulatory region DNA binding)|GO:0003677(DNA binding)|GO:0003682(chromatin binding)|GO:0003690(double-stranded DNA binding)|GO:0003700(sequence-specific DNA binding transcription factor activity)|GO:0003713(transcription coactivator activity)|GO:0004883(glucocorticoid receptor activity)|GO:0005496(steroid binding)|GO:0005515(protein binding)|GO:0005622(intracellular)…	Rattus norvegicus nuclear receptor subfamily 3, group C, member 1 (Nr3c1), mRNA [NM_012576]	04080:Neuroactive ligand-receptor interaction	NM_012576	NM_012576	NM_012576	Rn.90070	24413	ENSRNOT00000044287	TC591825	chr18:32371666-32371607	rn|18p11	1674.3	1834.9	1834.9	1233.97	1045.71	1262.08	1073.5	921.386	946.631	10.7093	10.8415	10.8415	10.2691	10.0303	10.3016	10.0681	9.84766	9.88666
A_64_P013501	1296.08	585.591	136.582	0.000299403	Idh3g	isocitrate dehydrogenase 3 (NAD), gamma	GO:0000287(magnesium ion binding)|GO:0004449(isocitrate dehydrogenase (NAD+) activity)|GO:0005524(ATP binding)|GO:0005634(nucleus)|GO:0005730(nucleolus)|GO:0005739(mitochondrion)|GO:0005962(mitochondrial isocitrate dehydrogenase complex (NAD+))|GO:0006099(tricarboxylic acid cycle)|GO:0006102(isocitrate metabolic process)|GO:0006103(2-oxoglutarate metabolic process)|GO:0006734(NADH metabolic proce…	Rattus norvegicus isocitrate dehydrogenase 3 (NAD), gamma (Idh3g), nuclear gene encoding mitochondrial protein, mRNA [NM_031551]	00020:Citrate cycle (TCA cycle)|01100:Metabolic pathways	NM_031551	NM_031551	NM_031551	Rn.2837	25179	ENSRNOT00000056382	TC578917	chrX:159701443-159701384	rn|Xq37	1070.49	1408.87	1408.87	724.703	483.427	548.642	76.4227	136.294	197.03	10.0641	10.4603	10.4603	9.50125	8.91716	9.09972	6.25593	7.09058	7.62227
A_64_P095895	68.027	157.221	207.315	0.000300624	Rgs11	regulator of G-protein signaling 11	GO:0004871(signal transducer activity)|GO:0005096(GTPase activator activity)|GO:0005737(cytoplasm)|GO:0005834(heterotrimeric G-protein complex)|GO:0005886(plasma membrane)|GO:0007186(G-protein coupled receptor signaling pathway)|GO:0008277(regulation of G-protein coupled receptor protein signaling pathway)|GO:0035556(intracellular signal transduction)|GO:0038032(termination of G-protein coupled r…	Rattus norvegicus regulator of G-protein signaling 11 (Rgs11), mRNA [NM_019338]		NM_019338	NM_019338	NM_019338	Rn.84083	54291	ENSRNOT00000027763	TC585472	chr10:15477716-15477775	rn|10q12	75.534	64.2735	64.2735	177.954	160.574	133.134	195.1	171.569	255.275	6.23905	6.00615	6.00615	7.47536	7.3271	7.05674	7.60807	7.42265	7.99591
A_43_P17141	61.7605	74.5807	123.035	0.000301107	Smyd2	SET and MYND domain containing 2	GO:0000122(negative regulation of transcription from RNA polymerase II promoter)|GO:0000993(RNA polymerase II core binding)|GO:0002039(p53 binding)|GO:0003674(molecular_function)|GO:0005575(cellular_component)|GO:0005634(nucleus)|GO:0005737(cytoplasm)|GO:0005829(cytosol)|GO:0006351(transcription, DNA-dependent)|GO:0008150(biological_process)|GO:0008270(zinc ion binding)|GO:0008285(negative regula…	Rattus norvegicus SET and MYND domain containing 2 (Smyd2), mRNA [NM_206851]		NM_206851	NM_206851	NM_206851	Rn.7052	289372	ENSRNOT00000004783	TC592002	chr13:106167676-106165868	rn|13q27	58.4657	63.4079	63.4079	67.7678	77.324	78.6503	105.666	126.116	137.323	5.86952	5.98659	5.98659	6.08253	6.27285	6.29738	6.72337	6.97861	7.10143
A_64_P096373	338.97	191.974	229.359	0.000301209													chr3:123584710-123584769	rn|3q36	353.095	331.907	331.907	215.227	167.209	193.486	221.318	234.524	232.235	8.46391	8.37464	8.37464	7.74971	7.38551	7.59608	7.78997	7.87359	7.85944
A_64_P148409	9017.92	6412.38	3520.53	0.000304017	LOC297793	similar to Aspartate aminotransferase, mitochondrial precursor (Transaminase A) (Glutamate oxaloacetate transaminase 2)		PREDICTED: Rattus norvegicus aspartate aminotransferase, mitochondrial-like (LOC297793), misc_RNA [XR_145972]		XR_145972	XR_145972	XR_145972		297793			chr5:12289127-12289186	rn|5q11	9898.03	8577.86	8577.86	6128.98	5691.17	7416.98	3604.8	2946.08	4010.7	13.2729	13.0664	13.0664	12.5814	12.4745	12.8566	11.8157	11.5246	11.9696
A_64_P076485	3026.46	5396.14	8589.21	0.000306497													chr10:091397176-091397235	rn|10q32.1	2902.67	3088.35	3088.35	4692.43	5674.14	5821.84	9302.96	9768.84	6695.83	11.5032	11.5926	11.5926	12.1961	12.4702	12.5073	13.1835	13.254	12.709
A_42_P605265	35.8518	46.4317	55.7446	0.000306722	Chek2	checkpoint kinase 2	GO:0000077(DNA damage checkpoint)|GO:0000086(G2/M transition of mitotic cell cycle)|GO:0000781(chromosome, telomeric region)|GO:0004672(protein kinase activity)|GO:0004674(protein serine/threonine kinase activity)|GO:0005524(ATP binding)|GO:0005575(cellular_component)|GO:0006302(double-strand break repair)|GO:0006355(regulation of transcription, DNA-dependent)|GO:0006468(protein phosphorylation)|…	Rattus norvegicus checkpoint kinase 2 (Chek2), mRNA [NM_053677]	04110:Cell cycle|04115:p53 signaling pathway	NM_053677	NM_053677	NM_053677	Rn.163213	114212	ENSRNOT00000056800	TC577350	chr12:45943543-45943484	rn|12q16	38.3074	34.624	34.624	48.4729	47.6078	43.2144	58.3262	56.7484	52.1593	5.25955	5.1137	5.1137	5.59911	5.57312	5.43344	5.86607	5.82651	5.70485
A_64_P108270	5.74722	8.53082	3.60379	0.00030731													chr16:010428765-010428824	rn|16p15	5.30935	5.96616	5.96616	9.95921	7.72593	7.90733	4.10415	3.18855	3.51865	2.40854	2.5768	2.5768	3.31603	2.94971	2.98319	2.03708	1.6729	1.81502
A_42_P535085	72.6723	110.967	127.468	0.00030877	Ndufv3	NADH dehydrogenase (ubiquinone) flavoprotein 3	GO:0005634(nucleus)|GO:0005730(nucleolus)|GO:0005739(mitochondrion)|GO:0005747(mitochondrial respiratory chain complex I)	Rattus norvegicus NADH dehydrogenase (ubiquinone) flavoprotein 3 (Ndufv3), nuclear gene encoding mitochondrial protein, transcript variant 1, mRNA [NM_022607]	00190:Oxidative phosphorylation|01100:Metabolic pathways|05010:Alzheimer's disease|05012:Parkinson's disease|05016:Huntington's disease	NM_022607	NM_022607	NM_022607	Rn.6452	64539	ENSRNOT00000001564	TC578410	chr20:9957258-9957317	rn|20p12	79.9912	69.0128	69.0128	123.689	102.173	107.039	122.199	127.945	132.262	6.32177	6.10879	6.10879	6.95057	6.67487	6.74199	6.93308	6.99938	7.04726
A_64_P028350	11294.4	14510.6	14956.6	0.000310576	Ift80	intraflagellar transport 80 homolog (Chlamydomonas)	GO:0001649(osteoblast differentiation)|GO:0005737(cytoplasm)|GO:0005813(centrosome)|GO:0005929(cilium)|GO:0005932(microtubule basal body)|GO:0007224(smoothened signaling pathway)|GO:0035085(cilium axoneme)|GO:0060271(cilium morphogenesis)|GO:0060349(bone morphogenesis)	Rattus norvegicus intraflagellar transport 80 homolog (Chlamydomonas) (Ift80), mRNA [NM_001013911]		NM_001013911	NM_001013911	NM_001013911	Rn.6742	295106	ENSRNOT00000013216	TC574897	chr2:158892938-158892879	rn|2q31	11198.3	11342.4	11342.4	14074.3	15577.2	13880.4	14644	14684	15541.7	13.451	13.4694	13.4694	13.7808	13.9272	13.7608	13.838	13.842	13.9239
A_42_P815727	47.1373	60.6181	70.3842	0.000314188	Usp48	ubiquitin specific peptidase 48	GO:0004221(ubiquitin thiolesterase activity)|GO:0005634(nucleus)|GO:0005730(nucleolus)|GO:0005737(cytoplasm)|GO:0005739(mitochondrion)|GO:0006511(ubiquitin-dependent protein catabolic process)|GO:0008234(cysteine-type peptidase activity)|GO:0045121(membrane raft)|GO:0045211(postsynaptic membrane)	Rattus norvegicus ubiquitin specific peptidase 48 (Usp48), mRNA [NM_198785]		NM_198785	NM_198785	NM_198785	Rn.100022	362636	ENSRNOT00000031855	TC589314	chr5:156418124-156418183	rn|5q36	44.4662	48.4729	48.4729	62.6529	56.0685	63.1328	68.3272	68.7371	74.0883	5.47464	5.59911	5.59911	5.96931	5.80912	5.98032	6.09439	6.10302	6.21117
A_44_P500949	2.66145	7.14658	2.9346	0.000315615	Gpx3	glutathione peroxidase 3	GO:0002238(response to molecule of fungal origin)|GO:0004602(glutathione peroxidase activity)|GO:0005615(extracellular space)|GO:0006749(glutathione metabolic process)|GO:0006979(response to oxidative stress)|GO:0007565(female pregnancy)|GO:0008430(selenium binding)|GO:0010033(response to organic substance)|GO:0010269(response to selenium ion)|GO:0014070(response to organic cyclic compound)|GO:00…	Rattus norvegicus glutathione peroxidase 3 (Gpx3), mRNA [NM_022525]	00480:Glutathione metabolism|00590:Arachidonic acid metabolism	NM_022525	NM_022525	NM_022525	Rn.108074	64317		TC601941	chr10:40316128-40317595	rn|10q22	2.38259	2.80088	2.80088	5.66716	7.04495	8.72761	2.9199	3.18855	2.69535	1.25253	1.48588	1.48588	2.50263	2.81659	3.12559	1.54592	1.6729	1.43047
A_43_P15073	403.181	511.584	627.474	0.000318212	RGD1562200	similar to GS2 gene	GO:0006629(lipid metabolic process)|GO:0016787(hydrolase activity)	Uncharacterized protein [Source:UniProtKB/TrEMBL;Acc:D4A227] [ENSRNOT00000030771]	00830:Retinol metabolism	ENSRNOT00000030771	XM_001058636	XM_001058636	Rn.16693	363471	ENSRNOT00000030771	TC606478	chrX:64021309-64021250	rn|Xq22	380.985	414.279	414.279	467.285	561.344	506.122	633.68	626.766	621.975	8.57359	8.69446	8.69446	8.86816	9.13274	8.98334	9.30761	9.29178	9.28071
A_64_P043601	76.8954	59.6553	49.217	0.000320586	Amer1	APC membrane recruitment 1	GO:0001822(kidney development)|GO:0003674(molecular_function)|GO:0005546(phosphatidylinositol-4,5-bisphosphate binding)|GO:0005575(cellular_component)|GO:0005886(plasma membrane)|GO:0008013(beta-catenin binding)|GO:0008150(biological_process)|GO:0060348(bone development)|GO:0060612(adipose tissue development)|GO:0072161(mesenchymal cell differentiation involved in kidney development)|GO:0090090(n…	Rattus norvegicus family with sequence similarity 123, member B (Fam123b), mRNA [NM_001109320]		NM_001109320	NM_001109320	NM_001109320	Rn.218677	501584	ENSRNOT00000051132		chrX:82986143-82986084	rn|Xq31	75.534	77.5762	77.5762	59.2392	55.0733	64.6535	45.7077	49.784	52.1593	6.23905	6.27754	6.27754	5.88848	5.78328	6.01466	5.51437	5.63761	5.70485
A_64_P034299	2107.31	3032.5	4447.21	0.000321731													chr11:044810235-044810176	rn|11q12	1949.05	2186.44	2186.44	3258.96	3001.57	2836.97	4922.93	4666.45	3752.26	10.9286	11.0944	11.0944	11.6702	11.5515	11.4701	12.2653	12.1881	11.8735
A_64_P091861	419.455	283.78	215.307	0.000322824	Tpgs1	tubulin polyglutamylase complex subunit 1	GO:0005813(centrosome)|GO:0007165(signal transduction)|GO:0007268(synaptic transmission)|GO:0007288(sperm axoneme assembly)|GO:0008017(microtubule binding)|GO:0008603(cAMP-dependent protein kinase regulator activity)|GO:0015631(tubulin binding)|GO:0018095(protein polyglutamylation)|GO:0030534(adult behavior)|GO:0051648(vesicle localization)|GO:0070740(tubulin-glutamic acid ligase activity)	Rattus norvegicus tubulin polyglutamylase complex subunit 1 (Tpgs1), mRNA [NM_001109621]		NM_001109621	NM_001109621	NM_001109621	Rn.22319	691093	ENSRNOT00000011010	TC584263	chr7:11546819-11546760	rn|7q11	429.807	414.279	414.279	310.206	251.803	289.331	209.379	193.417	243.125	8.74755	8.69446	8.69446	8.27708	7.97615	8.17658	7.70998	7.59557	7.92555
A_64_P033274	10617.7	11780.7	15270.2	0.000323258	Ankrd54	ankyrin repeat domain 54	GO:0005634(nucleus)|GO:0005737(cytoplasm)|GO:0006913(nucleocytoplasmic transport)|GO:0007049(cell cycle)|GO:0010627(regulation of intracellular protein kinase cascade)|GO:0019887(protein kinase regulator activity)|GO:0030496(midbody)|GO:0032403(protein complex binding)|GO:0045648(positive regulation of erythrocyte differentiation)|GO:0045859(regulation of protein kinase activity)	Rattus norvegicus ankyrin repeat domain 54 (Ankrd54), mRNA [NM_001025285]		NM_001025285	NM_001025285	NM_001025285	Rn.28758	362957	ENSRNOT00000014413	TC587424	chr7:117026179-117026120	rn|7q34	10448.2	10702.5	10702.5	11318	11914.1	12110.1	15964.2	15926.4	13920.2	13.351	13.3857	13.3857	13.4663	13.5404	13.5639	13.9625	13.9591	13.7649
A_44_P1046697	115.353	171.362	212.703	0.000329916	Ctdsp1	CTD (carboxy-terminal domain, RNA polymerase II, polypeptide A) small phosphatase 1	GO:0005634(nucleus)|GO:0006357(regulation of transcription from RNA polymerase II promoter)|GO:0006470(protein dephosphorylation)|GO:0008420(CTD phosphatase activity)|GO:0045665(negative regulation of neuron differentiation)|GO:0050768(negative regulation of neurogenesis)	Rattus norvegicus CTD (carboxy-terminal domain, RNA polymerase II, polypeptide A) small phosphatase 1 (Ctdsp1), mRNA [NM_001128079]		NM_001128079	NM_001128079	NM_001128079	Rn.163070	363249	ENSRNOT00000020646	TC592207	chr9:73734785-73735287	rn|9q33	117.539	114.26	114.26	160.519	176.462	177.107	225.149	231.547	181.413	6.877	6.83618	6.83618	7.3266	7.46321	7.46847	7.81474	7.85516	7.50314
A_42_P530396	19.1927	7.64509	2.46021	0.000342295	Ube2l3	ubiquitin-conjugating enzyme E2L 3	GO:0005524(ATP binding)|GO:0016881(acid-amino acid ligase activity)	Rattus norvegicus ubiquitin-conjugating enzyme E2L 3 (Ube2l3), mRNA [NM_001108847]	04120:Ubiquitin mediated proteolysis|05012:Parkinson's disease	NM_001108847	NM_001108847	NM_001108847	Rn.163186	363836		TC587277	chr11:85842090-85842149	rn|11q23	24.9524	16.3128	16.3128	9.95921	7.72593	5.25013	2.34673	3.18855	1.84536	4.6411	4.02793	4.02793	3.31603	2.94971	2.39235	1.23065	1.6729	0.883901
A_44_P745166	69.0331	44.0119	35.8082	0.000343717	Champ1	chromosome alignment maintaining phosphoprotein 1	GO:0000777(condensed chromosome kinetochore)|GO:0000793(condensed chromosome)|GO:0003676(nucleic acid binding)|GO:0005634(nucleus)|GO:0005730(nucleolus)|GO:0005819(spindle)|GO:0008270(zinc ion binding)|GO:0031134(sister chromatid biorientation)|GO:0034501(protein localization to kinetochore)|GO:0035372(protein localization to microtubule)|GO:0051315(attachment of spindle microtubules to kinetocho…	Rattus norvegicus chromosome alignment maintaining phosphoprotein 1 (Champ1), mRNA [NM_001107329]		NM_001107329	NM_001107329	NM_001107329	Rn.3851	306647	ENSRNOT00000000124	TC624699	chr16:80569799-80569740	rn|16q12.5	66.6006	70.2494	70.2494	51.5982	41.7174	38.7201	36.3778	33.8569	37.19	6.05746	6.13441	6.13441	5.68925	5.38258	5.27501	5.18499	5.08138	5.21684
A_43_P12000	219.793	760.636	626.537	0.000347048	Sema4f	sema domain, immunoglobulin domain (Ig), transmembrane domain (TM) and short cytoplasmic domain, (semaphorin) 4F	GO:0004872(receptor activity)|GO:0005783(endoplasmic reticulum)|GO:0005886(plasma membrane)|GO:0007411(axon guidance)|GO:0016021(integral to membrane)|GO:0030517(negative regulation of axon extension)|GO:0031290(retinal ganglion cell axon guidance)|GO:0045202(synapse)|GO:0045211(postsynaptic membrane)	Rattus norvegicus sema domain, immunoglobulin domain (Ig), transmembrane domain (TM) and short cytoplasmic domain, (semaphorin) 4F (Sema4f), mRNA [NM_019272]	04360:Axon guidance	NM_019272	NM_019272	NM_019272	Rn.42885	29745	ENSRNOT00000009269	TC574061	chr4:117105410-117105351	rn|4q34	231.099	214.141	214.141	950.435	712.867	618.607	665.961	479.389	734.26	7.85237	7.74241	7.74241	9.89244	9.47749	9.27288	9.37929	8.90505	9.52015
A_64_P164504	32.6951	8.30022	5.07513	0.000348137													chr1:076647353-076647412	rn|1q21	30.738	33.6737	33.6737	11.122	6.36468	7.41398	6.03855	3.18855	5.9983	4.94195	5.07355	5.07355	3.47535	2.67009	2.89025	2.5942	1.6729	2.58455
A_64_P115030	1.81337	1.09048	3.40693	0.000349656	Olr1174	olfactory receptor 1174	GO:0004930(G-protein coupled receptor activity)|GO:0004984(olfactory receptor activity)|GO:0005886(plasma membrane)|GO:0007186(G-protein coupled receptor signaling pathway)|GO:0016021(integral to membrane)|GO:0050911(detection of chemical stimulus involved in sensory perception of smell)	Rattus norvegicus olfactory receptor 1174 (Olr1174), mRNA [NM_001001016]		NM_001001016	NM_001001016	NM_001001016	Rn.143579	405390	ENSRNOT00000049066	NP1479033	chr8:18725521-18725580	rn|8q13	2.38259	1.52875	1.52875	1.18149	1.00696	1.08299	3.51358	3.18855	3.51865	1.25253	0.612357	0.612357	0.240607	0.01	0.115015	1.81294	1.6729	1.81502
A_44_P700105	48.4401	57.4486	98.3236	0.000349955	Relt	RELT tumor necrosis factor receptor		Rattus norvegicus RELT tumor necrosis factor receptor (Relt), mRNA [NM_001108495]	04060:Cytokine-cytokine receptor interaction	NM_001108495	NM_001108495	NM_001108495	Rn.16770	361615	ENSRNOT00000038408	TC600507	chr1:158293904-158293845	rn|1q32	54.0048	45.6577	45.6577	59.2392	56.0685	57.0381	91.1299	88.7401	115.101	5.75501	5.51279	5.51279	5.88848	5.80912	5.83385	6.50985	6.47151	6.84675
A_44_P593161	471.537	147.644	71.8266	0.000351713	Gna14	guanine nucleotide binding protein, alpha 14		Rattus norvegicus guanine nucleotide binding protein, alpha 14 (Gna14), mRNA [NM_001013151]	04020:Calcium signaling pathway|05142:Chagas disease (American trypanosomiasis)|05146:Amoebiasis	NM_001013151	NM_001013151	NM_001013151	Rn.35127	309242	ENSRNOT00000020201	TC575086	chr1:219983088-219983147	rn|1q43	485.458	464.577	464.577	175.702	115.823	151.409	74.2687	43.2628	97.9483	8.9232	8.85977	8.85977	7.45699	6.85577	7.2423	6.21468	5.43506	6.61395
A_64_P068019	523.961	249.486	242.907	0.0003521				Uncharacterized protein [Source:UniProtKB/TrEMBL;Acc:F1M764] [ENSRNOT00000007194]		ENSRNOT00000007194					ENSRNOT00000007194		chrX:34382098-34382157	rn|Xq14	628.604	471.639	471.639	269.875	221.383	257.198	231.333	261.624	235.764	9.29601	8.88154	8.88154	8.07615	7.7904	8.00674	7.85383	8.03135	7.8812
A_64_P132109	1.00696	5.27206	2.74354	0.000352633	LOC688018	similar to SH3-domain binding protein 3	GO:0001515(opioid peptide activity)|GO:0005829(cytosol)|GO:0008286(insulin receptor signaling pathway)|GO:0017124(SH3 domain binding)	PREDICTED: Rattus norvegicus zinc finger protein 106-like (LOC688018), mRNA [XM_003753759]		XM_003753759	XM_003753759	XM_003753759	Rn.224720	688018		TC634689	chr3:106999802-106999743	rn|3q35	1.00696	1.00696	1.00696	5.66716	3.38574	6.76328	2.34673	3.18855	2.69535	0.01	0.01	0.01	2.50263	1.75947	2.75772	1.23065	1.6729	1.43047
A_64_P063928	2.03725	7.10014	3.66957	0.00035345	Kctd17	potassium channel tetramerisation domain containing 17	GO:0042802(identical protein binding)|GO:0051260(protein homooligomerization)	Rattus norvegicus potassium channel tetramerisation domain containing 17 (Kctd17), mRNA [NM_001134529]		NM_001134529	NM_001134529	NM_001134529	Rn.198231	300317	ENSRNOT00000046563	TC595814	chr7:116386888-116386947	rn|7q34	1.65274	2.2295	2.2295	5.66716	7.72593	7.90733	3.51358	3.18855	4.30659	0.72486	1.15672	1.15672	2.50263	2.94971	2.98319	1.81294	1.6729	2.10655
A_64_P118628	13.4228	65.3176	60.2756	0.000356528	Bdkrb1	bradykinin receptor B1	GO:0001933(negative regulation of protein phosphorylation)|GO:0002687(positive regulation of leukocyte migration)|GO:0004947(bradykinin receptor activity)|GO:0005886(plasma membrane)|GO:0006954(inflammatory response)|GO:0007186(G-protein coupled receptor signaling pathway)|GO:0007205(protein kinase C-activating G-protein coupled receptor signaling pathway)|GO:0016020(membrane)|GO:0016021(integral…	Rattus norvegicus bradykinin receptor B1 (Bdkrb1), mRNA [NM_030851]	04020:Calcium signaling pathway|04080:Neuroactive ligand-receptor interaction|04610:Complement and coagulation cascades|04810:Regulation of actin cytoskeleton	NM_030851	NM_030851	NM_030851	Rn.10762	81509	ENSRNOT00000005953	TC579026	chr6:129762486-129762545	rn|6q32	10.1438	15.0622	15.0622	46.9035	57.0381	92.0113	64.333	63.1328	53.3609	3.34253	3.91286	3.91286	5.55162	5.83385	6.52374	6.00749	5.98032	5.73771
A_64_P137386	13.7453	38.9428	67.3874	0.00035966	Tlr13	toll-like receptor 13	GO:0002755(MyD88-dependent toll-like receptor signaling pathway)|GO:0005622(intracellular)|GO:0005737(cytoplasm)|GO:0005768(endosome)|GO:0007165(signal transduction)|GO:0009615(response to virus)|GO:0019843(rRNA binding)|GO:0034178(toll-like receptor 13 signaling pathway)|GO:0042803(protein homodimerization activity)|GO:0043408(regulation of MAPK cascade)|GO:0045087(innate immune response)	PREDICTED: Rattus norvegicus similar to toll-like receptor 13 (RGD1562655), mRNA [XM_002727615]		XM_002727615	XM_002727615	XM_002727615		317227		TC616175	chrX:94293651-94293710	rn|Xq31	11.1115	15.0622	15.0622	37.7101	46.3843	32.734	68.3272	85.7526	48.0823	3.47399	3.91286	3.91286	5.23688	5.53557	5.03272	6.09439	6.42211	5.58744
A_64_P016628	2174.75	4109.52	6559.34	0.000359839	Lrrc30	leucine rich repeat containing 30		Uncharacterized protein [Source:UniProtKB/TrEMBL;Acc:D3ZWX6] [ENSRNOT00000049720]		ENSRNOT00000049720	XM_001054231	XM_001054231		301711	ENSRNOT00000049720		chr9:106782901-106782842	rn|9q37	2140.77	2191.74	2191.74	3365.11	4420.62	4542.83	7403.28	7132.94	5141.79	11.0639	11.0979	11.0979	11.7164	12.11	12.1494	12.8539	12.8003	12.3281
A_44_P503697	29.0451	49.0913	80.0649	0.00036085				Uncharacterized protein [Source:UniProtKB/TrEMBL;Acc:D3ZKH1] [ENSRNOT00000041301]		ENSRNOT00000041301	XM_344878	XM_344878			ENSRNOT00000041301		chr1:85487899-85488839	rn|1q21	24.9524	31.0915	31.0915	44.4896	41.7174	61.067	76.4227	80.8561	82.9158	4.6411	4.95845	4.95845	5.4754	5.38258	5.93232	6.25593	6.33729	6.37358
A_64_P057436	9491.28	11123	13150	0.000366101													chr9:107469932-107469873	rn|9q38	9466.8	9503.52	9503.52	10390	12031.9	10947.2	13395.1	12783.4	13271.5	13.2087	13.2142	13.2142	13.3429	13.5546	13.4183	13.7094	13.642	13.696
A_64_P094980	149.698	8.29489	4.39868	0.000366679													chrX:093594396-093594337	rn|Xq31	201.414	123.84	123.84	11.9086	7.72593	5.25013	1.68496	3.18855	8.32253	7.65402	6.95233	6.95233	3.57393	2.94971	2.39235	0.752715	1.6729	3.05702
A_44_P154877	95.5293	133.757	184.741	0.000371713	Zswim5	zinc finger, SWIM-type containing 5		Rattus norvegicus zinc finger, SWIM-type containing 5 (Zswim5), mRNA [NM_001107963]		NM_001107963	NM_001107963	NM_001107963	Rn.134685	313524	ENSRNOT00000068267	TC645833	chr5:137292746-137292805	rn|5q36	87.2045	99.6917	99.6917	125.809	129.088	146.375	206.13	183.444	164.647	6.44633	6.6394	6.6394	6.97509	7.01221	7.19353	7.68741	7.5192	7.36323
A_64_P115900	44.2119	45.4056	75.3477	0.000372323	LOC501718	similar to dual specificity phosphatase 26		PREDICTED: Rattus norvegicus dual specificity protein phosphatase 26-like (LOC501718), mRNA [XM_003750920]		XM_003750920	XM_003750920	XM_003750920		501718			chr10:86084063-86084122	rn|10q31	44.4662	44.0847	44.0847	45.6577	46.3843	44.1746	73.5271	86.9179	65.5982	5.47464	5.46221	5.46221	5.51279	5.53557	5.46515	6.2002	6.44158	6.03558
A_64_P019240	53.0371	46.5017	64.621	0.000374674	Secisbp2l	SECIS binding protein 2-like		Rattus norvegicus SECIS binding protein 2-like (Secisbp2l), mRNA [NM_001168527]		NM_001168527	NM_001168527	NM_001168527	Rn.48946	296115	ENSRNOT00000011551	TC601617	chr3:113049873-113049814	rn|3q36	51.9965	53.5574	53.5574	44.4896	46.3843	48.6313	59.9625	67.1959	66.7048	5.70034	5.74301	5.74301	5.4754	5.53557	5.60381	5.90599	6.0703	6.05972
A_64_P087871	4.37203	1.00696	2.74354	0.000375484	Cpeb1	cytoplasmic polyadenylation element binding protein 1	GO:0000166(nucleotide binding)|GO:0000932(cytoplasmic mRNA processing body)|GO:0003676(nucleic acid binding)|GO:0003723(RNA binding)|GO:0003729(mRNA binding)|GO:0005886(plasma membrane)|GO:0006397(mRNA processing)|GO:0006417(regulation of translation)|GO:0007130(synaptonemal complex assembly)|GO:0014069(postsynaptic density)|GO:0016020(membrane)|GO:0030054(cell junction)|GO:0045211(postsynaptic m…	Rattus norvegicus cytoplasmic polyadenylation element binding protein 1 (Cpeb1), mRNA [NM_001106276]	04114:Oocyte meiosis|04320:Dorso-ventral axis formation|04914:Progesterone-mediated oocyte maturation	NM_001106276	NM_001106276	NM_001106276	Rn.224485	293056	ENSRNOT00000026009	TC647626	chr1:137559100-137559041	rn|1q31	2.92951	5.09329	5.09329	1.00696	1.00696	1.00696	2.34673	3.18855	2.69535	1.55066	2.3486	2.3486	0.01	0.01	0.01	1.23065	1.6729	1.43047
A_44_P257681	9.33691	2.71569	4.10386	0.000375525													chr1:065935583-065935524	rn|1q12	9.67086	9.16993	9.16993	2.75636	2.69535	2.69535	5.60438	3.18855	3.51865	3.27364	3.19691	3.19691	1.46276	1.43047	1.43047	2.48655	1.6729	1.81502
A_64_P044578	479.897	608.786	523.605	0.000375977													chr6:091467380-091467321	rn|6q24	486.886	476.402	476.402	601.014	620.436	604.909	491.436	540.412	538.968	8.92744	8.89604	8.89604	9.23125	9.27714	9.24057	8.94086	9.07792	9.07405
A_64_P012158	41.8519	7.71468	2.29695	0.000381121				Uncharacterized protein [Source:UniProtKB/TrEMBL;Acc:D3ZJX4] [ENSRNOT00000057099]		ENSRNOT00000057099	XM_577620	XM_577620			ENSRNOT00000057099		chr18:42157637-42157578	rn|18q11	36.1375	44.7092	44.7092	11.122	6.36468	5.65736	1.00696	3.18855	2.69535	5.17542	5.4825	5.4825	3.47535	2.67009	2.50013	0.01	1.6729	1.43047
A_44_P524471	1.00696	1.09276	3.65906	0.000381148	Dimt1	DIM1 dimethyladenosine transferase 1 homolog (S. cerevisiae)	GO:0000179(rRNA (adenine-N6,N6-)-dimethyltransferase activity)	Rattus norvegicus DIM1 dimethyladenosine transferase 1 homolog (S. cerevisiae) (Dimt1), mRNA [NM_001106408]		NM_001106408	NM_001106408	NM_001106408	Rn.25178	294718	ENSRNOT00000018527	TC605615	chr2:38076469-38076528	rn|2q14	1.00696	1.00696	1.00696	1.18149	1.0138	1.08299	5.09329	3.18855	2.69535	0.01	0.01	0.01	0.240607	0.0197766	0.115015	2.3486	1.6729	1.43047
A_64_P147494	1.00696	1.09276	3.65906	0.000381148													chr13:076530255-076530314	rn|13q22	1.00696	1.00696	1.00696	1.18149	1.0138	1.08299	5.09329	3.18855	2.69535	0.01	0.01	0.01	0.240607	0.0197766	0.115015	2.3486	1.6729	1.43047
A_64_P069829	8.02696	4.4052	3.60379	0.000382115	RGD1303130	kidney predominant protein NCU-G1	GO:0000988(protein binding transcription factor activity)|GO:0003700(sequence-specific DNA binding transcription factor activity)|GO:0004879(ligand-activated sequence-specific DNA binding RNA polymerase II transcription factor activity)|GO:0005634(nucleus)|GO:0005764(lysosome)|GO:0005765(lysosomal membrane)|GO:0005829(cytosol)|GO:0016021(integral to membrane)|GO:0030522(intracellular receptor med…	Rattus norvegicus kidney predominant protein NCU-G1 (RGD1303130), mRNA [NM_001004226]		NM_001004226	NM_001004226	NM_001004226	Rn.203164	295231	ENSRNOT00000026153	TC616598	chr2:180441585-180441644	rn|2q34	6.7228	8.67903	8.67903	4.48789	4.56695	4.16076	4.10415	3.18855	3.51865	2.74906	3.11753	3.11753	2.16604	2.19123	2.05685	2.03708	1.6729	1.81502
A_44_P992535	850.434	1026.49	1298.14	0.000391364	Gpr116	G protein-coupled receptor 116	GO:0004930(G-protein coupled receptor activity)|GO:0005886(plasma membrane)|GO:0006112(energy reserve metabolic process)|GO:0007218(neuropeptide signaling pathway)|GO:0016021(integral to membrane)|GO:0019216(regulation of lipid metabolic process)|GO:0042593(glucose homeostasis)|GO:0045444(fat cell differentiation)	Rattus norvegicus G protein-coupled receptor 116 (Gpr116), mRNA [NM_139110]		NM_139110	NM_139110	NM_139110	Rn.25073	245977	ENSRNOT00000015223	TC574044	chr9:13218704-13218645	rn|9q12	842.146	854.577	854.577	955.964	1086.18	1037.32	1329.93	1378.69	1185.8	9.71793	9.73907	9.73907	9.90081	10.0851	10.0186	10.3771	10.4291	10.2116
A_64_P071483	547.053	813.847	900.62	0.000392057	Cox7a2	cytochrome c oxidase subunit VIIa polypeptide 2	GO:0003674(molecular_function)|GO:0004129(cytochrome-c oxidase activity)|GO:0005575(cellular_component)|GO:0005739(mitochondrion)|GO:0005743(mitochondrial inner membrane)|GO:0005746(mitochondrial respiratory chain)|GO:0008150(biological_process)|GO:0009055(electron carrier activity)	Rattus norvegicus cytochrome c oxidase subunit VIIa polypeptide 2 (Cox7a2), nuclear gene encoding mitochondrial protein, mRNA [NM_022503]	00190:Oxidative phosphorylation|04260:Cardiac muscle contraction|05010:Alzheimer's disease|05012:Parkinson's disease|05016:Huntington's disease	NM_022503	NM_022503	NM_022503	Rn.1745	29507	ENSRNOT00000066084	TC609162	chr8:84814150-84814091	rn|8q31	488.372	576.394	576.394	795.703	829.963	815.875	927.537	818.049	956.274	8.93184	9.17091	9.17091	9.63609	9.6969	9.67221	9.85726	9.67604	9.90128
A_42_P813567	227.74	306.119	376.272	0.000392737	Scd	stearoyl-CoA desaturase (delta-9-desaturase)	GO:0004768(stearoyl-CoA 9-desaturase activity)|GO:0005506(iron ion binding)|GO:0005783(endoplasmic reticulum)|GO:0005789(endoplasmic reticulum membrane)|GO:0006633(fatty acid biosynthetic process)|GO:0016021(integral to membrane)|GO:0042552(myelination)	Rattus norvegicus stearoyl-CoA desaturase (delta-9-desaturase) (Scd), mRNA [NM_031841]	01040:Biosynthesis of unsaturated fatty acids|03320:PPAR signaling pathway	NM_031841	NM_031841	NM_031841	Rn.83595	83792	ENSRNOT00000075397	TC596239	chr1:249370837-249370896	rn|1q54	229.003	227.109	227.109	291.96	311.02	315.377	375.438	333.369	420.009	7.83922	7.82724	7.82724	8.18963	8.28087	8.30093	8.55243	8.38097	8.71428
A_64_P056698	8529.02	5340.64	3888.37	0.000394584	Pom121l2	POM121 transmembrane nucleoporin-like 2		Rattus norvegicus POM121 transmembrane nucleoporin-like 2 (Pom121l2), transcript variant 2, mRNA [NM_001162931]	03013:RNA transport	NM_001162931	NM_001162931	NM_001162931	Rn.190815	502128	ENSRNOT00000068720		chr17:50179259-50179200	rn|17q11	7830.16	8878.45	8878.45	5080.91	4781.85	6159.16	3489.07	4416.64	3759.41	12.9348	13.1161	13.1161	12.3109	12.2234	12.5885	11.7686	12.1087	11.8763
A_64_P160407	1413.76	596.933	174.776	0.000396117													chr13:043992746-043992805	rn|13q13	1214.51	1513.38	1513.38	889.122	436.404	465.274	119.396	195.832	209.099	10.2462	10.5636	10.5636	9.79624	8.76952	8.86194	6.89961	7.61348	7.70804
A_64_P096292	273.347	429.874	500.717	0.000399045	Car13	carbonic anhydrase 13	GO:0004089(carbonate dehydratase activity)|GO:0006730(one-carbon metabolic process)|GO:0008270(zinc ion binding)|GO:0046872(metal ion binding)	Rattus norvegicus carbonic anhydrase 13 (Car13), mRNA [NM_001134993]	00910:Nitrogen metabolism	NM_001134993	NM_001134993	NM_001134993	Rn.154924	499566	ENSRNOT00000038546		chr2:88272128-88272069	rn|2q23	277.74	271.15	271.15	415.931	466.466	407.224	480.273	445.199	576.679	8.11759	8.08295	8.08295	8.7002	8.86563	8.66968	8.90771	8.79831	9.17162
A_44_P1046471	385.198	238.583	126.791	0.000400292	Rpap3	RNA polymerase II associated protein 3		Rattus norvegicus RNA polymerase II associated protein 3 (Rpap3), mRNA [NM_001004243]		NM_001004243	NM_001004243	NM_001004243	Rn.49051	300189	ENSRNOT00000009326	TC576068	chr7:136383107-136383048	rn|7q36	304.384	425.605	425.605	212.967	218.498	284.284	126.842	139.569	113.962	8.24975	8.73337	8.73337	7.73449	7.77148	8.15119	6.98689	7.12484	6.8324
A_44_P433942	30.9736	53.9431	66.8813	0.000401617													chr5:119336776-119336718	rn|5q33	30.738	31.0915	31.0915	44.4896	62.7426	54.5971	73.5271	63.1328	63.9841	4.94195	4.95845	4.95845	5.4754	5.97137	5.77075	6.2002	5.98032	5.99964
A_44_P1023264	23.2929	7.07548	3.28062	0.000402507	Slc37a4	solute carrier family 37 (glucose-6-phosphate transporter), member 4	GO:0001780(neutrophil homeostasis)|GO:0001816(cytokine production)|GO:0002318(myeloid progenitor cell differentiation)|GO:0005977(glycogen metabolic process)|GO:0006089(lactate metabolic process)|GO:0006641(triglyceride metabolic process)|GO:0006874(cellular calcium ion homeostasis)|GO:0007584(response to nutrient)|GO:0008202(steroid metabolic process)|GO:0009749(response to glucose stimulus)|GO:…	Rattus norvegicus solute carrier family 37 (glucose-6-phosphate transporter), member 4 (Slc37a4), mRNA [NM_031589]	04973:Carbohydrate digestion and absorption	NM_031589	NM_031589	NM_031589	Rn.1592	29573	ENSRNOT00000015810	TC576371	chr8:47369914-47369973	rn|8q22	16.2824	26.7981	26.7981	9.18072	5.76148	6.28425	2.34673	3.18855	4.30659	4.02524	4.74406	4.74406	3.19861	2.52644	2.65174	1.23065	1.6729	2.10655
A_42_P562202	138.49	193.063	250.062	0.000410917	Atpaf1	ATP synthase mitochondrial F1 complex assembly factor 1	GO:0005739(mitochondrion)|GO:0006461(protein complex assembly)	Rattus norvegicus ATP synthase mitochondrial F1 complex assembly factor 1 (Atpaf1), nuclear gene encoding mitochondrial protein, mRNA [NM_001107959]		NM_001107959	NM_001107959	NM_001107959	Rn.18579	313510	ENSRNOT00000013533	TC603133	chr5:136059234-136060498	rn|5q36	122.938	146.266	146.266	174.017	210.939	194.234	245.712	262.895	241.578	6.94178	7.19245	7.19245	7.44309	7.72068	7.60165	7.94082	8.03834	7.91635
A_64_P046388	1135.91	1833.98	2336.84	0.000412202	Rela	v-rel reticuloendotheliosis viral oncogene homolog A (avian)	GO:0001889(liver development)|GO:0001942(hair follicle development)|GO:0003677(DNA binding)|GO:0003682(chromatin binding)|GO:0003700(sequence-specific DNA binding transcription factor activity)|GO:0003705(RNA polymerase II distal enhancer sequence-specific DNA binding transcription factor activity)|GO:0005515(protein binding)|GO:0005634(nucleus)|GO:0005667(transcription factor complex)|GO:0005737…	Rattus norvegicus v-rel reticuloendotheliosis viral oncogene homolog A (avian) (Rela), mRNA [NM_199267]	04010:MAPK signaling pathway|04062:Chemokine signaling pathway|04210:Apoptosis|04380:Osteoclast differentiation|04620:Toll-like receptor signaling pathway|04621:NOD-like receptor signaling pathway|04622:RIG-I-like receptor signaling pathway|04623:Cytosolic DNA-sensing pathway|04660:T cell receptor signaling pathway|04662:B cell receptor signaling pathway|04722:Neurotrophin signaling pathway|04920…	NM_199267	NM_199267	NM_199267	Rn.19480	309165	ENSRNOT00000045233	TC575537	chr1:208272360-208272419	rn|1q43	1111.63	1148.05	1148.05	1963.91	1755.52	1782.52	2516.37	2579.74	1914.39	10.1185	10.165	10.165	10.9395	10.7777	10.7997	11.2971	11.333	10.9027
A_44_P233080	26.1829	6.64351	4.47667	0.000412474	Egr1	early growth response 1	GO:0000122(negative regulation of transcription from RNA polymerase II promoter)|GO:0000976(transcription regulatory region sequence-specific DNA binding)|GO:0000977(RNA polymerase II regulatory region sequence-specific DNA binding)|GO:0000979(RNA polymerase II core promoter sequence-specific DNA binding)|GO:0000982(RNA polymerase II core promoter proximal region sequence-specific DNA binding tra…	Early growth response protein 1 [Source:UniProtKB/Swiss-Prot;Acc:P08154] [ENSRNOT00000026303]	05020:Prion diseases	ENSRNOT00000026303		AH004881	Rn.9096	24330	ENSRNOT00000026303	TC574632	chr18:27347173-27347232	rn|18p12	24.9524	26.7981	26.7981	8.51168	5.76148	5.65736	6.7228	3.18855	3.51865	4.6411	4.74406	4.74406	3.08944	2.52644	2.50013	2.74906	1.6729	1.81502
A_43_P11576	2231.38	1724.39	640.95	0.000413583	Adcy6	adenylate cyclase 6	GO:0000166(nucleotide binding)|GO:0004016(adenylate cyclase activity)|GO:0005102(receptor binding)|GO:0005524(ATP binding)|GO:0005622(intracellular)|GO:0005768(endosome)|GO:0005886(plasma membrane)|GO:0005929(cilium)|GO:0006171(cAMP biosynthetic process)|GO:0007212(dopamine receptor signaling pathway)|GO:0008294(calcium- and calmodulin-responsive adenylate cyclase activity)|GO:0016020(membrane)|G…	Rattus norvegicus adenylate cyclase 6 (Adcy6), transcript variant 2, mRNA [NM_012821]	00230:Purine metabolism|04062:Chemokine signaling pathway|04114:Oocyte meiosis|04270:Vascular smooth muscle contraction|04540:Gap junction|04742:Taste transduction|04912:GnRH signaling pathway|04914:Progesterone-mediated oocyte maturation|04916:Melanogenesis|04962:Vasopressin-regulated water reabsorption|04970:Salivary secretion|04971:Gastric acid secretion|04972:Pancreatic secretion|04976:Bile s…	NM_012821	NM_012821	NM_012821	Rn.3313	25289	ENSRNOT00000016623	TC581198	chr7:137339957-137339933	rn|7q36	2620.8	2036.67	2036.67	1993.3	1542.54	1637.32	760.705	465.559	696.587	11.3558	10.992	10.992	10.9609	10.5911	10.6771	9.57119	8.86282	9.44416
A_44_P557979	103.557	149.454	217.213	0.000418643	Ubap1	ubiquitin-associated protein 1	GO:0005737(cytoplasm)	Rattus norvegicus ubiquitin-associated protein 1 (Ubap1), mRNA [NM_001012190]		NM_001012190	NM_001012190	NM_001012190	Rn.98217	362502	ENSRNOT00000063849	TC575226	chr5:58811087-58811146	rn|5q22	105.71	102.48	102.48	122.469	151.957	173.937	223.437	221.383	206.82	6.72396	6.6792	6.6792	6.93628	7.24752	7.44242	7.80372	7.7904	7.69223
A_64_P031422	668.61	1085.42	1161.65	0.00041896	Olr735	olfactory receptor 735	GO:0004930(G-protein coupled receptor activity)|GO:0004984(olfactory receptor activity)|GO:0005886(plasma membrane)|GO:0007186(G-protein coupled receptor signaling pathway)|GO:0016021(integral to membrane)|GO:0050911(detection of chemical stimulus involved in sensory perception of smell)	Rattus norvegicus olfactory receptor 735 (Olr735), mRNA [NM_001000922]	04740:Olfactory transduction	NM_001000922	NM_001000922	NM_001000922	Rn.142785	405238		NP1479278	chr3:74570990-74570931	rn|3q24	571.942	716.944	716.944	1085.41	1067.76	1103.08	1082.33	1253.57	1149.04	9.15973	9.48572	9.48572	10.084	10.0604	10.1073	10.0799	10.2918	10.1662
A_64_P034427	247.69	335.395	287.801	0.000426751													chr5:051885509-051885568	rn|5q22	252.543	245.264	245.264	315.006	347.222	343.955	299.081	272.315	292.007	7.98039	7.93819	7.93819	8.29924	8.43971	8.42608	8.22439	8.08913	8.18986
A_42_P731510	1841.29	2934.79	3436.28	0.000427215	Mnt	max binding protein	GO:0003677(DNA binding)|GO:0003682(chromatin binding)|GO:0003700(sequence-specific DNA binding transcription factor activity)|GO:0007569(cell aging)|GO:0042981(regulation of apoptotic process)|GO:0046983(protein dimerization activity)|GO:0051726(regulation of cell cycle)	Rattus norvegicus max binding protein (Mnt), mRNA [NM_001105807]		NM_001105807	NM_001105807	NM_001105807	Rn.30696	287521	ENSRNOT00000003933	TC585363	chr10:62161589-62161648	rn|10q24	1993.86	1765.01	1765.01	2543.96	3044.09	3216.32	3690.6	3426.51	3191.71	10.9613	10.7855	10.7855	11.3129	11.5718	11.6512	11.8496	11.7425	11.6401
A_64_P006673	1195.54	2216.39	4010.82	0.000427631	Ruvbl1	RuvB-like 1 (E. coli)	GO:0003678(DNA helicase activity)|GO:0005524(ATP binding)|GO:0005634(nucleus)|GO:0005730(nucleolus)|GO:0005737(cytoplasm)|GO:0005794(Golgi apparatus)|GO:0006281(DNA repair)|GO:0006310(DNA recombination)|GO:0006351(transcription, DNA-dependent)|GO:0006355(regulation of transcription, DNA-dependent)|GO:0007067(mitosis)|GO:0016887(ATPase activity)|GO:0030529(ribonucleoprotein complex)|GO:0031011(Ino…	Rattus norvegicus RuvB-like 1 (E. coli) (Ruvbl1), mRNA [NM_147177]	04310:Wnt signaling pathway	NM_147177	NM_147177	NM_147177	Rn.86410	65137	ENSRNOT00000018339	TC577947	chr4:122591707-122591766	rn|4q34	1150.77	1217.93	1217.93	1785.01	2410.37	2453.8	5077.04	3737.62	3217.82	10.1684	10.2502	10.2502	10.8017	11.235	11.2608	12.3098	11.8679	11.6519
A_64_P006316	435.843	593.902	734.886	0.000428936	Mad1l1	MAD1 mitotic arrest deficient-like 1 (yeast)	GO:0000776(kinetochore)|GO:0005634(nucleus)|GO:0005643(nuclear pore)|GO:0005737(cytoplasm)|GO:0005739(mitochondrion)|GO:0015629(actin cytoskeleton)	Rattus norvegicus MAD1 mitotic arrest deficient-like 1 (yeast) (Mad1l1), mRNA [NM_001109387]	04110:Cell cycle|04914:Progesterone-mediated oocyte maturation	NM_001109387	NM_001109387	NM_001109387	Rn.95132	680006	ENSRNOT00000001709		chr12:15106934-15106993	rn|12q11	431.659	437.935	437.935	562.992	591.407	627.307	639.658	779.444	785.555	8.75375	8.77457	8.77457	9.13697	9.20801	9.29303	9.32116	9.6063	9.61757
A_42_P671800	58.8626	128.195	97.2214	0.00043172	Car5a	carbonic anhydrase 5a, mitochondrial	GO:0004089(carbonate dehydratase activity)|GO:0005739(mitochondrion)|GO:0006730(one-carbon metabolic process)|GO:0008152(metabolic process)|GO:0008270(zinc ion binding)|GO:0046872(metal ion binding)	Rattus norvegicus carbonic anhydrase 5a, mitochondrial (Car5a), nuclear gene encoding mitochondrial protein, mRNA [NM_019293]	00910:Nitrogen metabolism	NM_019293	NM_019293	NM_019293	Rn.9988	54233	ENSRNOT00000025848	TC585976	chr19:52159016-52158957	rn|19q12	65.1751	55.7064	55.7064	120.211	133.462	130.912	115.984	90.9566	84.724	6.02625	5.79977	5.79977	6.90943	7.06029	7.03246	6.85778	6.50711	6.4047
A_64_P098848	3518.11	4789.91	5895.43	0.000435087													chr19:005041202-005041261	rn|19p13	3181.89	3686.22	3686.22	4946.91	4748.46	4674.35	5631.66	6533.73	5520.9	11.6357	11.8479	11.8479	12.2723	12.2132	12.1906	12.4593	12.6737	12.4307
A_44_P1008591	154.815	283.486	568.222	0.000438339	Tmem218	transmembrane protein 218	GO:0016021(integral to membrane)	Rattus norvegicus transmembrane protein 218 (Tmem218), mRNA [NM_001008325]		NM_001008325	NM_001008325	NM_001008325	Rn.105997	300516	ENSRNOT00000012060	TC580066	chr8:38474498-38474557	rn|8q21	158.197	153.124	153.124	293.038	305.427	251.992	708.061	599.697	396.906	7.30558	7.25855	7.25855	8.19495	8.25468	7.97724	9.46773	9.22809	8.63265
A_42_P823497	7528.33	10245.5	10242.2	0.000438958	Mcts1	malignant T cell amplified sequence 1	GO:0003723(RNA binding)|GO:0005737(cytoplasm)|GO:0006351(transcription, DNA-dependent)|GO:0006355(regulation of transcription, DNA-dependent)|GO:0006974(response to DNA damage stimulus)|GO:0007049(cell cycle)|GO:0040008(regulation of growth)	Rattus norvegicus malignant T cell amplified sequence 1 (Mcts1), mRNA [NM_001044237]		NM_001044237	NM_001044237	NM_001044237	Rn.36129	302500	ENSRNOT00000066677	TC583820	chrX:6764926-6764867	rn|Xq11	7339.1	7622.94	7622.94	10922.3	10101	9713.21	10643.1	9530.44	10553.2	12.8414	12.8961	12.8961	13.415	13.3022	13.2457	13.3776	13.2183	13.3654
A_44_P548303	276.762	322.193	556.035	0.000439967	Thumpd1	THUMP domain containing 1	GO:0003723(RNA binding)	Rattus norvegicus THUMP domain containing 1 (Thumpd1), mRNA [NM_001009688]		NM_001009688	NM_001009688	NM_001009688	Rn.12345	309041	ENSRNOT00000020077	TC575160	chr1:178002471-178000417	rn|1q35	268.494	280.895	280.895	275.02	376.183	315.377	555.557	505.66	606.888	8.06875	8.13389	8.13389	8.10339	8.55529	8.30093	9.11779	8.98202	9.24529
A_42_P829251	1211.53	1704.23	1808.92	0.000440713	Crebbp	CREB binding protein	GO:0000122(negative regulation of transcription from RNA polymerase II promoter)|GO:0000123(histone acetyltransferase complex)|GO:0000790(nuclear chromatin)|GO:0000940(condensed chromosome outer kinetochore)|GO:0000987(core promoter proximal region sequence-specific DNA binding)|GO:0001078(RNA polymerase II core promoter proximal region sequence-specific DNA binding transcription factor activity …	Rattus norvegicus CREB binding protein (Crebbp), mRNA [NM_133381]	04110:Cell cycle|04310:Wnt signaling pathway|04330:Notch signaling pathway|04350:TGF-beta signaling pathway|04520:Adherens junction|04630:Jak-STAT signaling pathway|04720:Long-term potentiation|04916:Melanogenesis|05016:Huntington's disease|05200:Pathways in cancer|05211:Renal cell carcinoma|05215:Prostate cancer	NM_133381	NM_133381	NM_133381	Rn.12815	54244	ENSRNOT00000007079	TC573604	chr10:11722729-11722787	rn|10q12	1177.73	1228.43	1228.43	1617.81	1789.48	1705.41	1993.86	1669.55	1763.36	10.2018	10.2626	10.2626	10.6598	10.8053	10.7359	10.9613	10.7052	10.7841
A_42_P816010	24.3658	59.1705	60.7992	0.000442144	Srsf4	serine/arginine-rich splicing factor 4	GO:0000166(nucleotide binding)|GO:0003676(nucleic acid binding)|GO:0048025(negative regulation of nuclear mRNA splicing, via spliceosome)	Rattus norvegicus serine/arginine-rich splicing factor 4 (Srsf4), mRNA [NM_001108685]	03040:Spliceosome	NM_001108685	NM_001108685	NM_001108685	Rn.63428	362612	ENSRNOT00000013301	TC587907	chr5:150758733-150758792	rn|5q36	26.5871	23.2552	23.2552	54.983	55.0733	67.4553	59.9625	48.3468	74.0883	4.73265	4.53948	4.53948	5.78091	5.78328	6.07586	5.90599	5.59535	6.21117
A_44_P1027602	1.00696	1.0323	4.47667	0.000442586	Unc45a	unc-45 homolog A (C. elegans)	GO:0005634(nucleus)|GO:0007517(muscle organ development)|GO:0030154(cell differentiation)|GO:0048471(perinuclear region of cytoplasm)|GO:0051879(Hsp90 protein binding)|GO:0061077(chaperone-mediated protein folding)	Rattus norvegicus unc-45 homolog A (C. elegans) (Unc45a), mRNA [NM_001037647]		NM_001037647	NM_001037647	NM_001037647	Rn.136574	308759	ENSRNOT00000017407	TC574448	chr1:136144297-136144238	rn|1q31	1.00696	1.00696	1.00696	1.00696	1.00696	1.08299	6.7228	3.18855	3.51865	0.01	0.01	0.01	0.01	0.01	0.115015	2.74906	1.6729	1.81502
A_44_P544661	257.047	439.293	602.398	0.000445036	Cyp3a2	cytochrome P450, family 3, subfamily a, polypeptide 2	GO:0004497(monooxygenase activity)|GO:0005506(iron ion binding)|GO:0005789(endoplasmic reticulum membrane)|GO:0009055(electron carrier activity)|GO:0016712(oxidoreductase activity, acting on paired donors, with incorporation or reduction of molecular oxygen, reduced flavin or flavoprotein as one donor, and incorporation of one atom of oxygen)|GO:0017144(drug metabolic process)|GO:0020037(heme bin…	Rattus norvegicus cytochrome P450, family 3, subfamily a, polypeptide 2 (Cyp3a2), mRNA [NM_153312]	00140:Steroid hormone biosynthesis|00591:Linoleic acid metabolism|00830:Retinol metabolism|00980:Metabolism of xenobiotics by cytochrome P450|00982:Drug metabolism - cytochrome P450|00983:Drug metabolism - other enzymes|01100:Metabolic pathways	NM_153312	NM_153312	NM_153312	Rn.225885	266682		TC576480	chr12:9517339-9517280	rn|12p11	241.624	264.759	264.759	382.984	530.157	404.738	682.971	561.23	562.992	7.91662	8.04854	8.04854	8.58114	9.05028	8.66084	9.41568	9.13245	9.13697
A_64_P148936	544.43	289.435	234.79	0.00044736	LOC690483	hypothetical protein LOC690483		PREDICTED: Rattus norvegicus hypothetical protein LOC690483, transcript variant 1 (LOC690483), mRNA [XM_001074576]		XM_001074576	XM_001074576	XM_001074576		690483			chr1:93871617-93871558	rn|1q22	523.857	554.717	554.717	249.307	295.056	323.94	257.331	256.613	190.427	9.03303	9.11561	9.11561	7.96178	8.20485	8.33958	8.00748	8.00345	7.5731
A_64_P086459	418.093	646.5	982.86	0.000450037													chr2:155701177-155701236	rn|2q31	411.083	421.598	421.598	632.675	656.051	650.774	1054.59	1130.3	763.691	8.68329	8.71972	8.71972	9.30532	9.35767	9.34601	10.0425	10.1425	9.57685
A_64_P162865	55.6768	39.7967	30.9487	0.000457682													chr13:092333106-092333165	rn|13q25	62.5256	52.2524	52.2524	38.9526	41.7174	38.7201	31.0498	33.8569	27.9392	5.96638	5.70742	5.70742	5.28365	5.38258	5.27501	4.95651	5.08138	4.80422
A_43_P13808	58.5579	35.0195	29.0786	0.000465375	Gps2	G protein pathway suppressor 2	GO:0000122(negative regulation of transcription from RNA polymerase II promoter)|GO:0003714(transcription corepressor activity)|GO:0005634(nucleus)|GO:0017053(transcriptional repressor complex)|GO:0046329(negative regulation of JNK cascade)	Rattus norvegicus G protein pathway suppressor 2 (Gps2), mRNA [NM_001017477]		NM_001017477	NM_001017477	NM_001017477	Rn.145424	497941	ENSRNOT00000022041	TC609405	chr10:56760111-56760170	rn|10q24	60.342	57.6659	57.6659	41.9784	31.0498	32.0303	31.0498	26.7981	29.3878	5.91509	5.84965	5.84965	5.39157	4.95651	5.00136	4.95651	4.74406	4.87715
A_42_P714075	343.489	437.719	600.181	0.000476783	Sec11a	SEC11 homolog A (S. cerevisiae)	GO:0005789(endoplasmic reticulum membrane)|GO:0006465(signal peptide processing)|GO:0006508(proteolysis)|GO:0008236(serine-type peptidase activity)|GO:0016021(integral to membrane)	Rattus norvegicus SEC11 homolog A (S. cerevisiae) (Sec11a), mRNA [NM_031723]	03060:Protein export	NM_031723	NM_031723	NM_031723	Rn.13070	65166	ENSRNOT00000015218	TC586748	chr1:137116025-137110278	rn|1q31	319.499	355.484	355.484	391.732	465.274	456.151	545.562	642.831	612.149	8.31967	8.47364	8.47364	8.61372	8.86194	8.83337	9.0916	9.3283	9.25774
A_64_P108354	2466.23	2303.42	2732.9	0.000477214	Plekhg1	pleckstrin homology domain containing, family G (with RhoGef domain) member 1	GO:0005089(Rho guanyl-nucleotide exchange factor activity)|GO:0005543(phospholipid binding)|GO:0005622(intracellular)|GO:0035023(regulation of Rho protein signal transduction)	Rattus norvegicus pleckstrin homology domain containing, family G (with RhoGef domain) member 1 (Plekhg1), mRNA [NM_001190999]		NM_001190999	NM_001190999	NM_001190999	Rn.225479	679812	ENSRNOT00000021471	TC632856	chr1:34677698-34677757	rn|1p11	2446.56	2476.07	2476.07	2270.57	2238.63	2401.06	2709.07	2800.8	2688.83	11.2565	11.2738	11.2738	11.1488	11.1284	11.2295	11.4036	11.4516	11.3928
A_64_P122263	215.646	166.268	286.514	0.000481354	Prkag3	protein kinase, AMP-activated, gamma 3 non-catalytic subunit	GO:0004679(AMP-activated protein kinase activity)|GO:0005978(glycogen biosynthetic process)|GO:0015758(glucose transport)|GO:0016301(kinase activity)|GO:0019901(protein kinase binding)|GO:0031588(AMP-activated protein kinase complex)	Rattus norvegicus protein kinase, AMP-activated, gamma 3 non-catalytic subunit (Prkag3), mRNA [NM_001106921]	04910:Insulin signaling pathway|04920:Adipocytokine signaling pathway|05410:Hypertrophic cardiomyopathy (HCM)	NM_001106921	NM_001106921	NM_001106921	Rn.149163	301518	ENSRNOT00000023365		chr9:74071465-74071406	rn|9q33	226.776	210.082	210.082	161.329	180.386	157.089	322.676	271.046	265.819	7.82512	7.71481	7.71481	7.33386	7.49495	7.29544	8.33394	8.08239	8.0543
A_42_P680097	403.018	181.346	110.629	0.000484	Churc1	churchill domain containing 1	GO:0007275(multicellular organismal development)|GO:0008270(zinc ion binding)|GO:0045893(positive regulation of transcription, DNA-dependent)	Rattus norvegicus churchill domain containing 1 (Churc1), mRNA [NM_001106741]		NM_001106741	NM_001106741	NM_001106741	Rn.2696	299154	ENSRNOT00000009621	TC625735	chr6:99355408-99357721	rn|6q24	376.6	416.227	416.227	241.624	138.412	164.001	127.74	92.0592	112.089	8.55689	8.70123	8.70123	7.91662	7.11283	7.35756	6.99706	6.52449	6.8085
A_64_P047112	24603.2	31424	38427	0.000484805	LOC686240	similar to NMDA receptor regulated 1-like		PREDICTED: Rattus norvegicus N-alpha-acetyltransferase 16, NatA auxiliary subunit-like, transcript variant 2 (LOC686240), mRNA [XM_001073064]		XM_001073064	XM_001073064	XM_001073064		686240		TC590568			24154.8	24827.4	24827.4	31779.2	31246.4	31246.4	41055.1	33712.1	40513.9	14.56	14.5996	14.5996	14.9558	14.9314	14.9314	15.3253	15.041	15.3061
A_64_P003994	3973.65	2219.41	856.934	0.000488703	Rps19	ribosomal protein S19	GO:0003735(structural constituent of ribosome)|GO:0005515(protein binding)|GO:0005730(nucleolus)|GO:0006364(rRNA processing)|GO:0006412(translation)|GO:0008150(biological_process)|GO:0015669(gas transport)|GO:0022627(cytosolic small ribosomal subunit)|GO:0030218(erythrocyte differentiation)|GO:0042274(ribosomal small subunit biogenesis)|GO:0048856(anatomical structure development)	Rattus norvegicus ribosomal protein S19 (Rps19), mRNA [NM_001037346]	03010:Ribosome	NM_001037346	NM_001037346	NM_001037346	Rn.127775	29287	ENSRNOT00000027246	TC621567	chr1:80177549-80177608	rn|1q21	4770.74	3575.11	3575.11	2439.51	2081.69	2137.04	711.441	628.874	1230.49	12.22	11.8038	11.8038	11.2524	11.0235	11.0614	9.4746	9.29663	10.265
A_64_P003943	1.00696	1.32463	3.20904	0.000491067				Q8NH31_HUMAN (Q8NH31) Seven transmembrane helix receptor, partial (9%) [TC616650]		TC616650		AW921309				TC616650	chr5:114936002-114935943	rn|5q33	1.00696	1.00696	1.00696	1.18149	1.78544	1.00696	2.9199	3.18855	3.51865	0.01	0.01	0.01	0.240607	0.836282	0.01	1.54592	1.6729	1.81502
A_64_P080662	50.1177	87.3843	116.865	0.000495723															43.2385	53.5574	53.5574	92.4721	84.4204	85.2603	138.242	98.3916	113.962	5.43424	5.74301	5.74301	6.53095	6.39952	6.4138	7.11105	6.62046	6.8324
A_44_P475778	1.35482	1.00696	4.93041	0.000496419				Histone H2B [Source:UniProtKB/TrEMBL;Acc:D4A817] [ENSRNOT00000046129]		ENSRNOT00000046129	XM_001061909	XM_001061909	Rn.55181		ENSRNOT00000046129	TC583963	chr2:191082537-191082596	rn|2q34	1.00696	1.52875	1.52875	1.00696	1.00696	1.00696	5.60438	3.18855	5.9983	0.01	0.612357	0.612357	0.01	0.01	0.01	2.48655	1.6729	2.58455
A_64_P034044	86.1129	46.8358	24.2037	0.000498491													chr16:060639692-060639751	rn|16q12.2	77.8749	90.2319	90.2319	43.2144	47.6078	49.6852	24.7929	16.7895	31.0285	6.28309	6.49557	6.49557	5.43344	5.57312	5.63474	4.63186	4.06949	4.95552
A_44_P1028196	138.33	202.731	213.691	0.000502207	Ly6e	lymphocyte antigen 6 complex, locus E	GO:0001701(in utero embryonic development)|GO:0030325(adrenal gland development)|GO:0035265(organ growth)|GO:0042415(norepinephrine metabolic process)|GO:0048242(epinephrine secretion)|GO:0055010(ventricular cardiac muscle tissue morphogenesis)	Rattus norvegicus lymphocyte antigen 6 complex, locus E (Ly6e), mRNA [NM_001017467]		NM_001017467	NM_001017467	NM_001017467	Rn.3321	362934	ENSRNOT00000009333	TC579211	chr7:113155158-113155217	rn|7q34	144.018	135.486	135.486	199.608	191.034	217.552	204.801	199.015	237.257	7.17011	7.082	7.082	7.64103	7.57768	7.76522	7.67808	7.63674	7.89031
A_64_P377917	16849.7	7227.41	4964.72	0.000503976	Myl6l	myosin, light polypeptide 6, alkali, smooth muscle and non-muscle-like	GO:0003774(motor activity)|GO:0005509(calcium ion binding)|GO:0006936(muscle contraction)|GO:0007519(skeletal muscle tissue development)|GO:0008307(structural constituent of muscle)|GO:0016459(myosin complex)|GO:0016461(unconventional myosin complex)|GO:0030049(muscle filament sliding)|GO:0030898(actin-dependent ATPase activity)	Rattus norvegicus myosin, light polypeptide 6, alkali, smooth muscle and non-muscle-like (Myl6l), mRNA [NM_001100983]		NM_001100983	NM_001100983	NM_001100983	Rn.146093	362816	ENSRNOT00000011278	TC588502	chr7:1772691-1772632	rn|7q11	16888.8	16830.2	16830.2	8353.45	6299.01	7029.78	5514.07	3457.33	5922.75	14.0438	14.0388	14.0388	13.0282	12.6209	12.7793	12.4289	11.7554	12.5321
A_64_P122030	338.541	244.578	213.614	0.000507472													chr3:125641586-125641645	rn|3q36	364.135	325.743	325.743	253.099	241.195	239.442	232.21	217.071	191.56	8.50833	8.34759	8.34759	7.98356	7.91406	7.90353	7.85929	7.76202	7.58165
A_64_P014722	185.082	109.321	151.359	0.000510737	LOC499479	similar to heat shock protein 8		PREDICTED: Rattus norvegicus heat shock cognate 71 kDa protein-like (LOC499479), misc_RNA [XR_146445]		XR_146445	XR_146445	XR_146445		499479			chr20:48151834-48151787	rn|20q13	182.04	186.603	186.603	107.165	110.063	110.735	138.742	175.476	139.858	7.50811	7.54382	7.54382	6.74369	6.78219	6.79097	7.11626	7.45513	7.12782
A_64_P000171	112.369	111.859	151.427	0.00051107				Rattus norvegicus cDNA clone IMAGE:7374474. [BC091254]		BC091254		BC091254	Rn.9470			TC581570	chr5:127664742-127664801	rn|5q34	108.586	114.26	114.26	107.165	120.606	107.807	154.277	157.114	142.89	6.76269	6.83618	6.83618	6.74369	6.91416	6.75231	7.26938	7.29567	7.15876
A_43_P15701	339.221	392.133	478.541	0.000515985	Rab13	RAB13, member RAS oncogene family	GO:0005525(GTP binding)|GO:0005737(cytoplasm)|GO:0005794(Golgi apparatus)|GO:0005886(plasma membrane)|GO:0005911(cell-cell junction)|GO:0005923(tight junction)|GO:0007264(small GTPase mediated signal transduction)|GO:0015031(protein transport)|GO:0030659(cytoplasmic vesicle membrane)	Rattus norvegicus RAB13, member RAS oncogene family (Rab13), mRNA [NM_031092]	04530:Tight junction	NM_031092	NM_031092	NM_031092	Rn.9819	81756	ENSRNOT00000022627	TC604038	chr2:182464642-182464781	rn|2q34	338.819	339.423	339.423	357.303	423.66	395.437	484.922	482.917	467.783	8.40437	8.40694	8.40694	8.481	8.72676	8.6273	8.92161	8.91563	8.8697
A_64_P146159	1.00696	1.00924	4.03558	0.000517015													chr5:134660463-134660522	rn|5q35	1.00696	1.00696	1.00696	1.00696	1.0138	1.00696	2.9199	3.18855	5.9983	0.01	0.01	0.01	0.01	0.0197766	0.01	1.54592	1.6729	2.58455
A_42_P510135	279.676	390.726	523.337	0.00051708	Chst10	carbohydrate sulfotransferase 10	GO:0000139(Golgi membrane)|GO:0007612(learning)|GO:0007616(long-term memory)|GO:0008146(sulfotransferase activity)|GO:0008152(metabolic process)|GO:0016021(integral to membrane)|GO:0016051(carbohydrate biosynthetic process)|GO:0016232(HNK-1 sulfotransferase activity)	Rattus norvegicus carbohydrate sulfotransferase 10 (Chst10), mRNA [NM_080397]	00514:Other types of O-glycan biosynthesis	NM_080397	NM_080397	NM_080397	Rn.11224	140568	ENSRNOT00000017714	TC575230	chr9:37851865-37851806	rn|9q21	273.35	282.84	282.84	335.209	403.56	433.408	556.579	541.948	471.486	8.0946	8.14384	8.14384	8.38892	8.65664	8.75958	9.12044	9.08201	8.88107
A_64_P014727	5.74722	8.62352	3.40693	0.000518599	Gstm4	glutathione S-transferase mu 4	GO:0004364(glutathione transferase activity)|GO:0005737(cytoplasm)|GO:0006749(glutathione metabolic process)|GO:0018916(nitrobenzene metabolic process)|GO:0019899(enzyme binding)|GO:0042178(xenobiotic catabolic process)|GO:0042803(protein homodimerization activity)|GO:0043295(glutathione binding)	Rattus norvegicus glutathione S-transferase mu 4 (Gstm4), mRNA [NM_001024304]	00480:Glutathione metabolism|00980:Metabolism of xenobiotics by cytochrome P450|00982:Drug metabolism - cytochrome P450	NM_001024304	NM_001024304	NM_001024304	Rn.198607	499689	ENSRNOT00000025994	TC607800	chr2:203606471-203606412	rn|2q34	5.30935	5.96616	5.96616	6.6437	10.0949	9.13202	3.51358	3.18855	3.51865	2.40854	2.5768	2.5768	2.73199	3.33555	3.19093	1.81294	1.6729	1.81502
A_64_P037685	1127.42	1996.76	2896.38	0.000520303				Uncharacterized protein [Source:UniProtKB/TrEMBL;Acc:D4A000] [ENSRNOT00000059158]		ENSRNOT00000059158					ENSRNOT00000059158		chr17:53773174-53773233	rn|17q11	1101.5	1140.38	1140.38	1711.29	2230.87	2048.12	2735.63	3555.29	2398.21	10.1053	10.1553	10.1553	10.7409	11.1234	11.0001	11.4177	11.7958	11.2277
A_42_P667914	84.5161	133.979	146.743	0.000520513	Atg3	autophagy related 3	GO:0000045(autophagic vacuole assembly)|GO:0000153(cytoplasmic ubiquitin ligase complex)|GO:0003674(molecular_function)|GO:0005829(cytosol)|GO:0006464(cellular protein modification process)|GO:0006914(autophagy)|GO:0015031(protein transport)|GO:0016567(protein ubiquitination)|GO:0019776(Atg8 ligase activity)|GO:0019777(Atg12 ligase activity)|GO:0019787(small conjugating protein ligase activity)|G…	Rattus norvegicus autophagy related 3 (Atg3), mRNA [NM_134394]	04140:Regulation of autophagy	NM_134394	NM_134394	NM_134394	Rn.3084	171415	ENSRNOT00000002906	TC615112	chr11:57167177-57167118	rn|11q21	84.1003	84.724	84.724	146.375	119.267	136.294	151.998	129.425	158.806	6.39404	6.4047	6.4047	7.19353	6.89805	7.09058	7.2479	7.01597	7.31112
A_64_P069652	259.665	198.856	204.242	0.000524427													chr16:047844275-047844334	rn|16q11	250.735	264.131	264.131	206.094	188.248	202.226	209.379	210.684	192.663	7.97002	8.04511	8.04511	7.68716	7.55649	7.65982	7.70998	7.71894	7.58994
A_64_P108486	1.22222	6.06759	3.86643	0.000525373	Dnajc27	DnaJ (Hsp40) homolog, subfamily C, member 27	GO:0005525(GTP binding)|GO:0005739(mitochondrion)|GO:0006457(protein folding)|GO:0007264(small GTPase mediated signal transduction)|GO:0031072(heat shock protein binding)|GO:0051082(unfolded protein binding)	Rattus norvegicus DnaJ (Hsp40) homolog, subfamily C, member 27 (Dnajc27), mRNA [NM_206845]		NM_206845	NM_206845	NM_206845	Rn.22692	298859	ENSRNOT00000005317	TC617577	chr6:27087229-27087288	rn|6q14	1.65274	1.00696	1.00696	4.48789	7.72593	5.98894	4.10415	3.18855	4.30659	0.72486	0.01	0.01	2.16604	2.94971	2.5823	2.03708	1.6729	2.10655
A_64_P134279	2209.92	3846.02	5603.31	0.000525544	Prok1	prokineticin 1	GO:0000187(activation of MAPK activity)|GO:0001525(angiogenesis)|GO:0005576(extracellular region)|GO:0008083(growth factor activity)|GO:0008283(cell proliferation)|GO:0008284(positive regulation of cell proliferation)|GO:0045765(regulation of angiogenesis)|GO:0051781(positive regulation of cell division)	Rattus norvegicus prokineticin 1 (Prok1), mRNA [NM_138851]		NM_138851	NM_138851	NM_138851	Rn.82757	192205	ENSRNOT00000024519	TC626283	chr2:202707687-202707628	rn|2q34	2095.63	2267.06	2267.06	3733.29	3897.95	3906.8	5955.19	6600.02	4254.71	11.0332	11.1466	11.1466	11.8662	11.9285	11.9318	12.5399	12.6883	12.0548
A_44_P511101	4701.9	5456.89	5590.56	0.000534609	Fundc2	FUN14 domain containing 2	GO:0005739(mitochondrion)	Rattus norvegicus FUN14 domain containing 2 (Fundc2), mRNA [NM_001135757]		NM_001135757	NM_001135757	NM_001135757	Rn.49474	361288	ENSRNOT00000033618	TC596731	chr18:113159-113100	rn|18p13	4713.73	4695.98	4695.98	5333.83	5504.79	5532.06	5858.77	5377.92	5535	12.2027	12.1972	12.1972	12.381	12.4265	12.4336	12.5164	12.3928	12.4344
A_64_P124540	463.581	264.975	204.69	0.000548038													chr2:197776196-197776137	rn|2q34	505.141	442.801	442.801	307.516	238.101	249.307	224.257	170.363	219.449	8.98054	8.79051	8.79051	8.26452	7.89543	7.96178	7.80901	7.41247	7.77774
A_44_P1036591	2478.3	2821.03	3270.79	0.000548962	Tmem39b	transmembrane protein 39b	GO:0016021(integral to membrane)	Rattus norvegicus transmembrane protein 39b (Tmem39b), mRNA [NM_001014192]		NM_001014192	NM_001014192	NM_001014192	Rn.5911	362608	ENSRNOT00000032558	TC577203	chr5:148815254-148815195	rn|5q36	2438.38	2498.27	2498.27	2769.37	2805.95	2887.77	3258.96	3495.31	3058.09	11.2517	11.2867	11.2867	11.4353	11.4543	11.4957	11.6702	11.7712	11.5784
A_64_P076005	27.7747	8.67442	4.37476	0.000549645	LOC100359613	60S ribosomal protein L12-like		PREDICTED: Rattus norvegicus 60S ribosomal protein L12-like (LOC100359613), misc_RNA [XR_086232]		XR_086232	XR_086232	XR_086232	Rn.233512	100359613			chr4:83485990-83486049	rn|4q24	29.7278	26.7981	26.7981	7.44476	9.44647	9.13202	2.9199	3.18855	7.01582	4.89374	4.74406	4.74406	2.89623	3.23977	3.19093	1.54592	1.6729	2.81061
A_64_P017103	7.0165	4.12731	2.9346	0.000550432													chr9:052002031-052002090	rn|9q22	5.9983	7.52561	7.52561	4.48789	3.38574	4.5083	2.9199	3.18855	2.69535	2.58455	2.91181	2.91181	2.16604	1.75947	2.17258	1.54592	1.6729	1.43047
A_44_P727824	93.8278	121.511	135.6	0.000551803	Ppp2r5a	protein phosphatase 2, regulatory subunit B', alpha	GO:0000159(protein phosphatase type 2A complex)|GO:0005737(cytoplasm)|GO:0007165(signal transduction)|GO:0008601(protein phosphatase type 2A regulator activity)|GO:0016020(membrane)|GO:0019900(kinase binding)|GO:0030018(Z disc)|GO:0031430(M band)|GO:0035307(positive regulation of protein dephosphorylation)|GO:0090005(negative regulation of establishment of protein localization in plasma membrane)…	Rattus norvegicus protein phosphatase 2, regulatory subunit B', alpha (Ppp2r5a), mRNA [NM_001107891]	03015:mRNA surveillance pathway|04114:Oocyte meiosis|04310:Wnt signaling pathway	NM_001107891	NM_001107891	NM_001107891	Rn.104461	312754	ENSRNOT00000000078	TC598584	chr13:107414278-107414219	rn|13q27	87.2045	97.1395	97.1395	116.887	125.376	122.269	125.651	142.406	138.742	6.44633	6.60199	6.60199	6.86896	6.97012	6.93392	6.97328	7.15386	7.11626
A_64_P004593	1.35482	7.92917	17.7478	0.000557695	Vom1r104	vomeronasal 1 receptor 104	GO:0016021(integral to membrane)|GO:0016503(pheromone receptor activity)	Rattus norvegicus vomeronasal 1 receptor 104 (Vom1r104), mRNA [NM_001166761]		NM_001166761	NM_001166761	NM_001166761	Rn.222408	685945	ENSRNOT00000049591		chr4:124515603-124515662	rn|4q34	1.00696	1.52875	1.52875	9.18072	8.32253	6.28425	11.7596	30.8016	10.6821	0.01	0.612357	0.612357	3.19861	3.05702	2.65174	3.55576	4.94493	3.41713
A_64_P005094	1450.61	340.464	564.091	0.000558717	U2af2	U2 small nuclear ribonucleoprotein auxiliary factor (U2AF) 2		PREDICTED: Rattus norvegicus U2 small nuclear ribonucleoprotein auxiliary factor (U2AF) 2 (U2af2), mRNA [XM_003748763]	03040:Spliceosome	XM_003748763	XM_003748763	XM_003748763	Rn.15383	308335		TC611487	chr1:67499538-67499479	rn|1q12	1588.89	1381.47	1381.47	298.076	372.586	350.73	709.341	620.297	362.633	10.6338	10.432	10.432	8.21953	8.54143	8.45422	9.47034	9.27682	8.50237
A_64_P040557	1.81337	1.06513	3.7385	0.000560836	Vash1	vasohibin 1	GO:0001525(angiogenesis)|GO:0001937(negative regulation of endothelial cell proliferation)|GO:0005615(extracellular space)|GO:0005737(cytoplasm)|GO:0005783(endoplasmic reticulum)|GO:0010596(negative regulation of endothelial cell migration)|GO:0016525(negative regulation of angiogenesis)|GO:0043537(negative regulation of blood vessel endothelial cell migration)|GO:0045177(apical part of cell)	Uncharacterized protein [Source:UniProtKB/TrEMBL;Acc:D4AE85] [ENSRNOT00000014017]		ENSRNOT00000014017	XM_578575	XM_578575	Rn.137541	503052	ENSRNOT00000014017	TC615461	chr6:110817793-110817852	rn|6q31	2.38259	1.52875	1.52875	1.18149	1.00696	1.00696	4.5083	3.18855	3.51865	1.25253	0.612357	0.612357	0.240607	0.01	0.01	2.17258	1.6729	1.81502
A_64_P064371	242.938	118.756	82.1157	0.000560857	Spata2L	spermatogenesis associated 2-like		Rattus norvegicus spermatogenesis associated 2-like (Spata2L), mRNA [NM_001109133]		NM_001109133	NM_001109133	NM_001109133	Rn.91547	498963	ENSRNOT00000021968	TC614404	chr19:53552970-53552911	rn|19q12	255.446	236.684	236.684	156.084	92.3776	107.807	88.0961	73.5271	84.724	7.99687	7.88682	7.88682	7.28617	6.52947	6.75231	6.46101	6.2002	6.4047
A_43_P16542	191.568	242.344	346.191	0.000561794	Mnf1	mitochondrial nucleoid factor 1	GO:0005634(nucleus)|GO:0005737(cytoplasm)|GO:0005739(mitochondrion)|GO:0042645(mitochondrial nucleoid)	Rattus norvegicus mitochondrial nucleoid factor 1 (Mnf1), nuclear gene encoding mitochondrial protein, mRNA [NM_001108528]		NM_001108528	NM_001108528	NM_001108528	Rn.138021	361805	ENSRNOT00000036871	TC627726	chr20:5358059-5358003	rn|20p12	177.575	198.564	198.564	210.684	268.048	248.301	319.642	366.346	352.585	7.47228	7.63346	7.63346	7.71894	8.06635	7.95594	8.32031	8.51706	8.46183
A_64_P021671	63.4689	13.7078	32.4778	0.000563033	Wdr92	WD repeat domain 92	GO:0034968(histone lysine methylation)|GO:0035064(methylated histone residue binding)	Rattus norvegicus WD repeat domain 92 (Wdr92), mRNA [NM_001127559]		NM_001127559	NM_001127559	NM_001127559	Rn.25205	498418	ENSRNOT00000029980	TC582611	chr14:98132406-98132465	rn|14q22	78.9941	55.7064	55.7064	16.7895	8.79617	15.5376	31.0498	33.8569	32.5266	6.30367	5.79977	5.79977	4.06949	3.13687	3.95769	4.95651	5.08138	5.02355
A_43_P10907	71.7293	77.6653	120.398	0.000563707	Acn9	ACN9 homolog (S. cerevisiae)	GO:0005758(mitochondrial intermembrane space)	FM113376 etnohea Rattus norvegicus cDNA clone etnoheaP0025C07 5', mRNA sequence [FM113376]		FM113376		FM113376	Rn.101965	362323		TC593101	chr4:32151295-32151354	rn|4q21	67.8565	73.6656	73.6656	75.2576	82.2045	75.534	104.686	134.446	122.062	6.08442	6.20292	6.20292	6.23377	6.36114	6.23905	6.70992	7.07088	6.93147
A_64_P112246	22.1497	8.26619	1.75459	0.000565059	Creb1	cAMP responsive element binding protein 1	GO:0000785(chromatin)|GO:0000790(nuclear chromatin)|GO:0000980(RNA polymerase II distal enhancer sequence-specific DNA binding)|GO:0001102(RNA polymerase II activating transcription factor binding)|GO:0001190(RNA polymerase II transcription factor binding transcription factor activity involved in positive regulation of transcription)|GO:0003677(DNA binding)|GO:0003690(double-stranded DNA binding)…	Rattus norvegicus cAMP responsive element binding protein 1 (Creb1), transcript variant A, mRNA [NM_134443]	04380:Osteoclast differentiation|04612:Antigen processing and presentation|04916:Melanogenesis|04962:Vasopressin-regulated water reabsorption|05016:Huntington's disease|05215:Prostate cancer	NM_134443	NM_134443	NM_134443	Rn.90061	81646	ENSRNOT00000018326	TC579931	chr9:63210434-63210493	rn|9q32	16.2824	25.0833	25.0833	7.44476	9.44647	7.90733	1.00696	3.18855	1.06825	4.02524	4.64866	4.64866	2.89623	3.23977	2.98319	0.01	1.6729	0.095251
A_64_P109192	1.22222	1.00696	3.13249	0.000565444	Ctxn1	cortexin 1	GO:0007417(central nervous system development)|GO:0016021(integral to membrane)	Rattus norvegicus cortexin 1 (Ctxn1), mRNA [NM_001109935]		NM_001109935	NM_001109935	NM_001109935	Rn.9131	29145	ENSRNOT00000001399	TC601293	chr12:1533373-1533432	rn|12p12	1.65274	1.00696	1.00696	1.00696	1.00696	1.00696	3.51358	3.18855	2.69535	0.72486	0.01	0.01	0.01	0.01	0.01	1.81294	1.6729	1.43047
A_64_P076342	3205.6	1117.8	1005.81	0.000567034	AA926063	AA926063gene		Rattus norvegicus AA926063gene (AA926063), non-coding RNA [NR_002156]		NR_002156	NR_002156	NR_002156	Rn.203507	294284		TC613989	chr20:5128284-5128225	rn|20p12	3143.79	3236.5	3236.5	1090.69	999.047	1263.67	1101.5	676.378	1239.55	11.6183	11.6602	11.6602	10.091	9.96441	10.3034	10.1053	9.40169	10.2756
A_64_P110881	7.81041	13.5522	65.5091	0.000573797	Atp11b	ATPase, class VI, type 11B	GO:0005783(endoplasmic reticulum)|GO:0055037(recycling endosome)	Uncharacterized protein [Source:UniProtKB/TrEMBL;Acc:F1LQH5] [ENSRNOT00000016961]		ENSRNOT00000016961	XM_342228	XM_342228	Rn.23898	361929	ENSRNOT00000016961	TC581395	chr2:122305176-122305235	rn|2q25	10.1438	6.6437	6.6437	22.4824	9.44647	8.72761	73.5271	61.5691	61.4313	3.34253	2.73199	2.73199	4.49073	3.23977	3.12559	6.2002	5.94413	5.9409
A_64_P120931	370.408	520.078	777.974	0.000574358	Asb3	ankyrin repeat and SOCS box-containing 3		Rattus norvegicus ankyrin repeat and SOCS box-containing 3 (Asb3), mRNA [NM_001108864]		NM_001108864	NM_001108864	NM_001108864	Rn.153715	364227	ENSRNOT00000067393	TC622563	chr14:112174937-112174996	rn|14q22	313.892	398.667	398.667	562.992	510.644	486.598	788.847	860.14	684.936	8.29412	8.63904	8.63904	9.13697	8.99617	8.92659	9.6236	9.74843	9.41983
A_64_P017413	25.0397	8.86457	5.20956	0.000580156	Tas2r103	taste receptor, type 2, member 103	GO:0004930(G-protein coupled receptor activity)|GO:0016021(integral to membrane)|GO:0050909(sensory perception of taste)	Rattus norvegicus taste receptor, type 2, member 103 (Tas2r103), mRNA [NM_001166690]		NM_001166690	NM_001166690	NM_001166690	Rn.222412	100310886	ENSRNOT00000049487	NP1261414	chr4:170250102-170250043	rn|4q43	24.9524	25.0833	25.0833	9.95921	8.32253	8.31197	7.36992	3.18855	5.07022	4.6411	4.64866	4.64866	3.31603	3.05702	3.05519	2.88165	1.6729	2.34205
A_64_P081183	343.3	475.237	712.893	0.000587169	Yipf1	Yip1 domain family, member 1	GO:0016020(membrane)|GO:0016021(integral to membrane)|GO:0030133(transport vesicle)	Rattus norvegicus Yip1 domain family, member 1 (Yipf1), mRNA [NM_199383]		NM_199383	NM_199383	NM_199383	Rn.98698	298312	ENSRNOT00000014091	TC579157	chr5:128461174-128461233	rn|5q34	347.442	341.229	341.229	437.935	524.845	462.932	633.68	853.84	651.159	8.44063	8.4146	8.4146	8.77457	9.03575	8.85466	9.30761	9.73782	9.34687
A_64_P028844	2.03725	1.0323	5.07513	0.000587405	Fam55b	family with sequence similarity 55, member B	GO:0005576(extracellular region)	Rattus norvegicus family with sequence similarity 55, member B (Fam55b), mRNA [NM_001025055]		NM_001025055	NM_001025055	NM_001025055	Rn.29872	500991		TC574799			1.65274	2.2295	2.2295	1.00696	1.00696	1.08299	6.03855	3.18855	5.9983	0.72486	1.15672	1.15672	0.01	0.01	0.115015	2.5942	1.6729	2.58455
A_44_P243501	454.304	265.34	146.443	0.000599049	Cep44	centrosomal protein 44	GO:0000922(spindle pole)|GO:0005737(cytoplasm)|GO:0005813(centrosome)|GO:0030496(midbody)	Rattus norvegicus centrosomal protein 44 (Cep44), mRNA [NM_001037181]		NM_001037181	NM_001037181	NM_001037181	Rn.18903	290722	ENSRNOT00000014083	TC578062	chr16:37149921-37150988	rn|16p11	460.319	451.296	451.296	306.424	217.527	272.068	189.248	116.846	133.234	8.84649	8.81793	8.81793	8.25939	7.76505	8.08783	7.56413	6.86846	7.05782
A_44_P825523	499.71	760.544	512.428	0.00059905	Smurf2	SMAD specific E3 ubiquitin protein ligase 2	GO:0000151(ubiquitin ligase complex)|GO:0004842(ubiquitin-protein ligase activity)|GO:0005160(transforming growth factor beta receptor binding)|GO:0005634(nucleus)|GO:0005737(cytoplasm)|GO:0006511(ubiquitin-dependent protein catabolic process)|GO:0007179(transforming growth factor beta receptor signaling pathway)|GO:0030579(ubiquitin-dependent SMAD protein catabolic process)|GO:0042787(protein ub…	Rattus norvegicus SMAD specific E3 ubiquitin protein ligase 2 (Smurf2), mRNA [NM_001107061]	04120:Ubiquitin mediated proteolysis|04144:Endocytosis|04350:TGF-beta signaling pathway	NM_001107061	NM_001107061	NM_001107061	Rn.92843	303614	ENSRNOT00000019781	TC595788	chr10:96170896-96170837	rn|10q32.1	488.372	505.379	505.379	771.018	694.739	815.875	527.354	461.027	548.904	8.93184	8.98122	8.98122	9.59062	9.44033	9.67221	9.04263	8.84871	9.10041
A_64_P002546	24.2163	31.9923	58.2614	0.000600152	Retn	resistin	GO:0005179(hormone activity)|GO:0005576(extracellular region)|GO:0005615(extracellular space)|GO:0005634(nucleus)|GO:0032868(response to insulin stimulus)|GO:0045444(fat cell differentiation)	Rattus norvegicus resistin (Retn), mRNA [NM_144741]		NM_144741	NM_144741	NM_144741	Rn.16746	246250	ENSRNOT00000001325	TC577999	chr12:2499692-2499633	rn|12p12	22.4824	25.0833	25.0833	38.9526	27.9392	29.0852	62.0961	63.1328	49.5553	4.49073	4.64866	4.64866	5.28365	4.80422	4.86221	5.95643	5.98032	5.63097
A_64_P083369	127.943	165.27	223.742	0.000604312	Serpina10	serpin peptidase inhibitor, clade A (alpha-1 antiproteinase, antitrypsin), member 10	GO:0004867(serine-type endopeptidase inhibitor activity)|GO:0005576(extracellular region)|GO:0007596(blood coagulation)|GO:0010951(negative regulation of endopeptidase activity)|GO:0030162(regulation of proteolysis)|GO:0042246(tissue regeneration)|GO:0060046(regulation of acrosome reaction)	Rattus norvegicus serpin peptidase inhibitor, clade A (alpha-1 antiproteinase, antitrypsin), member 10 (Serpina10), mRNA [NM_133617]		NM_133617	NM_133617	NM_133617	Rn.10502	171154	ENSRNOT00000073709	TC577917	chr6:127887744-127887685	rn|6q32	123.607	130.111	130.111	161.329	154.4	180.082	228.337	247.408	195.481	6.94961	7.0236	7.0236	7.33386	7.27053	7.49251	7.83502	7.95075	7.61089
A_42_P724142	507.13	732.592	861.432	0.000606186	Mphosph10	M-phase phosphoprotein 10 (U3 small nucleolar ribonucleoprotein)	GO:0003676(nucleic acid binding)|GO:0005634(nucleus)|GO:0005730(nucleolus)|GO:0006364(rRNA processing)|GO:0010923(negative regulation of phosphatase activity)|GO:0030529(ribonucleoprotein complex)	Rattus norvegicus M-phase phosphoprotein 10 (U3 small nucleolar ribonucleoprotein) (Mphosph10), mRNA [NM_001106340]	03008:Ribosome biogenesis in eukaryotes	NM_001106340	NM_001106340	NM_001106340	Rn.103228	293828	ENSRNOT00000038511	TC616577	chr1:118816320-118815900	rn|1q22	488.372	516.509	516.509	783.769	674.569	739.436	900.335	752.316	931.645	8.93184	9.01265	9.01265	9.61429	9.39782	9.53028	9.81432	9.5552	9.86364
A_64_P109764	7.71909	3.85462	3.01798	0.00060727	Gemin8	gem (nuclear organelle) associated protein 8	GO:0000387(spliceosomal snRNP assembly)|GO:0005634(nucleus)|GO:0005730(nucleolus)|GO:0005737(cytoplasm)|GO:0032797(SMN complex)	Rattus norvegicus gem (nuclear organelle) associated protein 8 (Gemin8), mRNA [NM_001007756]	03013:RNA transport	NM_001007756	NM_001007756	NM_001007756	Rn.18700	363462	ENSRNOT00000048155	TC579523	chrX:48961248-48961189	rn|Xq21	8.10607	7.52561	7.52561	4.48789	3.38574	3.69024	2.34673	3.18855	3.51865	3.019	2.91181	2.91181	2.16604	1.75947	1.88371	1.23065	1.6729	1.81502
A_44_P536089	1649.01	709.461	564.294	0.000607711	Klre1	killer cell lectin-like receptor, family E, member 1	GO:0002223(stimulatory C-type lectin receptor signaling pathway)|GO:0002859(negative regulation of natural killer cell mediated cytotoxicity directed against tumor cell target)|GO:0004888(transmembrane signaling receptor activity)|GO:0005887(integral to plasma membrane)|GO:0009897(external side of plasma membrane)|GO:0009986(cell surface)|GO:0019903(protein phosphatase binding)|GO:0030101(natural…	Rattus norvegicus killer cell lectin-like receptor, family E, member 1 (Klre1), mRNA [NM_181372]		NM_181372	NM_181372	NM_181372	Rn.16199	297645	ENSRNOT00000010669	TC581143	chr4:166862168-166863136	rn|4q42	1852.87	1547.08	1547.08	766.525	634.924	726.933	496.268	451.119	745.494	10.8555	10.5953	10.5953	9.58219	9.31044	9.50568	8.95497	8.81736	9.54205
A_64_P016828	10221.7	14126.2	20390.2	0.000608869	Myo1b	myosin Ib	GO:0000146(microfilament motor activity)|GO:0003774(motor activity)|GO:0003779(actin binding)|GO:0005516(calmodulin binding)|GO:0005524(ATP binding)|GO:0005546(phosphatidylinositol-4,5-bisphosphate binding)|GO:0005547(phosphatidylinositol-3,4,5-trisphosphate binding)|GO:0005737(cytoplasm)|GO:0005856(cytoskeleton)|GO:0005886(plasma membrane)|GO:0005903(brush border)|GO:0007399(nervous system devel…	Rattus norvegicus myosin Ib (Myo1b), mRNA [NM_053986]		NM_053986	NM_053986	NM_053986	Rn.36339	117057	ENSRNOT00000068433	TC625430	chr9:46917026-46917085	rn|9q22	9679.47	10492.8	10492.8	11668.5	15412.3	15297.8	18765.8	20637.7	21767	13.2407	13.3571	13.3571	13.5103	13.9118	13.901	14.1958	14.333	14.4099
A_42_P486144	715.306	453.3	445.993	0.000610602	Gata4	GATA binding protein 4	GO:0000977(RNA polymerase II regulatory region sequence-specific DNA binding)|GO:0000981(sequence-specific DNA binding RNA polymerase II transcription factor activity)|GO:0001076(RNA polymerase II transcription factor binding transcription factor activity)|GO:0001158(enhancer sequence-specific DNA binding)|GO:0001701(in utero embryonic development)|GO:0001702(gastrulation with mouth forming secon…	Rattus norvegicus GATA binding protein 4 (Gata4), mRNA [NM_144730]		NM_144730	NM_144730	NM_144730	Rn.26251	54254	ENSRNOT00000014320	TC574437	chr15:42473063-42473004	rn|15p12	684.081	730.918	730.918	483.72	415.358	460.821	473.954	389.905	474.12	9.41802	9.51356	9.51356	8.91803	8.69821	8.84806	8.8886	8.60698	8.88911
A_64_P004771	87.5157	35.9638	7.38083	0.000611928	Mfap1a	microfibrillar-associated protein 1A	GO:0001527(microfibril)|GO:0003674(molecular_function)|GO:0005575(cellular_component)|GO:0008150(biological_process)	Rattus norvegicus microfibrillar-associated protein 1A (Mfap1a), mRNA [NM_001191964]		NM_001191964	NM_001191964	NM_001191964	Rn.93042	499878	ENSRNOT00000021562	TC594679	chr3:108269044-108268985	rn|3q35	75.534	93.5066	93.5066	46.9035	31.0498	29.9382	10.6314	3.18855	8.32253	6.23905	6.547	6.547	5.55162	4.95651	4.90391	3.41026	1.6729	3.05702
A_44_P203549	1021.43	1606.13	2528.24	0.000613102	Egln3	EGL nine homolog 3 (C. elegans)	GO:0001666(response to hypoxia)|GO:0005506(iron ion binding)|GO:0005515(protein binding)|GO:0005634(nucleus)|GO:0005737(cytoplasm)|GO:0005829(cytosol)|GO:0006915(apoptotic process)|GO:0006919(activation of cysteine-type endopeptidase activity involved in apoptotic process)|GO:0006974(response to DNA damage stimulus)|GO:0016702(oxidoreductase activity, acting on single donors with incorporation of…	Rattus norvegicus EGL nine homolog 3 (C. elegans) (Egln3), mRNA [NM_019371]	05200:Pathways in cancer|05211:Renal cell carcinoma	NM_019371	NM_019371	NM_019371	Rn.10994	54702	ENSRNOT00000007219	TC574961	chr6:74452017-74451958	rn|6q23	966.279	1049.01	1049.01	1486.02	1669.55	1662.83	2705.62	2941.07	1938.03	9.9163	10.0348	10.0348	10.5372	10.7052	10.6994	11.4017	11.5221	10.9204
A_64_P087392	1.00696	2.94582	3.65906	0.000616131	RGD1310727	LOC363070		Rattus norvegicus LOC363070 (RGD1310727), mRNA [NM_001108764]		NM_001108764	NM_001108764	NM_001108764	Rn.105522	363070	ENSRNOT00000032543	TC617464	chr8:61287225-61287284	rn|8q24	1.00696	1.00696	1.00696	2.75636	3.38574	2.69535	5.09329	3.18855	2.69535	0.01	0.01	0.01	1.46276	1.75947	1.43047	2.3486	1.6729	1.43047
A_64_P100366	1822.46	2774.49	3715.36	0.000616507													chr5:069922044-069922103	rn|5q24	1743.37	1862	1862	2935.19	2705.62	2682.65	3694.81	4375.58	3075.68	10.7677	10.8626	10.8626	11.5192	11.4017	11.3894	11.8513	12.0953	11.5867
A_44_P529833	217.136	127.763	81.5668	0.000622354	Ttc14	tetratricopeptide repeat domain 14	GO:0003723(RNA binding)	Rattus norvegicus tetratricopeptide repeat domain 14 (Ttc14), mRNA [NM_001107666]		NM_001107666	NM_001107666	NM_001107666	Rn.144252	310314	ENSRNOT00000015192		chr2:120113924-120113983	rn|2q25	208.41	221.499	221.499	135.486	123.66	124.143	59.9625	85.7526	98.9853	7.70328	7.79116	7.79116	7.082	6.95024	6.95586	5.90599	6.42211	6.62914
A_64_P042505	1.22222	1.00696	4.56505	0.000627754	Cbln3	cerebellin 3 precursor	GO:0005615(extracellular space)|GO:0045202(synapse)	Rattus norvegicus cerebellin 3 precursor (Cbln3), mRNA [NM_001109330]		NM_001109330	NM_001109330	NM_001109330	Rn.145788	501998	ENSRNOT00000027794		chr15:34027926-34027867	rn|15p13	1.65274	1.00696	1.00696	1.00696	1.00696	1.00696	4.5083	3.18855	5.9983	0.72486	0.01	0.01	0.01	0.01	0.01	2.17258	1.6729	2.58455
A_44_P391926	9.16729	7.12009	24.1196	0.000629402	Ptp4a3	protein tyrosine phosphatase type IVA, member 3	GO:0004725(protein tyrosine phosphatase activity)	Rattus norvegicus protein tyrosine phosphatase type IVA, member 3 (Ptp4a3), mRNA [NM_001114405]		NM_001114405	NM_001114405	NM_001114405	Rn.106043	362930	ENSRNOT00000010224	TC586006	chr7:111466852-111466911	rn|7q34	10.1438	8.67903	8.67903	6.6437	5.09329	9.62328	25.904	25.1762	21.2787	3.34253	3.11753	3.11753	2.73199	2.3486	3.26653	4.6951	4.65399	4.41134
A_44_P193195	434.107	501.283	716.143	0.000632776	Sbno1	strawberry notch homolog 1 (Drosophila)	GO:0003674(molecular_function)|GO:0005575(cellular_component)|GO:0006355(regulation of transcription, DNA-dependent)|GO:0008150(biological_process)	Rattus norvegicus strawberry notch homolog 1 (Drosophila) (Sbno1), mRNA [NM_001107138]		NM_001107138	NM_001107138	NM_001107138	Rn.12294	304470	ENSRNOT00000057902	TC584419	chr12:33344637-33344695	rn|12q15	414.093	444.114	444.114	477.5	521.912	504.437	745.824	781.818	620.788	8.69381	8.79479	8.79479	8.89936	9.02766	8.97853	9.54269	9.61069	9.27796
A_64_P044628	63.3407	24.3505	4.43033	0.000641408	Pou3f4	POU class 3 homeobox 4	GO:0003680(AT DNA binding)|GO:0003690(double-stranded DNA binding)|GO:0003700(sequence-specific DNA binding transcription factor activity)|GO:0005634(nucleus)|GO:0006366(transcription from RNA polymerase II promoter)|GO:0007605(sensory perception of sound)|GO:0021879(forebrain neuron differentiation)|GO:0043565(sequence-specific DNA binding)|GO:0044424(intracellular part)|GO:0048839(inner ear dev…	Rattus norvegicus POU class 3 homeobox 4 (Pou3f4), mRNA [NM_017252]		NM_017252	NM_017252	NM_017252	Rn.33030	29589	ENSRNOT00000003724	TC579258	chrX:99215664-99215723	rn|Xq31	51.9965	69.0128	69.0128	36.3778	25.9859	10.6876	4.10415	3.18855	5.9983	5.70034	6.10879	6.10879	5.18499	4.69966	3.41787	2.03708	1.6729	2.58455
A_64_P078568	526.58	34.5115	14.1946	0.000641853	Rpl10l	ribosomal protein L10-like	GO:0003735(structural constituent of ribosome)|GO:0005634(nucleus)|GO:0005840(ribosome)|GO:0006412(translation)|GO:0007283(spermatogenesis)	Uncharacterized protein [Source:UniProtKB/TrEMBL;Acc:D4A1P2] [ENSRNOT00000047597]		ENSRNOT00000047597	XM_003750173	XM_003750173		299106	ENSRNOT00000047597	TC640508	chr6:87930354-87930295	rn|6q24	528.557	525.591	525.591	11.9086	44.7224	46.9035	6.03855	25.1762	11.3691	9.04592	9.0378	9.0378	3.57393	5.48293	5.55162	2.5942	4.65399	3.50705
A_64_P031602	7280.32	8098.1	9489.02	0.000642131	RGD1563956	similar to 60S ribosomal protein L12	GO:0003735(structural constituent of ribosome)|GO:0005840(ribosome)|GO:0006412(translation)	Uncharacterized protein [Source:UniProtKB/TrEMBL;Acc:D4A8N3] [ENSRNOT00000030686]		ENSRNOT00000030686	XM_001058897	XM_001058897	Rn.233625	303815	ENSRNOT00000030686	TC630807	chr11:82399273-82399332	rn|11q23	7429.19	7205.89	7205.89	7766.16	8066.64	8461.49	9768.84	9783.48	8914.74	12.859	12.815	12.815	12.923	12.9778	13.0467	13.254	13.2561	13.122
A_44_P346408	15.8849	26.4455	31.0956	0.000643214	Egfr	epidermal growth factor receptor	GO:0000186(activation of MAPKK activity)|GO:0000902(cell morphogenesis)|GO:0001889(liver development)|GO:0001892(embryonic placenta development)|GO:0001942(hair follicle development)|GO:0001948(glycoprotein binding)|GO:0004713(protein tyrosine kinase activity)|GO:0004871(signal transducer activity)|GO:0004888(transmembrane signaling receptor activity)|GO:0005006(epidermal growth factor-activated …	Rattus norvegicus epidermal growth factor receptor (Egfr), mRNA [NM_031507]	04010:MAPK signaling pathway|04012:ErbB signaling pathway|04020:Calcium signaling pathway|04060:Cytokine-cytokine receptor interaction|04144:Endocytosis|04320:Dorso-ventral axis formation|04510:Focal adhesion|04520:Adherens junction|04540:Gap junction|04810:Regulation of actin cytoskeleton|04912:GnRH signaling pathway|05160:Hepatitis C|05200:Pathways in cancer|05212:Pancreatic cancer|05213:Endome…	NM_031507	NM_031507	NM_031507	Rn.37227	24329	ENSRNOT00000006087	TC590426	chr14:97788051-97788110	rn|14q22	15.0289	16.3128	16.3128	28.0284	25.9859	25.3222	34.1531	33.8569	25.2767	3.90967	4.02793	4.02793	4.80882	4.69966	4.66233	5.09395	5.08138	4.65974
A_64_P050056	57.3358	82.4933	121.934	0.000650062				Uncharacterized protein [Source:UniProtKB/TrEMBL;Acc:D4AD77] [ENSRNOT00000021237]		ENSRNOT00000021237	XR_146867	XR_146867	Rn.233524		ENSRNOT00000021237		chr3:19274514-19274494	rn|3q11	54.0048	59.0013	59.0013	66.6273	87.2439	93.6086	113.084	130.654	122.062	5.75501	5.88267	5.88267	6.05804	6.44698	6.54857	6.82125	7.02961	6.93147
A_64_P014797	160.448	41.674	26.1645	0.00065076				Rattus norvegicus TL0AEA5YK19 mRNA sequence. [FQ233969]		FQ233969		FQ233969	Rn.227938				chr7:2039303-2039244	rn|7q11	152.966	164.189	164.189	59.2392	29.4739	36.309	27.334	16.7895	34.3699	7.25707	7.35921	7.35921	5.88848	4.88136	5.18226	4.77262	4.06949	5.10307
A_42_P512417	78.0488	101.191	120.681	0.000651507	Dpm2	dolichyl-phosphate mannosyltransferase polypeptide 2, regulatory subunit	GO:0000506(glycosylphosphatidylinositol-N-acetylglucosaminyltransferase (GPI-GnT) complex)|GO:0004582(dolichyl-phosphate beta-D-mannosyltransferase activity)|GO:0005783(endoplasmic reticulum)|GO:0006506(GPI anchor biosynthetic process)|GO:0019348(dolichol metabolic process)|GO:0030176(integral to endoplasmic reticulum membrane)|GO:0030234(enzyme regulator activity)|GO:0031647(regulation of protei…	Rattus norvegicus dolichyl-phosphate mannosyltransferase polypeptide 2, regulatory subunit (Dpm2), mRNA [NM_019252]		NM_019252	NM_019252	NM_019252	Rn.167749	29640	ENSRNOT00000071505	TC582361	00510:N-Glycan biosynthesis|00563:Glycosylphosphatidylinositol(GPI)-anchor biosynthesis|01100:Metabolic pathways		78.9941	77.5762	77.5762	100.721	106.237	96.6165	135.486	115.297	111.261	6.30367	6.27754	6.27754	6.65422	6.73114	6.5942	7.082	6.84921	6.79781
A_64_P058319	61.0682	72.7887	54.9795	0.000651974													chr9:001973197-001973138	rn|9q11	60.342	61.4313	61.4313	71.0203	74.1979	73.1479	55.2994	50.8791	58.7599	5.91509	5.9409	5.9409	6.15016	6.21331	6.19274	5.78919	5.669	5.87676
A_64_P035269	2.28053	1.09048	4.23348	0.000659515													chr14:066006710-066006651	rn|14q11	2.38259	2.2295	2.2295	1.18149	1.00696	1.08299	3.51358	3.18855	5.9983	1.25253	1.15672	1.15672	0.240607	0.01	0.115015	1.81294	1.6729	2.58455
A_64_P022152	83.5674	223.2	447.558	0.000660695													chrX:001113912-001113971	rn|Xq11	83.1101	83.796	83.796	214.183	305.427	149.99	533.982	320.845	487.848	6.37695	6.38881	6.38881	7.7427	8.25468	7.22873	9.06065	8.32573	8.93029
A_43_P13135	1.00696	1.26645	3.7385	0.000663097	Fgf12	fibroblast growth factor 12	GO:0005104(fibroblast growth factor receptor binding)|GO:0005515(protein binding)|GO:0005575(cellular_component)|GO:0005634(nucleus)|GO:0007254(JNK cascade)|GO:0007268(synaptic transmission)|GO:0008083(growth factor activity)|GO:0008201(heparin binding)|GO:0008344(adult locomotory behavior)|GO:0008543(fibroblast growth factor receptor signaling pathway)|GO:0010765(positive regulation of sodium io…	Rattus norvegicus fibroblast growth factor 12 (Fgf12), mRNA [NM_130814]	04010:MAPK signaling pathway|04810:Regulation of actin cytoskeleton|05200:Pathways in cancer|05218:Melanoma	NM_130814	NM_130814	NM_130814	Rn.45965	170630	ENSRNOT00000002650	TC590257	chr11:74261759-74287050	rn|11q22	1.00696	1.00696	1.00696	1.00696	1.78544	1.00696	4.5083	3.18855	3.51865	0.01	0.01	0.01	0.01	0.836282	0.01	2.17258	1.6729	1.81502
A_64_P110013	7894.98	5214.29	3068.62	0.000663462	Rpl27	ribosomal protein L27	GO:0003735(structural constituent of ribosome)|GO:0006412(translation)|GO:0022625(cytosolic large ribosomal subunit)|GO:0030529(ribonucleoprotein complex)	Rattus norvegicus ribosomal protein L27 (Rpl27), mRNA [NM_022514]	03010:Ribosome	NM_022514	NM_022514	NM_022514	Rn.1254	64306	ENSRNOT00000028060	TC645593	chr10:90473325-90473481	rn|10q32.1	7504.46	8090.23	8090.23	6572.16	4946.91	4123.8	3356.07	2970.37	2879.41	12.8735	12.982	12.982	12.6822	12.2723	12.0098	11.7126	11.5364	11.4916
A_64_P042405	131.057	78.178	68.8919	0.00066623	Snrpd1	small nuclear ribonucleoprotein D1	GO:0003676(nucleic acid binding)|GO:0005634(nucleus)|GO:0005689(U12-type spliceosomal complex)|GO:0005737(cytoplasm)|GO:0071013(catalytic step 2 spliceosome)	Rattus norvegicus small nuclear ribonucleoprotein D1 (Snrpd1), mRNA [NM_001106163]	03040:Spliceosome|05322:Systemic lupus erythematosus	NM_001106163	NM_001106163	NM_001106163	Rn.18606	291794	ENSRNOT00000018646	TC626030	chr18:2003797-2003856	rn|18p13	122.199	135.486	135.486	85.8314	68.2359	80.4669	59.1366	72.227	75.3123	6.93308	7.082	7.082	6.42343	6.09246	6.33032	5.88598	6.17447	6.23481
A_64_P088005	11.7257	9.4496	24.2189	0.000667378	Cux1	cut-like homeobox 1	GO:0000122(negative regulation of transcription from RNA polymerase II promoter)|GO:0000139(Golgi membrane)|GO:0000301(retrograde transport, vesicle recycling within Golgi)|GO:0001822(kidney development)|GO:0003677(DNA binding)|GO:0003682(chromatin binding)|GO:0003700(sequence-specific DNA binding transcription factor activity)|GO:0005634(nucleus)|GO:0005730(nucleolus)|GO:0005737(cytoplasm)|GO:00…	Homeobox protein cut-like 1 [Source:UniProtKB/Swiss-Prot;Acc:P53565] [ENSRNOT00000001928]		ENSRNOT00000001928	XM_347163	XM_347163	Rn.10455	116639	ENSRNOT00000001928	TC582767	chr12:21516811-21516870	rn|12q12	15.0289	10.0742	10.0742	10.5904	9.44647	8.31197	25.904	23.2552	23.4975	3.90967	3.33259	3.33259	3.40468	3.23977	3.05519	4.6951	4.53948	4.55444
A_64_P086468	1297.24	2118.3	2840.39	0.000668348													chr2:162671069-162671128	rn|2q32	1275.74	1308	1308	2359.15	1963.25	2032.51	3195.05	3054.37	2271.75	10.3171	10.3531	10.3531	11.204	10.939	10.989	11.6416	11.5767	11.1496
A_44_P340839	409.539	185.719	160.924	0.000671356	Esco1	establishment of cohesion 1 homolog 1 (S. cerevisiae)	GO:0000785(chromatin)|GO:0006275(regulation of DNA replication)|GO:0034421(post-translational protein acetylation)	Rattus norvegicus establishment of cohesion 1 homolog 1 (S. cerevisiae) (Esco1), mRNA [NM_001126299]		NM_001126299	NM_001126299	NM_001126299	Rn.19439	680014	ENSRNOT00000033312	TC587316	chr18:1948637-1942282	rn|18p13	351.723	438.446	438.446	217.933	151.957	187.269	160.519	136.294	185.96	8.4583	8.77626	8.77626	7.76774	7.24752	7.54897	7.3266	7.09058	7.53885
A_64_P146104	1.22222	1.0323	3.47168	0.000673501													chr2:042495464-042495523	rn|2q14	1.65274	1.00696	1.00696	1.00696	1.00696	1.08299	2.9199	3.18855	4.30659	0.72486	0.01	0.01	0.01	0.01	0.115015	1.54592	1.6729	2.10655
A_64_P001590	93.4309	131.875	197.508	0.000674416													chr9:045032593-045032652	rn|9q22	95.5672	92.3628	92.3628	120.211	133.462	141.95	206.875	225.799	159.849	6.57844	6.52924	6.52924	6.90943	7.06029	7.14924	7.69262	7.8189	7.32057
A_64_P119735	25.0397	37.8777	80.4292	0.000676574	Pet100	PET100 homolog (S. cerevisiae)		Rattus norvegicus PET100 homolog (S. cerevisiae) (Pet100), mRNA [NM_001195245]		NM_001195245	NM_001195245	NM_001195245	Rn.83	688786	ENSRNOT00000071928	TC590337	chr12:2530903-2530844	rn|12p12	24.9524	25.0833	25.0833	40.5994	37.6472	35.3865	75.3123	107.215	58.7599	4.6411	4.64866	4.64866	5.34339	5.23447	5.14513	6.23481	6.74437	5.87676
A_64_P070249	449.127	601.459	760.299	0.000679911				RCG22822Uncharacterized protein [Source:UniProtKB/TrEMBL;Acc:D3ZYH3] [ENSRNOT00000045710]		ENSRNOT00000045710	XM_003754742	XM_003754742	Rn.223500		ENSRNOT00000045710	TC590459	chrX:28683312-28683371	rn|Xq13	419.702	463.84	463.84	524.539	622.164	657.675	743.023	809.615	728.258	8.71322	8.85748	8.85748	9.03491	9.28115	9.36123	9.53726	9.66109	9.50831
A_64_P036217	12.7247	9.45979	4.19614	0.000683524	Olr690	olfactory receptor 690	GO:0004930(G-protein coupled receptor activity)|GO:0004984(olfactory receptor activity)|GO:0005886(plasma membrane)|GO:0007186(G-protein coupled receptor signaling pathway)|GO:0016021(integral to membrane)|GO:0050911(detection of chemical stimulus involved in sensory perception of smell)	Rattus norvegicus olfactory receptor 690 (Olr690), mRNA [NM_001000569]	04740:Olfactory transduction	NM_001000569	NM_001000569	NM_001000569	Rn.142818	366111	ENSRNOT00000073165	NP1479191	chr3:73590063-73590004	rn|3q24	15.0289	11.5725	11.5725	9.18072	10.8867	8.31197	5.09329	3.18855	4.30659	3.90967	3.53263	3.53263	3.19861	3.44449	3.05519	2.3486	1.6729	2.10655
A_64_P033684	84.7548	71.5145	50.0325	0.00069194	LOC687261	similar to olfactory receptor 1463		PREDICTED: Rattus norvegicus olfactory receptor 5B2-like, transcript variant 2 (LOC687261), mRNA [XM_001079301]		XM_001079301	XM_001079301	XM_001079301		687261					94.5625	79.8509	79.8509	72.1236	74.1979	68.2221	52.2076	44.5292	53.3609	6.5632	6.31924	6.31924	6.1724	6.21331	6.09217	5.70619	5.47668	5.73771
A_64_P071392	133.328	72.2963	59.2552	0.000692866	Ns5atp4	NS5A (hepatitis C virus) transactivated protein 4		Rattus norvegicus NS5A (hepatitis C virus) transactivated protein 4 (Ns5atp4), mRNA [NM_207607]		NM_207607	NM_207607	NM_207607	Rn.124448	311934	ENSRNOT00000031887	TC581183	chr3:30980027-30979968	rn|3q12	130.378	134.803	134.803	72.1236	80.8109	63.9544	65.5011	46.6662	65.5982	7.02656	7.07471	7.07471	6.1724	6.33648	5.99897	6.03345	5.54431	6.03558
A_64_P053842	155.865	208.707	245.536	0.000694539	Msl2	male-specific lethal 2 homolog (Drosophila)	GO:0008270(zinc ion binding)|GO:0043984(histone H4-K16 acetylation)|GO:0072487(MSL complex)	PREDICTED: Rattus norvegicus male-specific lethal 2 homolog (Drosophila) (Msl2), mRNA [XM_001071576]		XM_001071576	XM_001071576	XM_001071576		315959		TC596806	chr8:106057654-106057713	rn|8q31	166.247	150.674	150.674	192.552	222.585	210.985	260.8	252.881	222.927	7.37718	7.23528	7.23528	7.5891	7.79821	7.721	8.0268	7.98231	7.80043
A_64_P014774	1504.08	2817.12	4482.56	0.000695618	Mcm5	minichromosome maintenance complex component 5	GO:0003677(DNA binding)|GO:0005524(ATP binding)|GO:0005634(nucleus)|GO:0006270(DNA-dependent DNA replication initiation)|GO:0042555(MCM complex)	Rattus norvegicus minichromosome maintenance complex component 5 (Mcm5), mRNA [NM_001106170]	03030:DNA replication|04110:Cell cycle	NM_001106170	NM_001106170	NM_001106170	Rn.123	291885	ENSRNOT00000064731	TC591460	chr19:13998935-13998994	rn|19p11	1478.42	1516.9	1516.9	2615.94	2895.8	2939.63	5468.81	4793.81	3185.06	10.5298	10.5669	10.5669	11.3531	11.4997	11.5214	12.417	12.227	11.6371
A_64_P139820	1.00696	1.00696	2.65127	0.000696885				Rattus norvegicus TL0ABA19YF11 mRNA sequence. [FQ210991]		FQ210991		FQ210991	Rn.22335				chrX:033241464-033241405	rn|Xq14	1.00696	1.00696	1.00696	1.00696	1.00696	1.00696	2.9199	3.18855	1.84536	0.01	0.01	0.01	0.01	0.01	0.01	1.54592	1.6729	0.883901
A_44_P369808	32.7735	32.8767	51.0854	0.000698786	Gstk1	glutathione S-transferase kappa 1	GO:0004364(glutathione transferase activity)|GO:0004602(glutathione peroxidase activity)|GO:0005102(receptor binding)|GO:0005622(intracellular)|GO:0005739(mitochondrion)|GO:0005743(mitochondrial inner membrane)|GO:0005759(mitochondrial matrix)|GO:0005777(peroxisome)|GO:0006749(glutathione metabolic process)|GO:0015035(protein disulfide oxidoreductase activity)|GO:0043231(intracellular membrane-bo…	Rattus norvegicus glutathione S-transferase kappa 1 (Gstk1), nuclear gene encoding mitochondrial protein, mRNA [NM_181371]	00480:Glutathione metabolism|00980:Metabolism of xenobiotics by cytochrome P450|00982:Drug metabolism - cytochrome P450|04146:Peroxisome	NM_181371	NM_181371	NM_181371	Rn.109452	297029	ENSRNOT00000022275	TC584542	chr4:70003892-70003951	rn|4q23	36.1375	31.0915	31.0915	33.7699	29.4739	35.3865	53.3609	48.3468	51.5486	5.17542	4.95845	4.95845	5.07766	4.88136	5.14513	5.73771	5.59535	5.68786
A_64_P062540	55.3528	33.4063	45.3237	0.000701961	Apof	apolipoprotein F	GO:0006641(triglyceride metabolic process)|GO:0006869(lipid transport)|GO:0008203(cholesterol metabolic process)|GO:0033344(cholesterol efflux)|GO:0034362(low-density lipoprotein particle)|GO:0034364(high-density lipoprotein particle)	Rattus norvegicus apolipoprotein F (Apof), mRNA [NM_001024351]		NM_001024351	NM_001024351	NM_001024351	Rn.101696	500761	ENSRNOT00000041341	TC579399	chr7:1563893-1563952	rn|7q11	56.1723	54.9431	54.9431	33.7699	34.4188	32.0303	40.0145	51.927	44.0296	5.81179	5.77987	5.77987	5.07766	5.10512	5.00136	5.32245	5.69841	5.4604
A_44_P1000812	2.03725	1.03458	4.99386	0.000702555	Mrps24	mitochondrial ribosomal protein S24	GO:0005739(mitochondrion)|GO:0005840(ribosome)	Rattus norvegicus mitochondrial ribosomal protein S24 (Mrps24), nuclear gene encoding mitochondrial protein, mRNA [NM_001077659]		NM_001077659	NM_001077659	NM_001077659	Rn.1914	498406	ENSRNOT00000016207	TC622842	chr14:86357360-86357301	rn|14q21	1.65274	2.2295	2.2295	1.00696	1.0138	1.08299	6.7228	3.18855	5.07022	0.72486	1.15672	1.15672	0.01	0.0197766	0.115015	2.74906	1.6729	2.34205
A_42_P763058	143.222	112.444	92.9789	0.000707818	Lypd1	Ly6/Plaur domain containing 1	GO:0005886(plasma membrane)|GO:0031225(anchored to membrane)	Rattus norvegicus Ly6/Plaur domain containing 1 (Lypd1), mRNA [NM_001007727]		NM_001007727	NM_001007727	NM_001007727	Rn.231867	360838	ENSRNOT00000004741	TC576541	chr13:38399869-38399810	rn|13q11	144.018	142.824	142.824	122.469	99.3441	115.519	90.032	90.9566	97.9483	7.17011	7.1581	7.1581	6.93628	6.63436	6.85198	6.49237	6.50711	6.61395
A_64_P113692	10.2552	9.92958	45.1774	0.000708819				Q8R0U3_MOUSE (Q8R0U3) Myo7b protein (Fragment), partial (16%) [TC614407]		TC614407						TC614407	chr18:024386835-024386776	rn|18p12	8.67903	11.0433	11.0433	6.6437	11.5725	11.5725	32.123	43.2628	60.1464	3.11753	3.4651	3.4651	2.73199	3.53263	3.53263	5.00554	5.43506	5.91041
A_43_P14135	39.4667	52.1386	79.8435	0.000711228	Prdx2	peroxiredoxin 2	GO:0000187(activation of MAPK activity)|GO:0002536(respiratory burst involved in inflammatory response)|GO:0003674(molecular_function)|GO:0004601(peroxidase activity)|GO:0005739(mitochondrion)|GO:0005829(cytosol)|GO:0006979(response to oxidative stress)|GO:0008379(thioredoxin peroxidase activity)|GO:0010310(regulation of hydrogen peroxide metabolic process)|GO:0016209(antioxidant activity)|GO:001…	Rattus norvegicus peroxiredoxin 2 (Prdx2), nuclear gene encoding mitochondrial protein, mRNA [NM_017169]		NM_017169	NM_017169	NM_017169	Rn.2511	29338	ENSRNOT00000004799	TC603952	chr19:24836464-24836405	rn|19q11	42.6109	37.8946	37.8946	59.2392	50.2732	46.9035	76.4227	92.0592	71.0486	5.41315	5.24392	5.24392	5.88848	5.65172	5.55162	6.25593	6.52449	6.15073
A_64_P141814	87.7653	119.454	136.6	0.000713276	RGD1561149	similar to mKIAA1522 protein		Rattus norvegicus similar to mKIAA1522 protein (RGD1561149), mRNA [NM_001134629]		NM_001134629	NM_001134629	NM_001134629	Rn.3216	500552		TC595265	chr5:148380718-148380659	rn|5q36	85.2093	89.0433	89.0433	112.633	125.376	120.352	141.593	120.636	147.571	6.41294	6.47644	6.47644	6.81548	6.97012	6.91111	7.14561	6.91452	7.20527
A_44_P370294	529.062	968.888	1417.53	0.000715001	Zfand6	zinc finger, AN1-type domain 6	GO:0003677(DNA binding)|GO:0005737(cytoplasm)|GO:0006625(protein targeting to peroxisome)|GO:0006915(apoptotic process)|GO:0007165(signal transduction)|GO:0008270(zinc ion binding)|GO:0031593(polyubiquitin binding)|GO:0042981(regulation of apoptotic process)|GO:0043122(regulation of I-kappaB kinase/NF-kappaB cascade)|GO:0046872(metal ion binding)|GO:0071356(cellular response to tumor necrosis fac…	Rattus norvegicus zinc finger, AN1-type domain 6 (Zfand6), mRNA [NM_001007630]		NM_001007630	NM_001007630	NM_001007630	Rn.130357	293067	ENSRNOT00000018098	TC604900	chr1:140897264-140897205	rn|1q31	491.567	547.809	547.809	792.574	1229.46	884.631	1430.83	1587.21	1234.56	8.94125	9.09753	9.09753	9.6304	10.2638	9.78893	10.4826	10.6323	10.2698
A_64_P148102	451.35	280.751	202.518	0.000721213				Uncharacterized protein [Source:UniProtKB/TrEMBL;Acc:D3ZCQ8] [ENSRNOT00000047654]		ENSRNOT00000047654	XM_576547	XM_576547	Rn.120986		ENSRNOT00000047654		chr9:38891193-38891134	rn|9q21	441.372	456.338	456.338	238.034	305.427	298.792	196.895	170.363	240.295	8.78585	8.83396	8.83396	7.89502	8.25468	8.223	7.62128	7.41247	7.90867
A_64_P127377	11862.3	10686.3	13853.5	0.000724804	Taz	tafazzin	GO:0003674(molecular_function)|GO:0005575(cellular_component)|GO:0005739(mitochondrion)|GO:0005886(plasma membrane)|GO:0006936(muscle contraction)|GO:0007507(heart development)|GO:0007519(skeletal muscle tissue development)|GO:0008150(biological_process)|GO:0030097(hemopoiesis)|GO:0032049(cardiolipin biosynthetic process)|GO:0032981(mitochondrial respiratory chain complex I assembly)|GO:0042407(c…	Rattus norvegicus tafazzin (Taz), nuclear gene encoding mitochondrial protein, mRNA [NM_001025748]	00564:Glycerophospholipid metabolism	NM_001025748	NM_001025748	NM_001025748	Rn.7267	363521	ENSRNOT00000056290	TC577234	chrX:160319449-160319390	rn|Xq37	11818.5	11884.2	11884.2	11239.6	10266.1	10553.2	14032.2	13049.7	14478.5	13.5288	13.5368	13.5368	13.4563	13.3256	13.3654	13.7765	13.6717	13.8216
A_64_P048277	1286.84	1394.83	1650.36	0.000726571	Olr838	olfactory receptor 838	GO:0004930(G-protein coupled receptor activity)|GO:0004984(olfactory receptor activity)|GO:0005886(plasma membrane)|GO:0007186(G-protein coupled receptor signaling pathway)|GO:0016021(integral to membrane)|GO:0050911(detection of chemical stimulus involved in sensory perception of smell)	Rattus norvegicus olfactory receptor 838 (Olr838), mRNA [NM_001000581]	04740:Olfactory transduction	NM_001000581	NM_001000581	NM_001000581	Rn.143212	366362	ENSRNOT00000051234	NP1479472	chr5:60280967-60280908	rn|5q22	1352.57	1253.98	1253.98	1410.01	1396.25	1378.22	1749.38	1621.1	1580.6	10.4015	10.2923	10.2923	10.4615	10.4473	10.4286	10.7726	10.6628	10.6263
A_44_P538921	32.6951	82.1645	83.2294	0.000727386	Cetn4	centrin 4	GO:0003676(nucleic acid binding)|GO:0005509(calcium ion binding)|GO:0005524(ATP binding)|GO:0005814(centriole)|GO:0005932(microtubule basal body)|GO:0008026(ATP-dependent helicase activity)|GO:0031683(G-protein beta/gamma-subunit complex binding)|GO:0032795(heterotrimeric G-protein binding)	Rattus norvegicus centrin 4 (Cetn4), mRNA [NM_001271151]		NM_001271151	NM_001271151	NM_001271151	Rn.224210	688611			chr2:123857437-123857378	rn|2q25	30.738	33.6737	33.6737	91.2438	74.1979	81.0517	69.2376	70.3258	110.125	4.94195	5.07355	5.07355	6.51165	6.21331	6.34077	6.11348	6.13598	6.78299
A_42_P679814	76.3292	96.8226	101.138	0.000730966	Cyp3a18	cytochrome P450, family 3, subfamily a, polypeptide 18	GO:0005506(iron ion binding)|GO:0005789(endoplasmic reticulum membrane)|GO:0008390(testosterone 16-alpha-hydroxylase activity)|GO:0009055(electron carrier activity)|GO:0016712(oxidoreductase activity, acting on paired donors, with incorporation or reduction of molecular oxygen, reduced flavin or flavoprotein as one donor, and incorporation of one atom of oxygen)|GO:0020037(heme binding)|GO:005064…	Rattus norvegicus cytochrome P450, family 3, subfamily a, polypeptide 18 (Cyp3a18), mRNA [NM_145782]	00140:Steroid hormone biosynthesis|00591:Linoleic acid metabolism|00830:Retinol metabolism|00980:Metabolism of xenobiotics by cytochrome P450|00982:Drug metabolism - cytochrome P450|00983:Drug metabolism - other enzymes|01100:Metabolic pathways	NM_145782	NM_145782	NM_145782	Rn.32085	252931	ENSRNOT00000001285	TC576611	chr12:9087238-9087179	rn|12p11	75.534	76.7268	76.7268	97.1395	100.559	92.7697	109.455	98.3916	95.5672	6.23905	6.26166	6.26166	6.60199	6.65189	6.53558	6.77419	6.62046	6.57844
A_64_P000834	2897.19	1788.14	1376.05	0.000739194	Gabpb1	GA binding protein transcription factor, beta subunit 1	GO:0005634(nucleus)|GO:0044212(transcription regulatory region DNA binding)|GO:0045944(positive regulation of transcription from RNA polymerase II promoter)|GO:0046982(protein heterodimerization activity)	Rattus norvegicus GA binding protein transcription factor, beta subunit 1 (Gabpb1), mRNA [NM_001039036]		NM_001039036	NM_001039036	NM_001039036	Rn.61149	499883	ENSRNOT00000045443	TC575434	chr3:114153794-114153735	rn|3q36	3163.15	2764.21	2764.21	2036.67	1444.77	1883	1305.85	1342.06	1480.23	11.6271	11.4326	11.4326	10.992	10.4966	10.8788	10.3508	10.3902	10.5316
A_64_P079658	60.6441	152.941	89.9844	0.000739233						ENSRNOT00000073443					ENSRNOT00000073443		chr6:119451754-119451813	rn|6q31	66.6006	57.6659	57.6659	145.174	149.646	164.001	93.3319	68.7371	107.884	6.05746	5.84965	5.84965	7.18164	7.22541	7.35756	6.5443	6.10302	6.75334
A_64_P136262	63.0632	42.4638	30.698	0.000740744	Sh3bp5l	SH3 binding domain protein 5 like		Rattus norvegicus SH3 binding domain protein 5 like (Sh3bp5l), mRNA [NM_001127581]		NM_001127581	NM_001127581	NM_001127581	Rn.201773	690898	ENSRNOT00000067599	TC604726	chr10:43983473-43983532	rn|10q22	64.1384	62.5256	62.5256	44.4896	41.7174	41.1845	29.7278	25.1762	37.19	6.00312	5.96638	5.96638	5.4754	5.38258	5.36403	4.89374	4.65399	5.21684
A_64_P072445	44101.9	13540.6	14720.6	0.000740837	Ciao1	cytosolic iron-sulfur protein assembly 1	GO:0007059(chromosome segregation)|GO:0016226(iron-sulfur cluster assembly)|GO:0071817(MMXD complex)	Rattus norvegicus cytosolic iron-sulfur protein assembly 1 (Ciao1), mRNA [NM_001008766]		NM_001008766	NM_001008766	NM_001008766	Rn.108832	29231	ENSRNOT00000017603	TC591959	chr3:114740887-114740828	rn|3q36	43486.1	44409.8	44409.8	9985.24	15094.8	15541.7	10662.5	15486.2	18013.1	15.4083	15.4386	15.4386	13.2856	13.8818	13.9239	13.3803	13.9187	14.1368
A_64_P077002	63.2813	42.3805	20.4245	0.000742356	Nfatc3	nuclear factor of activated T-cells, cytoplasmic, calcineurin-dependent 3	GO:0001569(patterning of blood vessels)|GO:0003677(DNA binding)|GO:0003682(chromatin binding)|GO:0003700(sequence-specific DNA binding transcription factor activity)|GO:0005634(nucleus)|GO:0005730(nucleolus)|GO:0005737(cytoplasm)|GO:0005829(cytosol)|GO:0005886(plasma membrane)|GO:0006355(regulation of transcription, DNA-dependent)|GO:0007507(heart development)|GO:0045333(cellular respiration)|GO:…	Rattus norvegicus nuclear factor of activated T-cells, cytoplasmic, calcineurin-dependent 3 (Nfatc3), mRNA [NM_001108447]	04310:Wnt signaling pathway|04360:Axon guidance|04370:VEGF signaling pathway|04650:Natural killer cell mediated cytotoxicity|04660:T cell receptor signaling pathway|04662:B cell receptor signaling pathway	NM_001108447	NM_001108447	NM_001108447	Rn.137974	361400	ENSRNOT00000025402		chr19:35968775-35968834	rn|19q12	69.577	60.1334	60.1334	36.3778	52.0437	38.7201	22.5001	15.276	23.4975	6.12054	5.91009	5.91009	5.18499	5.70165	5.27501	4.49186	3.93319	4.55444
A_64_P133852	115.379	65.5679	57.2764	0.000742703													chr10:061899419-061899478	rn|10q24	120.352	112.893	112.893	72.1236	53.5316	71.0486	51.0968	56.7484	63.9841	6.91111	6.81881	6.81881	6.1724	5.74232	6.15073	5.67516	5.82651	5.99964
A_44_P1022458	65.201	74.8316	113.555	0.00074885	Tubb6	tubulin, beta 6 class V	GO:0003924(GTPase activity)|GO:0005198(structural molecule activity)|GO:0005525(GTP binding)|GO:0005737(cytoplasm)|GO:0005874(microtubule)|GO:0005886(plasma membrane)|GO:0007018(microtubule-based movement)|GO:0015630(microtubule cytoskeleton)|GO:0051258(protein polymerization)	Rattus norvegicus tubulin, beta 6 class V (Tubb6), mRNA [NM_001025675]	04145:Phagosome|04540:Gap junction	NM_001025675	NM_001025675	NM_001025675	Rn.98430	307351	ENSRNOT00000024947	TC577346	chr18:63928978-63929037	rn|18q12.1	68.7871	63.4079	63.4079	63.7121	83.2065	77.5762	120.557	107.215	112.893	6.10407	5.98659	5.98659	5.9935	6.37863	6.27754	6.91357	6.74437	6.81881
A_64_P021181	13.7453	5.10426	4.00115	0.000752614	Cct6a	chaperonin containing Tcp1, subunit 6A (zeta 1)	GO:0001669(acrosomal vesicle)|GO:0002199(sperm protein complex)|GO:0005832(chaperonin-containing T-complex)|GO:0005874(microtubule)|GO:0007339(binding of sperm to zona pellucida)|GO:0097223(sperm part)	Rattus norvegicus chaperonin containing Tcp1, subunit 6A (zeta 1) (Cct6a), mRNA [NM_001033684]		NM_001033684	NM_001033684	NM_001033684	Rn.33807	288620	ENSRNOT00000001227	TC584841	chr12:28002513-28002572	rn|12q13	11.1115	15.0622	15.0622	6.6437	4.16076	4.5083	4.5083	3.18855	4.30659	3.47399	3.91286	3.91286	2.73199	2.05685	2.17258	2.17258	1.6729	2.10655
A_44_P506980	6.09755	36.3393	22.837	0.000753154	Kcnk13	potassium channel, subfamily K, member 13	GO:0005244(voltage-gated ion channel activity)|GO:0005267(potassium channel activity)|GO:0016021(integral to membrane)	Rattus norvegicus potassium channel, subfamily K, member 13 (Kcnk13), mRNA [NM_022293]		NM_022293	NM_022293	NM_022293	Rn.53793	64120	ENSRNOT00000075794	TC576487			8.10607	5.09329	5.09329	41.9784	41.7174	25.3222	15.3957	25.1762	27.9392	3.019	2.3486	2.3486	5.39157	5.38258	4.66233	3.94445	4.65399	4.80422
A_64_P128986	9.41813	6.97705	3.20904	0.000753263	Ttll13	tubulin tyrosine ligase-like family, member 13	GO:0004835(tubulin-tyrosine ligase activity)|GO:0006464(cellular protein modification process)	Rattus norvegicus tubulin tyrosine ligase-like family, member 13 (Ttll13), mRNA [NM_001134962]		NM_001134962	NM_001134962	NM_001134962	Rn.186496	308762	ENSRNOT00000068523		chr1:136059211-136059270	rn|1q31	8.10607	10.0742	10.0742	9.18072	5.76148	5.98894	2.9199	3.18855	3.51865	3.019	3.33259	3.33259	3.19861	2.52644	2.5823	1.54592	1.6729	1.81502
A_64_P018445	22.6316	5.59432	5.09922	0.000754045				Uncharacterized protein [Source:UniProtKB/TrEMBL;Acc:D4ADU5] [ENSRNOT00000060751]		ENSRNOT00000060751					ENSRNOT00000060751		chr16:12065252-12065311	rn|16p15	24.9524	21.4712	21.4712	4.48789	7.04495	5.25013	5.09329	3.18855	7.01582	4.6411	4.42433	4.42433	2.16604	2.81659	2.39235	2.3486	1.6729	2.81061
A_64_P044161	1.00696	1.03458	4.69238	0.000759156	LOC100302465	hypothetical LOC100302465	GO:0005737(cytoplasm)|GO:0005813(centrosome)|GO:0007095(mitotic cell cycle G2/M transition DNA damage checkpoint)|GO:0009411(response to UV)|GO:0010212(response to ionizing radiation)|GO:0015629(actin cytoskeleton)|GO:0030308(negative regulation of cell growth)|GO:0042826(histone deacetylase binding)|GO:0050821(protein stabilization)	Rattus norvegicus hypothetical LOC100302465 (LOC100302465), mRNA [NM_001163214]		NM_001163214	NM_001163214	NM_001163214	Rn.162501	100302465	ENSRNOT00000038122	TC573961	chr1:193757652-193757593	rn|1q41	1.00696	1.00696	1.00696	1.00696	1.0138	1.08299	7.36992	3.18855	3.51865	0.01	0.01	0.01	0.01	0.0197766	0.115015	2.88165	1.6729	1.81502
A_42_P770556	2.84375	1.06742	2.46021	0.000759752	Ppm1b	protein phosphatase, Mg2+/Mn2+ dependent, 1B	GO:0000287(magnesium ion binding)|GO:0004722(protein serine/threonine phosphatase activity)|GO:0006470(protein dephosphorylation)|GO:0030145(manganese ion binding)|GO:0035970(peptidyl-threonine dephosphorylation)	Rattus norvegicus protein phosphatase, Mg2+/Mn2+ dependent, 1B (Ppm1b), transcript variant 1, mRNA [NM_033096]	04010:MAPK signaling pathway	NM_033096	NM_033096	NM_033096	Rn.4143	24667		TC574496	chr6:8373425-8373484	rn|6q12	2.92951	2.80088	2.80088	1.18149	1.0138	1.00696	2.34673	3.18855	1.84536	1.55066	1.48588	1.48588	0.240607	0.0197766	0.01	1.23065	1.6729	0.883901
A_64_P143489	1.22222	4.21326	3.60379	0.000763473	Aurkaip1	aurora kinase A interacting protein 1	GO:0005634(nucleus)|GO:0005730(nucleolus)|GO:0005739(mitochondrion)|GO:0016301(kinase activity)|GO:0043231(intracellular membrane-bounded organelle)|GO:0045862(positive regulation of proteolysis)	Rattus norvegicus aurora kinase A interacting protein 1 (Aurkaip1), mRNA [NM_001004237]		NM_001004237	NM_001004237	NM_001004237	Rn.103039	298687	ENSRNOT00000025952	TC581077	chr5:172685791-172685850	rn|5q36	1.65274	1.00696	1.00696	3.38574	5.09329	4.16076	4.10415	3.18855	3.51865	0.72486	0.01	0.01	1.75947	2.3486	2.05685	2.03708	1.6729	1.81502
A_64_P015227	649.456	741.968	909.094	0.000764377	Trmt6	tRNA methyltransferase 6 homolog (S. cerevisiae)	GO:0003743(translation initiation factor activity)|GO:0006446(regulation of translational initiation)	Rattus norvegicus tRNA methyltransferase 6 homolog (S. cerevisiae) (Trmt6), mRNA [NM_001107779]		NM_001107779	NM_001107779	NM_001107779	Rn.8742	311441	ENSRNOT00000028893	TC586893	chr3:120605565-120605506	rn|3q36	665.961	641.204	641.204	692.172	741.334	792.399	939.11	847.667	940.505	9.37929	9.32464	9.32464	9.43499	9.53398	9.63008	9.87515	9.72735	9.87729
A_64_P013898	899.117	1464.55	1515.06	0.000765313	Hist2h4	histone cluster 2, H4		Rattus norvegicus histone cluster 2, H4 (Hist2h4), mRNA [NM_001123469]	05322:Systemic lupus erythematosus	NM_001123469	NM_001123469	NM_001123469	Rn.220155	295277			chr2:191076123-191076064	rn|2q34	846.509	925.42	925.42	1391.54	1474.58	1527.52	1413.03	1360.28	1771.87	9.72538	9.85397	9.85397	10.4425	10.5261	10.577	10.4646	10.4097	10.7911
A_44_P479930	1.00696	1.00696	2.46021	0.000768791	Kidins220	kinase D-interacting substrate 220	GO:0001701(in utero embryonic development)|GO:0005515(protein binding)|GO:0005829(cytosol)|GO:0016021(integral to membrane)|GO:0019887(protein kinase regulator activity)|GO:0019901(protein kinase binding)|GO:0045859(regulation of protein kinase activity)|GO:0048813(dendrite morphogenesis)	Rattus norvegicus kinase D-interacting substrate 220 (Kidins220), mRNA [NM_053795]	04722:Neurotrophin signaling pathway	NM_053795	NM_053795	NM_053795	Rn.21470	116478	ENSRNOT00000066593	TC602648	chr6:42739814-42739873	rn|6q16	1.00696	1.00696	1.00696	1.00696	1.00696	1.00696	2.34673	3.18855	1.84536	0.01	0.01	0.01	0.01	0.01	0.01	1.23065	1.6729	0.883901
A_64_P097994	1.00696	1.00696	2.46021	0.000768791	Npepps	aminopeptidase puromycin sensitive	GO:0004177(aminopeptidase activity)|GO:0071456(cellular response to hypoxia)	Rattus norvegicus aminopeptidase puromycin sensitive (Npepps), mRNA [NM_080395]		NM_080395	NM_080395	NM_080395	Rn.12214	50558	ENSRNOT00000031045	TC629470	chr10:85927925-85927866	rn|10q31	1.00696	1.00696	1.00696	1.00696	1.00696	1.00696	2.34673	3.18855	1.84536	0.01	0.01	0.01	0.01	0.01	0.01	1.23065	1.6729	0.883901
A_64_P103475	1.00696	1.00696	2.46021	0.000768791													chr16:045811321-045811262	rn|16q11	1.00696	1.00696	1.00696	1.00696	1.00696	1.00696	2.34673	3.18855	1.84536	0.01	0.01	0.01	0.01	0.01	0.01	1.23065	1.6729	0.883901
A_64_P134341	1.00696	1.00696	2.46021	0.000768791	Rcvrn	recoverin	GO:0005509(calcium ion binding)|GO:0007601(visual perception)|GO:0007602(phototransduction)|GO:0030425(dendrite)|GO:0051924(regulation of calcium ion transport)	Rattus norvegicus recoverin (Rcvrn), mRNA [NM_080901]	04744:Phototransduction	NM_080901	NM_080901	NM_080901	Rn.38641	140936	ENSRNOT00000004880	TC580546	chr10:54416699-54416758	rn|10q24	1.00696	1.00696	1.00696	1.00696	1.00696	1.00696	2.34673	3.18855	1.84536	0.01	0.01	0.01	0.01	0.01	0.01	1.23065	1.6729	0.883901
A_64_P144806	1.00696	1.00696	2.46021	0.000768791	Meox1	mesenchyme homeobox 1	GO:0001757(somite specification)|GO:0003682(chromatin binding)|GO:0003700(sequence-specific DNA binding transcription factor activity)|GO:0005634(nucleus)|GO:0005730(nucleolus)|GO:0043565(sequence-specific DNA binding)|GO:0045944(positive regulation of transcription from RNA polymerase II promoter)|GO:0071837(HMG box domain binding)	Rattus norvegicus mesenchyme homeobox 1 (Meox1), mRNA [NM_001108837]		NM_001108837	NM_001108837	NM_001108837	Rn.149759	363684	ENSRNOT00000028220		chr10:90924359-90924300	rn|10q32.1	1.00696	1.00696	1.00696	1.00696	1.00696	1.00696	2.34673	3.18855	1.84536	0.01	0.01	0.01	0.01	0.01	0.01	1.23065	1.6729	0.883901
A_44_P999395	5422.77	3867.05	2755.38	0.000768898	Lmbr1l	limb region 1-like homolog (mouse)		Rattus norvegicus limb region 1-like homolog (mouse) (Lmbr1l), mRNA [NM_001013950]		NM_001013950	NM_001013950	NM_001013950	Rn.162025	300215	ENSRNOT00000046287	TC579909	chr7:137686077-137683904	rn|7q36	5285.15	5491.58	5491.58	4486.33	3190.5	3924.34	2588.86	2711.11	2966.16	12.3677	12.423	12.423	12.1313	11.6396	11.9382	11.3381	11.4047	11.5344
A_64_P095097	670.293	783.624	801.464	0.000773776	Olr771	olfactory receptor 771	GO:0004930(G-protein coupled receptor activity)|GO:0004984(olfactory receptor activity)|GO:0005886(plasma membrane)|GO:0007186(G-protein coupled receptor signaling pathway)|GO:0016021(integral to membrane)|GO:0050911(detection of chemical stimulus involved in sensory perception of smell)	Rattus norvegicus olfactory receptor 771 (Olr771), mRNA [NM_001000610]		NM_001000610	NM_001000610	NM_001000610	Rn.142759	404799	ENSRNOT00000037906	NP1396600	chr3:97238922-97238981	rn|3q34	661.104	674.887	674.887	804.282	774.162	772.428	793.906	842.702	767.783	9.36873	9.3985	9.3985	9.65156	9.59649	9.59326	9.63282	9.71888	9.58455
A_42_P726293	4.86912	3.33008	3.20904	0.000775133	Coq9	coenzyme Q9 homolog (S. cerevisiae)	GO:0005739(mitochondrion)|GO:0006744(ubiquinone biosynthetic process)	Rattus norvegicus coenzyme Q9 homolog (S. cerevisiae) (Coq9), nuclear gene encoding mitochondrial protein, mRNA [NM_001035257]		NM_001035257	NM_001035257	NM_001035257	Rn.22044	498909	ENSRNOT00000021716	TC577589	chr19:10606176-10606117	rn|19p12	4.42078	5.09329	5.09329	3.38574	3.38574	3.21877	2.9199	3.18855	3.51865	2.1443	2.3486	2.3486	1.75947	1.75947	1.68651	1.54592	1.6729	1.81502
A_64_P152214	18.3694	6.21614	3.53517	0.000775992	Rtn4r	reticulon 4 receptor	GO:0004872(receptor activity)|GO:0005783(endoplasmic reticulum)|GO:0005886(plasma membrane)|GO:0007409(axonogenesis)|GO:0009986(cell surface)|GO:0031225(anchored to membrane)|GO:0050771(negative regulation of axonogenesis)	Rattus norvegicus reticulon 4 receptor (Rtn4r), mRNA [NM_053613]		NM_053613	NM_053613	NM_053613	Rn.229952	113912	ENSRNOT00000051037	TC578576	chr11:84839402-84839343	rn|11q23	22.4824	16.3128	16.3128	6.6437	7.04495	4.95977	2.34673	3.18855	5.07022	4.49073	4.02793	4.02793	2.73199	2.81659	2.31027	1.23065	1.6729	2.34205
A_43_P10107	154.66	230.767	238.8	0.000776032	Agap1	ArfGAP with GTPase domain, ankyrin repeat and PH domain 1	GO:0003924(GTPase activity)|GO:0005525(GTP binding)|GO:0005543(phospholipid binding)|GO:0007264(small GTPase mediated signal transduction)|GO:0008060(ARF GTPase activator activity)|GO:0008270(zinc ion binding)|GO:0016020(membrane)|GO:0032312(regulation of ARF GTPase activity)	Rattus norvegicus ArfGAP with GTPase domain, ankyrin repeat and PH domain 1 (Agap1), mRNA [NM_001108230]	04144:Endocytosis	NM_001108230	NM_001108230	NM_001108230	Rn.25493	316611	ENSRNOT00000065720	TC609188	chr9:88994070-88994129	rn|9q35	155.747	154.116	154.116	220.547	225.678	246.076	210.591	238.717	267.094	7.28306	7.26788	7.26788	7.78495	7.81812	7.94296	7.7183	7.89916	8.0612
A_64_P078714	1.00696	1.00924	2.46021	0.000776891	Slc29a2	solute carrier family 29 (nucleoside transporters), member 2	GO:0005337(nucleoside transmembrane transporter activity)|GO:0005575(cellular_component)|GO:0007595(lactation)|GO:0015853(adenine transport)|GO:0015854(guanine transport)|GO:0015858(nucleoside transport)|GO:0015862(uridine transport)|GO:0016021(integral to membrane)|GO:0016323(basolateral plasma membrane)|GO:0032869(cellular response to insulin stimulus)|GO:0035344(hypoxanthine transport)|GO:0035…	Rattus norvegicus solute carrier family 29 (nucleoside transporters), member 2 (Slc29a2), mRNA [NM_031738]		NM_031738	NM_031738	NM_031738	Rn.37517	65194	ENSRNOT00000027178	TC577606	chr1:207650296-207650355	rn|1q43	1.00696	1.00696	1.00696	1.00696	1.0138	1.00696	2.34673	3.18855	1.84536	0.01	0.01	0.01	0.01	0.0197766	0.01	1.23065	1.6729	0.883901
A_64_P109598	391.208	170.674	177.093	0.000778584	Cflar	CASP8 and FADD-like apoptosis regulator	GO:0002020(protease binding)|GO:0005737(cytoplasm)|GO:0008047(enzyme activator activity)|GO:0031264(death-inducing signaling complex)|GO:0031265(CD95 death-inducing signaling complex)|GO:0043066(negative regulation of apoptotic process)|GO:0043085(positive regulation of catalytic activity)|GO:0043123(positive regulation of I-kappaB kinase/NF-kappaB cascade)|GO:0043154(negative regulation of cyste…	Rattus norvegicus CASP8 and FADD-like apoptosis regulator (Cflar), transcript variant 2, mRNA [NM_057138]	04210:Apoptosis|05142:Chagas disease (American trypanosomiasis)	NM_057138	NM_057138	NM_057138	Rn.204752	117279			chr9:57334817-57334876	rn|9q31	322.414	425.605	425.605	191.536	137.284	183.203	160.519	183.444	187.317	8.33277	8.73337	8.73337	7.58147	7.10102	7.5173	7.3266	7.5192	7.54934
A_42_P820657	2046.14	898.092	1297.84	0.000791433	Il1r2	interleukin 1 receptor, type II	GO:0004910(interleukin-1, Type II, blocking receptor activity)|GO:0005576(extracellular region)|GO:0005886(plasma membrane)|GO:0016021(integral to membrane)	Rattus norvegicus interleukin 1 receptor, type II (Il1r2), mRNA [NM_053953]	04010:MAPK signaling pathway|04060:Cytokine-cytokine receptor interaction|04640:Hematopoietic cell lineage|05146:Amoebiasis	NM_053953	NM_053953	NM_053953	Rn.10758	117022	ENSRNOT00000019415	TC578780	chr9:39316654-39319494	rn|9q21	1822.86	2157.78	2157.78	941.832	736.541	1015.9	1271.36	1473.11	1149.04	10.832	11.0753	11.0753	9.87933	9.52462	9.98855	10.3122	10.5246	10.1662
A_43_P11861	57.2516	71.0924	110.474	0.000791533	Dio3	deiodinase, iodothyronine, type III	GO:0001666(response to hypoxia)|GO:0004800(thyroxine 5'-deiodinase activity)|GO:0005575(cellular_component)|GO:0005886(plasma membrane)|GO:0010008(endosome membrane)|GO:0016021(integral to membrane)|GO:0033798(thyroxine 5-deiodinase activity)|GO:0040018(positive regulation of multicellular organism growth)|GO:0042403(thyroid hormone metabolic process)|GO:0042404(thyroid hormone catabolic process)…	Rattus norvegicus deiodinase, iodothyronine, type III (Dio3), mRNA [NM_017210]		NM_017210	NM_017210	NM_017210	Rn.11237	29475		TC580658	chr6_random:1589962-1590021		60.342	55.7064	55.7064	72.1236	61.519	79.6347	100.539	104.441	126.443	5.91509	5.79977	5.79977	6.1724	5.94296	6.31533	6.65161	6.70654	6.98235
A_64_P062575	331.701	384.916	540.564	0.000792084													chr15:091994347-091994406	rn|15q23	297.301	348.901	348.901	355.754	391.243	407.75	577.774	496.268	547.649	8.21578	8.44667	8.44667	8.47473	8.61192	8.67154	9.17436	8.95497	9.09711
A_64_P093180	1.00696	1.0323	2.65127	0.000793997													chr14:001511653-001511712	rn|14p22	1.00696	1.00696	1.00696	1.00696	1.00696	1.08299	2.9199	3.18855	1.84536	0.01	0.01	0.01	0.01	0.01	0.115015	1.54592	1.6729	0.883901
A_44_P1010950	67.9598	37.063	47.4806	0.000795414	Leng1	leukocyte receptor cluster (LRC) member 1		Rattus norvegicus leukocyte receptor cluster (LRC) member 1 (Leng1), mRNA [NM_001106218]		NM_001106218	NM_001106218	NM_001106218	Rn.49070	292535	ENSRNOT00000017546	TC600390	chr1:63867186-63867403	rn|1q12	68.7871	67.5461	67.5461	40.5994	31.0498	39.5396	51.0968	43.2628	48.0823	6.10407	6.0778	6.0778	5.34339	4.95651	5.30523	5.67516	5.43506	5.58744
A_44_P344346	53.9609	63.6949	87.7607	0.000802248	Arpc1b	actin related protein 2/3 complex, subunit 1B	GO:0003779(actin binding)|GO:0005737(cytoplasm)|GO:0005856(cytoskeleton)|GO:0030833(regulation of actin filament polymerization)	Rattus norvegicus actin related protein 2/3 complex, subunit 1B (Arpc1b), mRNA [NM_019289]	04666:Fc gamma R-mediated phagocytosis|04810:Regulation of actin cytoskeleton|05100:Bacterial invasion of epithelial cells	NM_019289	NM_019289	NM_019289	Rn.2090	54227	ENSRNOT00000001315	TC578286	chr12:9798855-9797690	rn|12p11	51.9965	54.9431	54.9431	63.7121	68.2359	59.1366	88.0961	97.2439	77.9422	5.70034	5.77987	5.77987	5.9935	6.09246	5.88598	6.46101	6.60354	6.28433
A_64_P119127	32383.8	37330.4	24696.1	0.000804324													chrUn:066170106-066170165		32201.5	32474.9	32474.9	34953.4	41055.1	35982.5	26890.5	23151.6	24046.3	14.9748	14.987	14.987	15.0931	15.3253	15.135	14.7148	14.4988	14.5535
A_44_P1015425	262.924	271.664	356.211	0.000806357	Tm7sf3	transmembrane 7 superfamily member 3	GO:0005886(plasma membrane)|GO:0016021(integral to membrane)	Rattus norvegicus transmembrane 7 superfamily member 3 (Tm7sf3), mRNA [NM_001011970]		NM_001011970	NM_001011970	NM_001011970	Rn.23905	297725	ENSRNOT00000002486	TC576454	chr4:184180293-184180234	rn|4q44	278.791	254.991	254.991	259.578	264.447	290.966	369.279	337.901	361.453	8.12304	7.9943	7.9943	8.02002	8.04684	8.18471	8.52857	8.40046	8.49767
A_42_P498066	177.984	263.748	440.375	0.000808462	Tmsb4x	thymosin beta 4, X-linked	GO:0001649(osteoblast differentiation)|GO:0003779(actin binding)|GO:0005634(nucleus)|GO:0005829(cytosol)|GO:0005856(cytoskeleton)|GO:0030036(actin cytoskeleton organization)|GO:0030334(regulation of cell migration)|GO:0042989(sequestering of actin monomers)	Rattus norvegicus thymosin beta 4, X-linked (Tmsb4x), mRNA [NM_031136]		NM_031136	NM_031136	NM_031136	Rn.230178	81814	ENSRNOT00000071708	TC585705	04810:Regulation of actin cytoskeleton		182.04	175.956	175.956	233.741	250.42	307.084	532.767	432.605	355.754	7.50811	7.45907	7.45907	7.86876	7.9682	8.26249	9.05736	8.75691	8.47473
A_64_P032821	279.013	396.965	491.638	0.00080921	Rhox8	reproductive homeobox 8	GO:0003700(sequence-specific DNA binding transcription factor activity)|GO:0005634(nucleus)|GO:0043565(sequence-specific DNA binding)	Rattus norvegicus reproductive homeobox 8 (Rhox8), mRNA [NM_001025776]		NM_001025776	NM_001025776	NM_001025776	Rn.121413	503423	ENSRNOT00000049435	TC581445	chrX:7559003-7558944	rn|Xq11	284.284	276.377	276.377	347.767	391.243	451.884	477.863	456.838	540.213	8.15119	8.11049	8.11049	8.44198	8.61192	8.81981	8.90045	8.83554	9.07738
A_42_P739929	689.001	438.349	244.659	0.000809248						TC598157						TC598157	chr9:105030736-105030795	rn|9q37	649.279	708.863	708.863	474.285	351.458	489.302	189.248	294.309	250.42	9.34269	9.46936	9.46936	8.88961	8.45721	8.93458	7.56413	8.20119	7.9682
A_44_P389072	4.29012	1.0323	2.79739	0.00081166	Il13ra1	interleukin 13 receptor, alpha 1	GO:0002639(positive regulation of immunoglobulin production)|GO:0004896(cytokine receptor activity)|GO:0005575(cellular_component)|GO:0016515(interleukin-13 receptor activity)|GO:0030890(positive regulation of B cell proliferation)	Rattus norvegicus interleukin 13 receptor, alpha 1 (Il13ra1), mRNA [NM_145789]	04060:Cytokine-cytokine receptor interaction|04630:Jak-STAT signaling pathway	NM_145789	NM_145789	NM_145789	Rn.81210	252963	ENSRNOT00000017746	TC574209	chr11:73147821-73147762	rn|11q22	4.42078	4.2248	4.2248	1.00696	1.00696	1.08299	1.68496	3.18855	3.51865	2.1443	2.07888	2.07888	0.01	0.01	0.115015	0.752715	1.6729	1.81502
A_64_P068796	209.911	107.523	83.3	0.000812802	Srd5a3	steroid 5 alpha-reductase 3	GO:0003865(3-oxo-5-alpha-steroid 4-dehydrogenase activity)|GO:0005783(endoplasmic reticulum)|GO:0005789(endoplasmic reticulum membrane)|GO:0006486(protein glycosylation)|GO:0006488(dolichol-linked oligosaccharide biosynthetic process)|GO:0016021(integral to membrane)|GO:0016095(polyprenol catabolic process)|GO:0016628(oxidoreductase activity, acting on the CH-CH group of donors, NAD or NADP as ac…	Rattus norvegicus steroid 5 alpha-reductase 3 (Srd5a3), mRNA [NM_001013990]	00140:Steroid hormone biosynthesis	NM_001013990	NM_001013990	NM_001013990	Rn.819	305291	ENSRNOT00000003021	TC578910	chr14:34318432-34318373	rn|14p11	220.619	204.556	204.556	140.136	88.823	93.6086	86.0047	75.3519	88.5433	7.78541	7.67635	7.67635	7.13069	6.47286	6.54857	6.42634	6.23557	6.46831
A_44_P713311	241.492	329.691	482.627	0.000814721	Ncor1	nuclear receptor co-repressor 1	GO:0000118(histone deacetylase complex)|GO:0000122(negative regulation of transcription from RNA polymerase II promoter)|GO:0000790(nuclear chromatin)|GO:0001012(RNA polymerase II regulatory region DNA binding)|GO:0001102(RNA polymerase II activating transcription factor binding)|GO:0002361(CD4-positive, CD25-positive, alpha-beta regulatory T cell differentiation)|GO:0003677(DNA binding)|GO:00036…	Rattus norvegicus nuclear receptor co-repressor 1 (Ncor1), mRNA [NM_001271103]		NM_001271103	NM_001271103	NM_001271103	Rn.24948	54299	ENSRNOT00000003133	TC587023	chr10:48480956-48480897	rn|10q23	239.359	242.558	242.558	302.115	379.114	307.843	473.954	556.213	417.716	7.90303	7.92219	7.92219	8.23895	8.56649	8.26605	8.8886	9.11949	8.70638
A_42_P491505	468.688	736.832	924.874	0.000824613	Purb	purine rich element binding protein B	GO:0000900(translation repressor activity, nucleic acid binding)|GO:0003690(double-stranded DNA binding)|GO:0003697(single-stranded DNA binding)|GO:0003700(sequence-specific DNA binding transcription factor activity)|GO:0003729(mRNA binding)|GO:0005634(nucleus)|GO:0005662(DNA replication factor A complex)|GO:0006351(transcription, DNA-dependent)|GO:0008134(transcription factor binding)|GO:0032422…	Rattus norvegicus purine rich element binding protein B (Purb), mRNA [NM_001017503]		NM_001017503	NM_001017503	NM_001017503	Rn.156213	498407		TC575515	chr14:87230497-87230438	rn|14q21	427.904	489.08	489.08	657.348	726.291	826.857	1022.4	959.823	792.399	8.74114	8.93393	8.93393	9.36051	9.5044	9.69149	9.99774	9.90662	9.63008
A_44_P550662	139.58	125.222	182.449	0.000827214	Ms4a6a	membrane-spanning 4-domains, subfamily A, member 6A	GO:0016021(integral to membrane)	Uncharacterized protein [Source:UniProtKB/TrEMBL;Acc:D3ZZ58] [ENSRNOT00000032937]		ENSRNOT00000032937	XM_001075462	XM_001075462		293750	ENSRNOT00000032937		chr1:214164489-214162714	rn|1q43	152.966	132.887	132.887	127.337	127.977	120.352	180.217	194.959	172.171	7.25707	7.05406	7.05406	6.99251	6.99974	6.91111	7.49359	7.60703	7.4277
A_64_P113257	92.1781	114.848	157.378	0.000828593													chr5:150777367-150777308	rn|5q36	98.4477	89.0433	89.0433	104.441	111.511	128.591	167.665	162.518	141.95	6.62129	6.47644	6.47644	6.70654	6.80104	7.00665	7.38944	7.34445	7.14924
A_44_P496934	1.22222	1.00924	4.99386	0.000831723	Srfbp1	serum response factor binding protein 1	GO:0005634(nucleus)|GO:0006351(transcription, DNA-dependent)|GO:0006355(regulation of transcription, DNA-dependent)|GO:0048471(perinuclear region of cytoplasm)	Rattus norvegicus serum response factor binding protein 1 (Srfbp1), mRNA [NM_001005536]		NM_001005536	NM_001005536	NM_001005536	Rn.101802	291469	ENSRNOT00000020030	TC593937	chr18:47869130-47869189	rn|18q11	1.65274	1.00696	1.00696	1.00696	1.0138	1.00696	6.7228	3.18855	5.07022	0.72486	0.01	0.01	0.01	0.0197766	0.01	2.74906	1.6729	2.34205
A_44_P713677	1166.98	1321.96	1724.13	0.000833013													chr15:011543464-011543404	rn|15p16	1136.76	1182.09	1182.09	1259.01	1291.89	1414.98	1559.44	1856.82	1756.14	10.1507	10.2071	10.2071	10.2981	10.3353	10.4666	10.6068	10.8586	10.7782
A_42_P597242	29.1221	48.3971	55.3557	0.000835063	RGD1303142	oxidative stress responsive gene		Rattus norvegicus oxidative stress responsive gene (RGD1303142), mRNA [NM_201560]		NM_201560	NM_201560	NM_201560	Rn.41273	296346	ENSRNOT00000011610	TC601026	chr3:154298443-154298384	rn|3q42	33.7699	26.7981	26.7981	43.2144	55.0733	46.9035	52.2076	55.0997	58.7599	5.07766	4.74406	4.74406	5.43344	5.78328	5.55162	5.70619	5.78397	5.87676
A_44_P431774	12.9457	9.80125	31.1456	0.000836674	Csrnp1	cysteine-serine-rich nuclear protein 1	GO:0003700(sequence-specific DNA binding transcription factor activity)|GO:0005634(nucleus)|GO:0005730(nucleolus)|GO:0006355(regulation of transcription, DNA-dependent)|GO:0009791(post-embryonic development)|GO:0045944(positive regulation of transcription from RNA polymerase II promoter)|GO:0048008(platelet-derived growth factor receptor signaling pathway)|GO:0048705(skeletal system morphogenesis…	Rattus norvegicus cysteine-serine-rich nuclear protein 1 (Csrnp1), mRNA [NM_001108786]		NM_001108786	NM_001108786	NM_001108786	Rn.8793	363165	ENSRNOT00000050543	TC631716	chr8:124933666-124933607	rn|8q32	16.7506	11.0433	11.0433	9.95921	8.32253	11.122	32.123	25.1762	36.1375	4.06614	3.4651	3.4651	3.31603	3.05702	3.47535	5.00554	4.65399	5.17542
A_44_P545314	57.8079	34.0758	17.8213	0.000840175	Vps4a	vacuolar protein sorting 4 homolog A (S. cerevisiae)	GO:0000815(ESCRT III complex)|GO:0000910(cytokinesis)|GO:0005524(ATP binding)|GO:0005737(cytoplasm)|GO:0005769(early endosome)|GO:0007049(cell cycle)|GO:0008022(protein C-terminus binding)|GO:0015031(protein transport)|GO:0016192(vesicle-mediated transport)|GO:0016197(endosomal transport)|GO:0017048(Rho GTPase binding)|GO:0017111(nucleoside-triphosphatase activity)|GO:0019904(protein domain speci…	Rattus norvegicus vacuolar protein sorting 4 homolog A (S. cerevisiae) (Vps4a), mRNA [NM_145678]	04144:Endocytosis	NM_145678	NM_145678	NM_145678	Rn.12477	246772	ENSRNOT00000027607	TC585708	chr19:36892559-36894423	rn|19q12	50.561	61.4313	61.4313	38.9526	24.5547	38.7201	15.3957	16.7895	21.2787	5.65995	5.9409	5.9409	5.28365	4.61793	5.27501	3.94445	4.06949	4.41134
A_64_P038612	1.00696	1.00696	3.53517	0.000844836	RGD1566078	similar to NHP2-like protein 1 (High mobility group-like nuclear protein 2 homolog 1) (Sperm specific antigen 1)	GO:0003723(RNA binding)|GO:0005730(nucleolus)|GO:0030529(ribonucleoprotein complex)|GO:0042254(ribosome biogenesis)	Uncharacterized protein [Source:UniProtKB/TrEMBL;Acc:D3ZWM0] [ENSRNOT00000013187]	03008:Ribosome biogenesis in eukaryotes|03040:Spliceosome	ENSRNOT00000013187	XM_001053559	XM_001053559		363514	ENSRNOT00000013187		chrX:158765533-158765474	rn|Xq37	1.00696	1.00696	1.00696	1.00696	1.00696	1.00696	2.34673	3.18855	5.07022	0.01	0.01	0.01	0.01	0.01	0.01	1.23065	1.6729	2.34205
A_64_P058888	1.00696	1.00696	3.53517	0.000844836	Zfp280b	zinc finger protein 280B	GO:0005622(intracellular)|GO:0008270(zinc ion binding)	Rattus norvegicus zinc finger protein 280B (Zfp280b), mRNA [NM_001106384]		NM_001106384	NM_001106384	NM_001106384	Rn.23491	294343	ENSRNOT00000033298		chr20:13025728-13025669	rn|20p12	1.00696	1.00696	1.00696	1.00696	1.00696	1.00696	2.34673	3.18855	5.07022	0.01	0.01	0.01	0.01	0.01	0.01	1.23065	1.6729	2.34205
A_44_P1006931	234.879	361.918	473.444	0.000846103	LOC100174910	glutaredoxin-like protein	GO:0005739(mitochondrion)	Rattus norvegicus glutaredoxin-like protein (LOC100174910), mRNA [NM_001131003]		NM_001131003	NM_001131003	NM_001131003	Rn.22418	100174910	ENSRNOT00000018368	TC582317	chr18:52717864-52717805	rn|18q12.1	214.109	245.264	245.264	414.183	316.568	355.003	409.597	513.369	497.366	7.7422	7.93819	7.93819	8.69412	8.30637	8.47169	8.67806	9.00385	8.95816
A_44_P971189	202.392	147.681	151.746	0.000847345				Q3UM17_MOUSE (Q3UM17) Mammary gland RCB-0527 Jyg-MC(B) cDNA, RIKEN full-length enriched library, clone:G930015G21 product:recombining binding protein suppressor of hairless (Drosophila), full insert sequence, partial (44%) [TC598417]		TC598417		AW917639	Rn.3958			TC598417			192.981	207.098	207.098	150.494	134.446	158.102	146.375	153.312	155.552	7.59231	7.69417	7.69417	7.23357	7.07088	7.30471	7.19353	7.26033	7.28125
A_44_P384090	197.951	226.746	420.743	0.000852349	Des	desmin	GO:0005198(structural molecule activity)|GO:0005622(intracellular)|GO:0005856(cytoskeleton)|GO:0005882(intermediate filament)|GO:0005916(fascia adherens)|GO:0005921(gap junction)|GO:0008092(cytoskeletal protein binding)|GO:0030018(Z disc)|GO:0031594(neuromuscular junction)|GO:0042383(sarcolemma)|GO:0043292(contractile fiber)|GO:0045098(type III intermediate filament)	Rattus norvegicus desmin (Des), mRNA [NM_022531]	05410:Hypertrophic cardiomyopathy (HCM)|05412:Arrhythmogenic right ventricular cardiomyopathy (ARVC)|05414:Dilated cardiomyopathy	NM_022531	NM_022531	NM_022531	Rn.39196	64362	ENSRNOT00000026860	TC576199	chr9:74645149-74645208	rn|9q33	199.268	197.293	197.293	217.933	210.939	251.366	415.649	507.587	338.992	7.63857	7.6242	7.6242	7.76774	7.72068	7.97365	8.69922	8.98751	8.40511
A_64_P104311	2227.56	3396.82	4865.28	0.000853679	Snrpe	small nuclear ribonucleoprotein polypeptide E	GO:0005683(U7 snRNP)|GO:0005689(U12-type spliceosomal complex)|GO:0071013(catalytic step 2 spliceosome)	Rattus norvegicus small nuclear ribonucleoprotein polypeptide E (Snrpe), mRNA [NM_001271237]	03040:Spliceosome	NM_001271237	NM_001271237	NM_001271237	Rn.145709	100360682	ENSRNOT00000040164	TC611727	chr13:46524957-46522504	rn|13q13	2175.55	2253.56	2253.56	3432.72	3401.68	3356.07	4971.74	5816.04	3808.04	11.0872	11.138	11.138	11.7451	11.732	11.7126	12.2795	12.5058	11.8948
A_64_P067143	2742.08	4172.02	5697.94	0.000855952	Spata31d1d	spermatogenesis associated 31 subfamily D, member 1D		Rattus norvegicus spermatogenesis associated 31 subfamily D, member 1D (Spata31d1d), mRNA [NM_001134606]		NM_001134606	NM_001134606	NM_001134606	Rn.199983	498693	ENSRNOT00000039803		chr17:10853801-10853860	rn|17p14	2728.21	2749.02	2749.02	4578.9	3942.43	3994.72	6543.98	5958.99	4590.87	11.4137	11.4247	11.4247	12.1608	11.9449	11.9639	12.676	12.5409	12.1646
A_64_P059491	370.667	221.988	223.134	0.00086083	Plcd4	phospholipase C, delta 4	GO:0004435(phosphatidylinositol phospholipase C activity)|GO:0004871(signal transducer activity)|GO:0005509(calcium ion binding)|GO:0005543(phospholipid binding)|GO:0005622(intracellular)|GO:0005634(nucleus)|GO:0005783(endoplasmic reticulum)|GO:0006629(lipid metabolic process)|GO:0007340(acrosome reaction)|GO:0012505(endomembrane system)|GO:0016020(membrane)|GO:0016042(lipid catabolic process)|GO…	Rattus norvegicus phospholipase C, delta 4 (Plcd4), mRNA [NM_080688]	00562:Inositol phosphate metabolism|01100:Metabolic pathways|04020:Calcium signaling pathway|04070:Phosphatidylinositol signaling system	NM_080688	NM_080688	NM_080688	Rn.37434	140693	ENSRNOT00000022234	TC575138	chr9:73905055-73905114	rn|9q33	329.248	391.376	391.376	246.839	210.939	208.185	213.994	247.408	208	8.36303	8.61241	8.61241	7.94743	7.72068	7.70172	7.74143	7.95075	7.70044
A_64_P146388	1.4655	10.1624	4.25569	0.000862249	Gfra2	GDNF family receptor alpha 2	GO:0007169(transmembrane receptor protein tyrosine kinase signaling pathway)|GO:0007399(nervous system development)|GO:0016167(glial cell-derived neurotrophic factor receptor activity)|GO:0031953(negative regulation of protein autophosphorylation)	Rattus norvegicus GDNF family receptor alpha 2 (Gfra2), mRNA [NM_012750]		NM_012750	NM_012750	NM_012750	Rn.90137	25136	ENSRNOT00000019222	TC575005	chr15:51313962-51314021	rn|15p11	2.38259	1.00696	1.00696	11.9086	9.44647	9.13202	4.5083	3.18855	5.07022	1.25253	0.01	0.01	3.57393	3.23977	3.19093	2.17258	1.6729	2.34205
A_44_P941089	249.87	150.896	124.951	0.000865141	Rnf26	ring finger protein 26		Rattus norvegicus ring finger protein 26 (Rnf26), mRNA [NM_001113748]		NM_001113748	NM_001113748	NM_001113748	Rn.15010	300659		TC593979	chr8:47093097-47093038	rn|8q22	243.414	253.099	253.099	171.398	147.108	134.181	147.814	119.154	107.884	7.92727	7.98356	7.98356	7.42121	7.20073	7.06804	7.20764	6.89668	6.75334
A_64_P024311	217.534	159.05	93.9235	0.00087009	Phb	prohibitin	GO:0000122(negative regulation of transcription from RNA polymerase II promoter)|GO:0000981(sequence-specific DNA binding RNA polymerase II transcription factor activity)|GO:0001541(ovarian follicle development)|GO:0001552(ovarian follicle atresia)|GO:0003674(molecular_function)|GO:0005634(nucleus)|GO:0005654(nucleoplasm)|GO:0005737(cytoplasm)|GO:0005739(mitochondrion)|GO:0005743(mitochondrial in…	Rattus norvegicus prohibitin (Phb), mRNA [NM_031851]		NM_031851	NM_031851	NM_031851	Rn.29754	25344	ENSRNOT00000075733	TC612627	chrX:036613082-036613023	rn|Xq14	258.017	197.293	197.293	162.428	143.88	170.841	103.204	77.5762	100.99	8.01132	7.6242	7.6242	7.34365	7.16872	7.41651	6.68936	6.27754	6.65807
A_44_P297596	324.378	404.519	669.136	0.000871471	Ctnnd1	catenin (cadherin associated protein), delta 1	GO:0001738(morphogenesis of a polarized epithelium)|GO:0005102(receptor binding)|GO:0005515(protein binding)|GO:0005634(nucleus)|GO:0005737(cytoplasm)|GO:0005829(cytosol)|GO:0005886(plasma membrane)|GO:0005911(cell-cell junction)|GO:0005913(cell-cell adherens junction)|GO:0005915(zonula adherens)|GO:0007155(cell adhesion)|GO:0007420(brain development)|GO:0007435(salivary gland morphogenesis)|GO:0…	Rattus norvegicus catenin (cadherin associated protein), delta 1 (Ctnnd1), mRNA [NM_001107740]	04520:Adherens junction|04670:Leukocyte transendothelial migration	NM_001107740	NM_001107740	NM_001107740	Rn.9435	311163	ENSRNOT00000064009	TC604078	chr3:67818096-67817580	rn|3q24	369.205	301.964	301.964	360.5	405.7	447.357	569.672	702.394	735.34	8.52828	8.23823	8.23823	8.49385	8.66427	8.80528	9.15399	9.45614	9.52227
A_64_P093266	53.6463	86.0689	143.657	0.000872781	Olr310	olfactory receptor 310	GO:0004930(G-protein coupled receptor activity)|GO:0004984(olfactory receptor activity)|GO:0005886(plasma membrane)|GO:0007186(G-protein coupled receptor signaling pathway)|GO:0016021(integral to membrane)|GO:0050911(detection of chemical stimulus involved in sensory perception of smell)	Rattus norvegicus olfactory receptor 310 (Olr310), mRNA [NM_001000765]		NM_001000765	NM_001000765	NM_001000765	Rn.141728	405039	ENSRNOT00000074710	NP1396599	chr1:200721465-200721524	rn|1q41	60.342	50.2984	50.2984	86.759	94.7721	76.6757	183.226	127.945	119.8	5.91509	5.65244	5.65244	6.43894	6.56639	6.2607	7.51748	6.99938	6.90449
A_44_P254984	3.99111	1.00924	3.97415	0.000872945	Pnlip	pancreatic lipase	GO:0004806(triglyceride lipase activity)|GO:0005615(extracellular space)|GO:0006629(lipid metabolic process)|GO:0009791(post-embryonic development)|GO:0016042(lipid catabolic process)|GO:0016298(lipase activity)|GO:0030299(intestinal cholesterol absorption)|GO:0033993(response to lipid)|GO:0043434(response to peptide hormone stimulus)|GO:0046872(metal ion binding)|GO:0050253(retinyl-palmitate est…	Rattus norvegicus pancreatic lipase (Pnlip), mRNA [NM_013161]	00561:Glycerolipid metabolism|01100:Metabolic pathways|04972:Pancreatic secretion|04975:Fat digestion and absorption|04977:Vitamin digestion and absorption	NM_013161	NM_013161	NM_013161	Rn.10130	25702	ENSRNOT00000024065	TC578319	chr1:265114441-265116798	rn|1q55	3.52374	4.2248	4.2248	1.00696	1.0138	1.00696	6.03855	3.18855	2.69535	1.81711	2.07888	2.07888	0.01	0.0197766	0.01	2.5942	1.6729	1.43047
A_64_P046373	1.00696	1.03458	2.46021	0.000877363				RVL4498 Wackym-Soares normalized rat vestibular cDNA library Rattus norvegicus cDNA 5', mRNA sequence [DV714996]		DV714996		DV714996	Rn.228726			TC586022	chr10:110030990-110030931	rn|10q32.3	1.00696	1.00696	1.00696	1.00696	1.0138	1.08299	2.34673	3.18855	1.84536	0.01	0.01	0.01	0.01	0.0197766	0.115015	1.23065	1.6729	0.883901
A_64_P041471	524.953	850.641	591.618	0.000880884	Ccdc138	coiled-coil domain containing 138		Uncharacterized protein [Source:UniProtKB/TrEMBL;Acc:D3ZGR6] [ENSRNOT00000030005]		ENSRNOT00000030005	XM_001053950	XM_001053950		499442	ENSRNOT00000030005		chr20:37181997-37181938	rn|20q11	559.351	507.754	507.754	863.819	826.294	861.81	626.064	507.587	641.204	9.12761	8.98799	8.98799	9.75459	9.69051	9.75123	9.29017	8.98751	9.32464
A_64_P100773	1.00696	3.52299	5.30322	0.000880912				Rattus norvegicus similar to hypothetical protein 4930509O22 (LOC301726), mRNA [XM_237569]		XM_237569		XM_237569					chr9:105048807-105048748	rn|9q37	1.00696	1.00696	1.00696	4.48789	3.38574	2.69535	6.7228	3.18855	5.9983	0.01	0.01	0.01	2.16604	1.75947	1.43047	2.74906	1.6729	2.58455
A_64_P044876	295.645	216.438	168.059	0.000886451													chr11:072257401-072257460	rn|11q22	292.468	297.234	297.234	252.072	196.835	200.407	159.659	184.67	159.849	8.19213	8.21546	8.21546	7.97769	7.62084	7.64679	7.31885	7.52881	7.32057
A_42_P738520	17.5356	44.608	36.0076	0.000887794	MGC94199	similar to RIKEN cDNA 2610301B20; EST AI428449	GO:0005737(cytoplasm)	Rattus norvegicus similar to RIKEN cDNA 2610301B20; EST AI428449 (MGC94199), mRNA [NM_001007746]		NM_001007746	NM_001007746	NM_001007746	Rn.7569	362483	ENSRNOT00000037547	TC576525	chr5:24758254-24758313	rn|5q13	22.4824	15.0622	15.0622	41.9784	43.2144	48.6313	41.1147	35.8795	31.0285	4.49073	3.91286	3.91286	5.39157	5.43344	5.60381	5.36158	5.16509	4.95552
A_44_P607177	13.2985	10.4576	24.6603	0.000889676	Dnajb12	DnaJ (Hsp40) homolog, subfamily B, member 12	GO:0006457(protein folding)|GO:0031072(heat shock protein binding)|GO:0051082(unfolded protein binding)	Rattus norvegicus DnaJ (Hsp40) homolog, subfamily B, member 12 (Dnajb12), mRNA [NM_001013907]	04141:Protein processing in endoplasmic reticulum	NM_001013907	NM_001013907	NM_001013907	Rn.20419	294513	ENSRNOT00000044805	TC637405	chr20:27206072-27206131	rn|20q11	16.7506	11.5725	11.5725	10.5904	10.0949	10.6876	25.904	26.7981	21.2787	4.06614	3.53263	3.53263	3.40468	3.33555	3.41787	4.6951	4.74406	4.41134
A_64_P052879	8.86053	16.3613	32.637	0.000899047	Ildr2	immunoglobulin-like domain containing receptor 2	GO:0009749(response to glucose stimulus)|GO:0030073(insulin secretion)|GO:0030154(cell differentiation)|GO:0031016(pancreas development)|GO:0048873(homeostasis of number of cells within a tissue)	Uncharacterized protein [Source:UniProtKB/TrEMBL;Acc:D3ZGJ1] [ENSRNOT00000031367]		ENSRNOT00000031367	XM_001063122	XM_001063122		685277	ENSRNOT00000031367		chr13:82051746-82051805	rn|13q23	9.22351	8.67903	8.67903	22.4824	15.0289	11.5725	32.123	37.8489	27.9392	3.20532	3.11753	3.11753	4.49073	3.90967	3.53263	5.00554	5.24218	4.80422
A_44_P357338	32.1652	44.6997	59.1721	0.000901441	Ptp4a1	protein tyrosine phosphatase type IVA, member 1	GO:0004725(protein tyrosine phosphatase activity)|GO:0005634(nucleus)|GO:0005737(cytoplasm)|GO:0005769(early endosome)|GO:0005783(endoplasmic reticulum)|GO:0005819(spindle)|GO:0007049(cell cycle)|GO:0007275(multicellular organismal development)|GO:0009898(internal side of plasma membrane)|GO:0030335(positive regulation of cell migration)|GO:0035335(peptidyl-tyrosine dephosphorylation)	Rattus norvegicus protein tyrosine phosphatase type IVA, member 1 (Ptp4a1), mRNA [NM_031579]		NM_031579	NM_031579	NM_031579	Rn.9459	29463	ENSRNOT00000073218	TC575224	chr9:29620249-29620190	rn|9q21	32.0303	32.2327	32.2327	44.4896	47.6078	42.0019	52.2076	70.3258	54.983	5.00136	5.01045	5.01045	5.4754	5.57312	5.39238	5.70619	6.13598	5.78091
A_64_P117091	597.718	425.123	361.664	0.000903276	Nipsnap1	nipsnap homolog 1 (C. elegans)	GO:0005739(mitochondrion)|GO:0005743(mitochondrial inner membrane)|GO:0016020(membrane)|GO:0019233(sensory perception of pain)|GO:0042165(neurotransmitter binding)|GO:0097060(synaptic membrane)	Rattus norvegicus nipsnap homolog 1 (C. elegans) (Nipsnap1), mRNA [NM_001100730]		NM_001100730	NM_001100730	NM_001100730	Rn.103205	360971	ENSRNOT00000011158	TC581658	chr14:85556497-85556556	rn|14q21	605.12	594.016	594.016	443.263	384.748	447.357	410.634	325.133	349.225	9.24108	9.21436	9.21436	8.79202	8.58777	8.80528	8.68171	8.34489	8.44801
A_64_P099254	53.0371	76.4538	97.4946	0.000905853	Ugt2b37	UDP-glucuronosyltransferase 2 family, member 37	GO:0005789(endoplasmic reticulum membrane)|GO:0015020(glucuronosyltransferase activity)|GO:0016021(integral to membrane)|GO:0016758(transferase activity, transferring hexosyl groups)	Rattus norvegicus UDP-glucuronosyltransferase 2 family, member 37 (Ugt2b37), mRNA [NM_001007264]	00040:Pentose and glucuronate interconversions|00053:Ascorbate and aldarate metabolism|00140:Steroid hormone biosynthesis|00500:Starch and sucrose metabolism|00514:Other types of O-glycan biosynthesis|00830:Retinol metabolism|00860:Porphyrin and chlorophyll metabolism|00980:Metabolism of xenobiotics by cytochrome P450|00982:Drug metabolism - cytochrome P450|00983:Drug metabolism - other enzymes|0…	NM_001007264	NM_001007264	NM_001007264	Rn.230458	29623	ENSRNOT00000047655	TC577933	chr14:22419234-22419293	rn|14p21	51.9965	53.5574	53.5574	73.5271	74.1979	81.6365	101.503	80.8561	110.125	5.70034	5.74301	5.74301	6.2002	6.21331	6.35114	6.66538	6.33729	6.78299
A_43_P20587	20.5131	8.71271	32.6188	0.000907318	Gypc	glycophorin C (Gerbich blood group)	GO:0005886(plasma membrane)|GO:0016020(membrane)|GO:0016021(integral to membrane)|GO:0030863(cortical cytoskeleton)	Rattus norvegicus glycophorin C (Gerbich blood group) (Gypc), mRNA [NM_001013233]	05144:Malaria	NM_001013233	NM_001013233	NM_001013233	Rn.7693	364837	ENSRNOT00000046369	TC576066	chr18:24975793-24975734	rn|18p12	15.0289	23.2552	23.2552	7.97116	7.04495	11.122	27.334	32.2542	38.2682	3.90967	4.53948	4.53948	2.99479	2.81659	3.47535	4.77262	5.01142	5.25807
A_64_P131771	81.4621	98.8035	112.384	0.000911864													chr3:154510578-154510519	rn|3q42	82.3119	81.0372	81.0372	100.721	104.733	90.9566	106.738	119.154	111.261	6.36303	6.34051	6.34051	6.65422	6.71058	6.50711	6.73793	6.89668	6.79781
A_44_P115293	52.2491	76.817	96.8171	0.000913321	Copz2	coatomer protein complex, subunit zeta 2	GO:0006810(transport)|GO:0030126(COPI vesicle coat)	Rattus norvegicus coatomer protein complex, subunit zeta 2 (Copz2), mRNA [NM_001108294]		NM_001108294	NM_001108294	NM_001108294	Rn.4257	360611	ENSRNOT00000055464	TC617320	chr10:85622094-85622153	rn|10q31	49.6326	53.5574	53.5574	65.3125	78.5312	86.6071	104.686	98.3916	87.3741	5.63322	5.74301	5.74301	6.02929	6.29519	6.43641	6.70992	6.62046	6.44913
A_42_P788087	237.45	388.471	366.108	0.000915094	Praf2	PRA1 domain family, member 2		Rattus norvegicus PRA1 domain family, member 2 (Praf2), mRNA [NM_001109013]		NM_001109013	NM_001109013	NM_001109013	Rn.6226	367743	ENSRNOT00000042525	TC590821	chrX:26813210-26813151	rn|Xq13	231.099	240.626	240.626	348.901	410.457	406.056	415.649	332.357	350.319	7.85237	7.91065	7.91065	8.44667	8.68109	8.66554	8.69922	8.37659	8.45252
A_44_P987735	75.9823	132.1	154.241	0.000917852	Trim29	tripartite motif-containing 29	GO:0000122(negative regulation of transcription from RNA polymerase II promoter)|GO:0002039(p53 binding)|GO:0005737(cytoplasm)|GO:0008270(zinc ion binding)|GO:1900181(negative regulation of protein localization to nucleus)	Rattus norvegicus tripartite motif-containing 29 (Trim29), mRNA [NM_001106815]		NM_001106815	NM_001106815	NM_001106815	Rn.9452	300656	ENSRNOT00000026170	TC599429	chr8:46337082-46337141	rn|8q22	72.7944	77.5762	77.5762	104.441	143.88	147.978	145.013	166.729	150.981	6.18576	6.27754	6.27754	6.70654	7.16872	7.20924	7.18004	7.38136	7.23822
A_44_P327799	19542.2	12337.7	7192.27	0.000923426	Apoc3	apolipoprotein C-III	GO:0005319(lipid transporter activity)|GO:0005543(phospholipid binding)|GO:0005615(extracellular space)|GO:0006641(triglyceride metabolic process)|GO:0006642(triglyceride mobilization)|GO:0006869(lipid transport)|GO:0006954(inflammatory response)|GO:0007186(G-protein coupled receptor signaling pathway)|GO:0007584(response to nutrient)|GO:0008203(cholesterol metabolic process)|GO:0008289(lipid bin…	Rattus norvegicus apolipoprotein C-III (Apoc3), transcript variant 1, mRNA [NM_012501]		NM_012501	NM_012501	NM_012501	Rn.129547	24207	ENSRNOT00000074942	TC627826	03320:PPAR signaling pathway		21428.3	18599.1	18599.1	13760.9	9829	13423.2	6445.33	6167.75	8963.74	14.3872	14.1829	14.1829	13.7483	13.2628	13.7124	12.654	12.5905	13.1299
A_64_P020333	190.096	231.57	333.429	0.000931535	LOC100909536	la-related protein 7-like		PREDICTED: Rattus norvegicus la-related protein 7-like (LOC100909536), mRNA [XM_003748865]		XM_003748865	XM_003748865	XM_003748865		100909536			chr1:98066926-98066867	rn|1q22	178.217	196.035	196.035	206.094	266.736	221.88	333.068	308.595	358.623	7.47749	7.61497	7.61497	7.68716	8.05927	7.79364	8.37967	8.26957	8.48632
A_44_P447368	8536.33	10673.5	6871.04	0.000931604	Gnb2l1	guanine nucleotide binding protein (G protein), beta polypeptide 2 like 1	GO:0001891(phagocytic cup)|GO:0001934(positive regulation of protein phosphorylation)|GO:0005080(protein kinase C binding)|GO:0005634(nucleus)|GO:0005737(cytoplasm)|GO:0005856(cytoskeleton)|GO:0006915(apoptotic process)|GO:0006919(activation of cysteine-type endopeptidase activity involved in apoptotic process)|GO:0007049(cell cycle)|GO:0007205(protein kinase C-activating G-protein coupled recept…	Rattus norvegicus guanine nucleotide binding protein (G protein), beta polypeptide 2 like 1 (Gnb2l1), mRNA [NM_130734]		NM_130734	NM_130734	NM_130734	Rn.55487	83427	ENSRNOT00000003334	TC584499	chr10:34068511-34068570	rn|10q21	7751.7	8928.64	8928.64	10094.6	11594.4	10331.4	6843.98	6479.67	7289.49	12.9203	13.1242	13.1242	13.3013	13.5011	13.3347	12.7406	12.6617	12.8316
A_44_P1010482	28.8332	41.3057	57.2923	0.000932005	Cd3eap	CD3e molecule, epsilon associated protein	GO:0005634(nucleus)|GO:0005730(nucleolus)|GO:0005736(DNA-directed RNA polymerase I complex)|GO:0005737(cytoplasm)|GO:0005739(mitochondrion)|GO:0009303(rRNA transcription)	Rattus norvegicus CD3e molecule, epsilon associated protein (Cd3eap), mRNA [NM_001109416]		NM_001109416	NM_001109416	NM_001109416	Rn.155132	680493	ENSRNOT00000034266	TC606871	chr1:78722440-78722381	rn|1q21	32.9034	26.7981	26.7981	44.4896	41.7174	37.7101	64.333	57.9886	49.5553	5.04016	4.74406	4.74406	5.4754	5.38258	5.23688	6.00749	5.8577	5.63097
A_64_P027255	4146.38	2890.66	2276.75	0.000932126	Katnal2	katanin p60 subunit A-like 2	GO:0005524(ATP binding)|GO:0017111(nucleoside-triphosphatase activity)	Uncharacterized protein [Source:UniProtKB/TrEMBL;Acc:F1M2L9] [ENSRNOT00000048702]		ENSRNOT00000048702	XM_001055413	XM_001055413		307253	ENSRNOT00000048702		chr18:73957913-73957854	rn|18q12.3	3837.94	4300.61	4300.61	3149.4	3059.2	2463.37	2176.39	2499.43	2154.44	11.9061	12.0703	12.0703	11.6209	11.5789	11.2664	11.0877	11.2874	11.0731
A_44_P278938	103.566	69.2948	43.5063	0.000935288	Elf2	E74-like factor 2	GO:0003700(sequence-specific DNA binding transcription factor activity)|GO:0005634(nucleus)|GO:0005730(nucleolus)|GO:0005737(cytoplasm)|GO:0006357(regulation of transcription from RNA polymerase II promoter)|GO:0043565(sequence-specific DNA binding)|GO:0045892(negative regulation of transcription, DNA-dependent)|GO:0045893(positive regulation of transcription, DNA-dependent)	Rattus norvegicus E74-like factor 2 (Elf2), transcript variant 2, mRNA [NM_001012181]		NM_001012181	NM_001012181	NM_001012181	Rn.107459	361944	ENSRNOT00000047635	TC575670	chr2:140146374-140146315	rn|2q26	101.23	104.733	104.733	82.6928	52.0437	73.1479	45.7077	40.7815	44.0296	6.6615	6.71058	6.71058	6.36969	5.70165	6.19274	5.51437	5.34984	5.4604
A_64_P120342	810.492	450.156	350.945	0.000945193	Onecut1	one cut homeobox 1	GO:0001077(RNA polymerase II core promoter proximal region sequence-specific DNA binding transcription factor activity involved in positive regulation of transcription)|GO:0001889(liver development)|GO:0001952(regulation of cell-matrix adhesion)|GO:0002064(epithelial cell development)|GO:0003677(DNA binding)|GO:0003700(sequence-specific DNA binding transcription factor activity)|GO:0003705(RNA po…	Rattus norvegicus one cut homeobox 1 (Onecut1), mRNA [NM_022671]	04950:Maturity onset diabetes of the young	NM_022671	NM_022671	NM_022671	Rn.48812	25231	ENSRNOT00000010738	TC578694	chr8:79671988-79672047	rn|8q24	859.406	786.035	786.035	549.67	431.447	369.352	397.388	350.823	304.624	9.7472	9.61845	9.61845	9.10242	8.75304	8.52885	8.6344	8.4546	8.25088
A_42_P756652	382.259	309.524	255.861	0.000950716	Dnph1	2'-deoxynucleoside 5'-phosphate N-hydrolase 1	GO:0005634(nucleus)|GO:0005730(nucleolus)|GO:0005737(cytoplasm)|GO:0009117(nucleotide metabolic process)|GO:0009159(deoxyribonucleoside monophosphate catabolic process)|GO:0030307(positive regulation of cell growth)|GO:0042803(protein homodimerization activity)|GO:0050144(nucleoside deoxyribosyltransferase activity)|GO:0070694(deoxyribonucleoside 5'-monophosphate N-glycosidase activity)	Rattus norvegicus 2'-deoxynucleoside 5'-phosphate N-hydrolase 1 (Dnph1), mRNA [NM_133525]		NM_133525	NM_133525	NM_133525	Rn.6997	171047	ENSRNOT00000024815	TC636128	chr9:9865499-9865440	rn|9q12	411.083	367.847	367.847	335.209	289.672	303.692	267.009	261.624	238.949	8.68329	8.52296	8.52296	8.38892	8.17828	8.24647	8.06074	8.03135	7.90056
A_64_P000616	44.297	9.54362	4.61927	0.000951076	Rpl41	ribosomal protein L41	GO:0003735(structural constituent of ribosome)|GO:0005840(ribosome)|GO:0006412(translation)|GO:0022625(cytosolic large ribosomal subunit)	Rattus norvegicus ribosomal protein L41 (Rpl41), mRNA [NM_139083]	03010:Ribosome	NM_139083	NM_139083	NM_139083	Rn.162926	124440	ENSRNOT00000066159	TC616634	chr7:1840031-1839972	rn|7q11	46.9257	42.9826	42.9826	11.122	10.0949	7.41398	2.34673	3.18855	8.32253	5.5523	5.42568	5.42568	3.47535	3.33555	2.89025	1.23065	1.6729	3.05702
A_44_P224466	382.955	267.875	191.816	0.000957041	Olr567	olfactory receptor 567	GO:0004930(G-protein coupled receptor activity)|GO:0004984(olfactory receptor activity)|GO:0005886(plasma membrane)|GO:0007186(G-protein coupled receptor signaling pathway)|GO:0016021(integral to membrane)|GO:0050911(detection of chemical stimulus involved in sensory perception of smell)	Rattus norvegicus olfactory receptor 567 (Olr567), mRNA [NM_001000326]	04740:Olfactory transduction	NM_001000326	NM_001000326	NM_001000326	Rn.142899	295806	ENSRNOT00000072235	NP1479104	chr3:71196696-71196637	rn|3q24	383.221	382.823	382.823	319.3	222.585	261.74	210.591	183.444	181.413	8.58203	8.58053	8.58053	8.31877	7.79821	8.03199	7.7183	7.5192	7.50314
A_64_P157579	5.97687	4.69649	3.60379	0.0009685	RGD1560058	similar to prohibitin		Rattus norvegicus similar to prohibitin (RGD1560058), mRNA [NM_001105821]		NM_001105821	NM_001105821	NM_001105821	Rn.218469	287559			chr10:69783753-69783694	rn|10q26	5.9983	5.96616	5.96616	4.48789	5.09329	4.5083	4.10415	3.18855	3.51865	2.58455	2.5768	2.5768	2.16604	2.3486	2.17258	2.03708	1.6729	1.81502
A_64_P016911	9470.09	11698.2	14114.5	0.000974155	Frmd4a	FERM domain containing 4A	GO:0005856(cytoskeleton)|GO:0005923(tight junction)|GO:0030674(protein binding, bridging)|GO:0090162(establishment of epithelial cell polarity)	Rattus norvegicus FERM domain containing 4A (Frmd4a), mRNA [NM_001191821]		NM_001191821	NM_001191821	NM_001191821	Rn.226301	307128	ENSRNOT00000045765		chr17:84783319-84783260	rn|17q12.3	9231.83	9589.21	9589.21	11620.8	11099.6	12374.2	13185.3	15735	13423.2	13.1724	13.2272	13.2272	13.5044	13.4382	13.5951	13.6866	13.9417	13.7124
A_64_P067883	123.234	246.937	209.437	0.000977917	Trim47	tripartite motif-containing 47	GO:0005622(intracellular)|GO:0008270(zinc ion binding)|GO:0046872(metal ion binding)	Rattus norvegicus tripartite motif-containing 47 (Trim47), mRNA [NM_001109585]		NM_001109585	NM_001109585	NM_001109585	Rn.198921	690374	ENSRNOT00000010887	TC622483	chr10:106211324-106211265	rn|10q32.3	131.489	119.107	119.107	198.602	278.55	263.658	228.337	200.566	199.408	7.0388	6.89611	6.89611	7.63374	8.12179	8.04253	7.83502	7.64794	7.63958
A_44_P405628	261.868	407.35	600.049	0.000979099	Ubxn6	UBX domain protein 6	GO:0005634(nucleus)|GO:0005730(nucleolus)	Rattus norvegicus UBX domain protein 6 (Ubxn6), mRNA [NM_001108812]		NM_001108812	NM_001108812	NM_001108812	Rn.7230	363332	ENSRNOT00000070986	TC600949	chrUn:25720920-25720979	04141:Protein processing in endoplasmic reticulum	272.297	256.654	256.654	333.369	445.199	443.481	684.081	620.297	495.768	8.08904	8.00368	8.00368	8.38097	8.79831	8.79273	9.41802	9.27682	8.95352
A_64_P101419	3.99111	1.34997	2.74354	0.000980626													chr17:033250027-033249968	rn|17p12	3.52374	4.2248	4.2248	1.18149	1.78544	1.08299	2.34673	3.18855	2.69535	1.81711	2.07888	2.07888	0.240607	0.836282	0.115015	1.23065	1.6729	1.43047
A_64_P008517	5.90936	1.06513	3.46407	0.000981041													chr16:081311464-081311405	rn|16q12.5	3.52374	7.10218	7.10218	1.18149	1.00696	1.00696	4.5083	3.18855	2.69535	1.81711	2.82826	2.82826	0.240607	0.01	0.01	2.17258	1.6729	1.43047
A_64_P016128	182.938	171.063	216.132	0.000981893	Olr1252	olfactory receptor 1252	GO:0004930(G-protein coupled receptor activity)|GO:0004984(olfactory receptor activity)|GO:0005886(plasma membrane)|GO:0007186(G-protein coupled receptor signaling pathway)|GO:0016021(integral to membrane)|GO:0050911(detection of chemical stimulus involved in sensory perception of smell)	Rattus norvegicus olfactory receptor 1252 (Olr1252), mRNA [NM_001000454]	04740:Olfactory transduction	NM_001000454	NM_001000454	NM_001000454	Rn.143518	300577	ENSRNOT00000071125	NP1479074	chr8:40771175-40771116	rn|8q22	173.737	187.538	187.538	163.912	180.386	168.892	221.318	214.466	212.613	7.44076	7.55104	7.55104	7.35678	7.49495	7.39996	7.78997	7.7446	7.73208
A_64_P149071	1.22222	6.05015	3.20904	0.000983144	Glis1	GLIS family zinc finger 1	GO:0000122(negative regulation of transcription from RNA polymerase II promoter)|GO:0003674(molecular_function)|GO:0003677(DNA binding)|GO:0005575(cellular_component)|GO:0005634(nucleus)|GO:0008150(biological_process)|GO:0008270(zinc ion binding)|GO:0045944(positive regulation of transcription from RNA polymerase II promoter)	PREDICTED: Rattus norvegicus GLIS family zinc finger 1 (Glis1), mRNA [XM_003749991]		XM_003749991	XM_003749991	XM_003749991		298732		TC626348	chr5:128739289-128739348	rn|5q35	1.65274	1.00696	1.00696	5.66716	8.32253	4.16076	2.9199	3.18855	3.51865	0.72486	0.01	0.01	2.50263	3.05702	2.05685	1.54592	1.6729	1.81502
A_42_P822726	7.91008	13.467	3.7385	0.000984265	Myo1g	myosin IG	GO:0005886(plasma membrane)	Rattus norvegicus myosin IG (Myo1g), mRNA [NM_001134843]		NM_001134843	NM_001134843	NM_001134843	Rn.198974	289785	ENSRNOT00000010021	TC584319	chr14:87275530-87275471	rn|14q21	8.67903	7.52561	7.52561	9.18072	16.3128	14.9073	4.5083	3.18855	3.51865	3.11753	2.91181	2.91181	3.19861	4.02793	3.89795	2.17258	1.6729	1.81502
A_64_P092971	2531.62	2969.96	4748.64	0.00100116	Fndc5	fibronectin type III domain containing 5	GO:0005179(hormone activity)|GO:0005576(extracellular region)|GO:0005778(peroxisomal membrane)|GO:0005783(endoplasmic reticulum)|GO:0005886(plasma membrane)|GO:0014850(response to muscle activity)|GO:0016021(integral to membrane)|GO:0090336(positive regulation of brown fat cell differentiation)	Rattus norvegicus fibronectin type III domain containing 5 (Fndc5), mRNA [NM_001270981]		NM_001270981	NM_001270981	NM_001270981	Rn.18757	260327		TC604860	chr5:148303865-148303924	rn|5q36	2440.64	2577.11	2577.11	2683.54	3118.93	3107.4	5357.24	4964.33	3924.34	11.253	11.3315	11.3315	11.3899	11.6068	11.6015	12.3873	12.2774	11.9382
A_43_P11313	7798.09	9119.11	11027.1	0.00100209	Rbm17	RNA binding motif protein 17	GO:0000166(nucleotide binding)|GO:0003676(nucleic acid binding)|GO:0005634(nucleus)|GO:0005730(nucleolus)	Rattus norvegicus RNA binding motif protein 17 (Rbm17), mRNA [NM_001013058]	03040:Spliceosome	NM_001013058	NM_001013058	NM_001013058	Rn.20694	291295	ENSRNOT00000025550	TC578206	chr17:78156699-78156758	rn|17q12.3	7805.07	7794.59	7794.59	9658.89	8906.2	8792.25	11860.5	11198.3	10022.5	12.9302	12.9283	12.9283	13.2376	13.1206	13.102	13.5339	13.451	13.291
A_44_P714581	1.00696	1.00696	4.87151	0.00100905	Strn4	striatin, calmodulin binding protein 4	GO:0000159(protein phosphatase type 2A complex)|GO:0008150(biological_process)|GO:0019904(protein domain specific binding)|GO:0032403(protein complex binding)|GO:0043197(dendritic spine)|GO:0043234(protein complex)|GO:0051721(protein phosphatase 2A binding)|GO:0070016(armadillo repeat domain binding)	Rattus norvegicus striatin, calmodulin binding protein 4 (Strn4), transcript variant 1, mRNA [NM_001107480]		NM_001107480	NM_001107480	NM_001107480	Rn.137083	308392	ENSRNOT00000021976	TC602422	chr1:77165666-77165725	rn|1q21	1.00696	1.00696	1.00696	1.00696	1.00696	1.00696	7.90733	3.18855	3.51865	0.01	0.01	0.01	0.01	0.01	0.01	2.98319	1.6729	1.81502
A_44_P286087	227.817	254.562	334.178	0.00101256	Ufsp2	UFM1-specific peptidase 2	GO:0005634(nucleus)|GO:0005737(cytoplasm)|GO:0005783(endoplasmic reticulum)|GO:0006508(proteolysis)|GO:0008152(metabolic process)|GO:0016790(thiolester hydrolase activity)|GO:0019783(small conjugating protein-specific protease activity)	Rattus norvegicus UFM1-specific peptidase 2 (Ufsp2), mRNA [NM_001014142]		NM_001014142	NM_001014142	NM_001014142	Rn.14630	361151	ENSRNOT00000016723	TC578239	chr16:49552565-49552506	rn|16q11	240.453	221.499	221.499	234.946	258.91	269.83	349.648	305.909	346.978	7.90961	7.79116	7.79116	7.87618	8.0163	8.0759	8.44976	8.25696	8.4387
A_64_P036833	3842.49	4565.57	7020.4	0.00102079													chr2:095267476-095267535	rn|2q23	3521.24	4003.11	4003.11	5097.94	4286.35	4312.42	7766.16	7251.73	6043.31	11.7819	11.9669	11.9669	12.3157	12.0655	12.0743	12.923	12.8241	12.5611
A_64_P124249	1.00696	1.06513	2.65127	0.00102382	LOC690976	similar to Calponin-2 (Calponin H2, smooth muscle) (Neutral calponin)		PREDICTED: Rattus norvegicus calponin-2-like (LOC690976), mRNA [XM_003754274]		XM_003754274	XM_003754274	XM_003754274	Rn.43993	690976		TC582779	chr7:11226308-11226249	rn|7q11	1.00696	1.00696	1.00696	1.18149	1.00696	1.00696	2.9199	3.18855	1.84536	0.01	0.01	0.01	0.240607	0.01	0.01	1.54592	1.6729	0.883901
A_64_P015370	91.6234	64.0947	43.1895	0.00102462	Mfsd3	major facilitator superfamily domain containing 3	GO:0016021(integral to membrane)|GO:0055085(transmembrane transport)	Rattus norvegicus major facilitator superfamily domain containing 3 (Mfsd3), mRNA [NM_001024908]		NM_001024908	NM_001024908	NM_001024908	Rn.86351	500899	ENSRNOT00000021208	TC578279	chr7:114752813-114752872	rn|7q34	92.5319	91.1692	91.1692	68.8349	72.305	51.144	46.5734	37.8489	45.1462	6.53188	6.51047	6.51047	6.10507	6.17602	5.67649	5.54144	5.24218	5.49653
A_64_P134717	1.81337	5.67088	3.40693	0.00102464	LOC683313	similar to keratin complex 2, basic, gene 6a	GO:0005198(structural molecule activity)|GO:0045095(keratin filament)	Rattus norvegicus similar to keratin complex 2, basic, gene 6a (LOC683313), mRNA [NM_001101007]		NM_001101007	NM_001101007	NM_001101007	Rn.217091	683313		TC584206			2.38259	1.52875	1.52875	4.48789	5.76148	6.76328	3.51358	3.18855	3.51865	1.25253	0.612357	0.612357	2.16604	2.52644	2.75772	1.81294	1.6729	1.81502
A_64_P029805	1.00696	1.09048	2.65127	0.00102637	Junb	jun B proto-oncogene	GO:0000977(RNA polymerase II regulatory region sequence-specific DNA binding)|GO:0001570(vasculogenesis)|GO:0001649(osteoblast differentiation)|GO:0001701(in utero embryonic development)|GO:0001829(trophectodermal cell differentiation)|GO:0003677(DNA binding)|GO:0003690(double-stranded DNA binding)|GO:0003700(sequence-specific DNA binding transcription factor activity)|GO:0005634(nucleus)|GO:0005…	Rattus norvegicus jun B proto-oncogene (Junb), mRNA [NM_021836]	04380:Osteoclast differentiation	NM_021836	NM_021836	NM_021836	Rn.15806	24517		TC577238	chr19:24833225-24833284	rn|19q11	1.00696	1.00696	1.00696	1.18149	1.00696	1.08299	2.9199	3.18855	1.84536	0.01	0.01	0.01	0.240607	0.01	0.115015	1.54592	1.6729	0.883901
A_43_P15942	858.198	685.364	443.455	0.00102703	Cpa3	carboxypeptidase A3, mast cell	GO:0002002(regulation of angiotensin levels in blood)|GO:0004181(metallocarboxypeptidase activity)|GO:0006508(proteolysis)|GO:0008270(zinc ion binding)|GO:0030133(transport vesicle)|GO:0046872(metal ion binding)	Rattus norvegicus carboxypeptidase A3, mast cell (Cpa3), mRNA [NM_019300]	04614:Renin-angiotensin system|04972:Pancreatic secretion|04974:Protein digestion and absorption	NM_019300	NM_019300	NM_019300	Rn.10700	54242	ENSRNOT00000014970	TC583259	chr2:105385577-105385518	rn|2q24	901.697	836.448	836.448	736.369	605.997	713.728	469.444	366.346	494.577	9.8165	9.70813	9.70813	9.52428	9.24317	9.47923	8.87481	8.51706	8.95005
A_43_P17018	85.1509	101.934	132.088	0.00103828	Ltn1	listerin E3 ubiquitin protein ligase 1	GO:0004842(ubiquitin-protein ligase activity)|GO:0051865(protein autoubiquitination)	Rattus norvegicus listerin E3 ubiquitin protein ligase 1 (Ltn1), mRNA [NM_001024235]		NM_001024235	NM_001024235	NM_001024235	Rn.44204	288308	ENSRNOT00000073948	TC593083	chr11:27127148-27127089	rn|11q11	86.0047	84.724	84.724	100.721	91.1692	113.913	124.664	130.654	140.947	6.42634	6.4047	6.4047	6.65422	6.51047	6.83179	6.9619	7.02961	7.139
A_44_P1038655	1.35482	3.64408	4.12097	0.00103927	Ttc25	tetratricopeptide repeat domain 25	GO:0005737(cytoplasm)	Rattus norvegicus tetratricopeptide repeat domain 25 (Ttc25), mRNA [NM_001107049]		NM_001107049	NM_001107049	NM_001107049	Rn.12620	303534	ENSRNOT00000067559	TC611296	chr10:89516481-89516540	rn|10q32.1	1.00696	1.52875	1.52875	3.38574	3.38574	4.16076	4.10415	3.18855	5.07022	0.01	0.612357	0.612357	1.75947	1.75947	2.05685	2.03708	1.6729	2.34205
A_64_P121021	3.61073	1.00924	3.01798	0.0010429													chr2:080044514-080044573	rn|2q22	2.38259	4.2248	4.2248	1.00696	1.0138	1.00696	2.34673	3.18855	3.51865	1.25253	2.07888	2.07888	0.01	0.0197766	0.01	1.23065	1.6729	1.81502
A_64_P118357	10.7435	34.6196	21.1016	0.00104331	Osbpl9	oxysterol binding protein-like 9		Rattus norvegicus oxysterol binding protein-like 9 (Osbpl9), mRNA [NM_001044234]		NM_001044234	NM_001044234	NM_001044234	Rn.61554	298369	ENSRNOT00000065280	TC584123	chr5:130409902-130409843	rn|5q35	10.1438	11.0433	11.0433	26.7549	41.7174	35.3865	22.5001	25.1762	15.6284	3.34253	3.4651	3.4651	4.74173	5.38258	5.14513	4.49186	4.65399	3.9661
A_44_P1040609	266.827	431.255	594.245	0.00104373	Snrnp200	small nuclear ribonucleoprotein 200 (U5)	GO:0005634(nucleus)|GO:0005681(spliceosomal complex)|GO:0005682(U5 snRNP)|GO:0005730(nucleolus)|GO:0008026(ATP-dependent helicase activity)|GO:0008380(RNA splicing)|GO:0071013(catalytic step 2 spliceosome)	Rattus norvegicus small nuclear ribonucleoprotein 200 (U5) (Snrnp200), mRNA [NM_001037766]	03040:Spliceosome	NM_001037766	NM_001037766	NM_001037766	Rn.76239	296126	ENSRNOT00000043895	TC592189	chr3:114738236-114738295	rn|3q36	284.284	258.098	258.098	336.289	493.238	464.238	553.377	660.266	569.092	8.15119	8.01178	8.01178	8.39356	8.94614	8.85872	9.11212	9.3669	9.15252
A_44_P124091	1801.95	3020.06	5368.76	0.00104829				Rattus norvegicus similar to 40S ribosomal protein S16 (LOC297816), mRNA [XM_232669]		XM_232669		XM_232669					chr5:022236161-022236220	rn|5q13	1635.34	1885.26	1885.26	2719.8	3255.65	3084.75	6561.33	5750.93	3794	10.6754	10.8805	10.8805	11.4093	11.6687	11.5909	12.6798	12.4896	11.8895
A_42_P536536	812.085	575.832	339.921	0.00104984	RGD1308139	similar to RIKEN cDNA 1200014J11		Rattus norvegicus similar to RIKEN cDNA 1200014J11 (RGD1308139), mRNA [NM_001108281]		NM_001108281	NM_001108281	NM_001108281	Rn.13279	360563	ENSRNOT00000025553	TC589164	chr10:59966930-59966989	rn|10q24	869.717	783.27	783.27	730.687	489.22	507.587	364.378	295.362	360.025	9.7644	9.61337	9.61337	9.51311	8.93434	8.98751	8.50929	8.20634	8.49195
A_44_P432910	2219.02	2702.86	4879.46	0.00105324	Cox6a1	cytochrome c oxidase, subunit VIa, polypeptide 1	GO:0004129(cytochrome-c oxidase activity)|GO:0005739(mitochondrion)|GO:0005751(mitochondrial respiratory chain complex IV)	Rattus norvegicus cytochrome c oxidase, subunit VIa, polypeptide 1 (Cox6a1), nuclear gene encoding mitochondrial protein, mRNA [NM_012814]	00190:Oxidative phosphorylation|01100:Metabolic pathways|04260:Cardiac muscle contraction|05010:Alzheimer's disease|05012:Parkinson's disease|05016:Huntington's disease	NM_012814	NM_012814	NM_012814	Rn.880	25282	ENSRNOT00000001545	TC598092	chr12:42533025-42533084	rn|12q16	2372.6	2142.24	2142.24	2575.37	2860.23	2672.97	6110.38	4562.28	3965.73	11.2123	11.0649	11.0649	11.3306	11.4819	11.3842	12.577	12.1555	11.9534
A_64_P022165	1909.96	4041.79	6775.59	0.00105411	Mkl1	megakaryoblastic leukemia (translocation) 1	GO:0000976(transcription regulatory region sequence-specific DNA binding)|GO:0003674(molecular_function)|GO:0003676(nucleic acid binding)|GO:0003700(sequence-specific DNA binding transcription factor activity)|GO:0003713(transcription coactivator activity)|GO:0003779(actin binding)|GO:0003785(actin monomer binding)|GO:0005634(nucleus)|GO:0005730(nucleolus)|GO:0005737(cytoplasm)|GO:0006357(regulat…	Uncharacterized protein [Source:UniProtKB/TrEMBL;Acc:F1LV40] [ENSRNOT00000032232]		ENSRNOT00000032232	XM_003750385	XM_003750385	Rn.106726	315151	ENSRNOT00000032232	TC629811	chr7:119307299-119307240	rn|7q34	1825.21	1952.33	1952.33	2760.84	4661.31	4703.22	5764.93	8416.83	6145	10.8338	10.931	10.931	11.4309	12.1865	12.1994	12.4931	13.0391	12.5852
A_64_P006418	11490.6	7355.79	5526.12	0.00105537	RGD1563874	RGD1563874		PREDICTED: Rattus norvegicus RGD1563874 (RGD1563874), mRNA [XM_003750767]		XM_003750767	XM_003750767	XM_003750767		302900			chr10:4739226-4739285	rn|10q11	11594.4	11438.6	11438.6	6292.94	8022.74	7751.7	6686.72	4906.63	4985.02	13.5011	13.4816	13.4816	12.6195	12.9699	12.9203	12.7071	12.2605	12.2834
A_42_P577353	960.739	1536.16	2825.1	0.00106161	Sars	seryl-tRNA synthetase	GO:0004828(serine-tRNA ligase activity)|GO:0005524(ATP binding)|GO:0005737(cytoplasm)|GO:0005739(mitochondrion)|GO:0006434(seryl-tRNA aminoacylation)|GO:0097056(selenocysteinyl-tRNA(Sec) biosynthetic process)	Rattus norvegicus seryl-tRNA synthetase (Sars), mRNA [NM_001007606]	00970:Aminoacyl-tRNA biosynthesis	NM_001007606	NM_001007606	NM_001007606	Rn.73067	266975	ENSRNOT00000033015	TC576989	chr2:203997163-203996297	rn|2q34	678.47	1101.87	1101.87	1424.08	1649.63	1534.77	2804.67	3222.41	2448.21	9.40614	10.1057	10.1057	10.4758	10.6879	10.5838	11.4536	11.6539	11.2575
A_64_P060566	333.659	277.799	234.47	0.00106368	Gng4	guanine nucleotide binding protein (G protein), gamma 4 subunit		PREDICTED: Rattus norvegicus guanine nucleotide binding protein (G protein), gamma 4 subunit (Gng4), mRNA [XM_001053747]		XM_001053747	XM_001053747	XM_001053747		114118			04062:Chemokine signaling pathway		346.844	327.066	327.066	294.365	281.832	257.198	234.643	218.349	250.42	8.43814	8.35344	8.35344	8.20146	8.13869	8.00674	7.87432	7.77049	7.9682
A_64_P111776	1236.59	1554.85	1931.17	0.00106417	Rab4a	RAB4A, member RAS oncogene family	GO:0001671(ATPase activator activity)|GO:0003924(GTPase activity)|GO:0005525(GTP binding)|GO:0005768(endosome)|GO:0005829(cytosol)|GO:0005886(plasma membrane)|GO:0007264(small GTPase mediated signal transduction)|GO:0008565(protein transporter activity)|GO:0015031(protein transport)|GO:0016020(membrane)|GO:0019003(GDP binding)|GO:0019905(syntaxin binding)|GO:0030100(regulation of endocytosis)|GO:…	Rattus norvegicus RAB4A, member RAS oncogene family (Rab4a), mRNA [NM_013019]	04144:Endocytosis	NM_013019	NM_013019	NM_013019	Rn.3016	25532	ENSRNOT00000049337	TC578633	chr19:54019184-54019243	rn|19q12	1290.38	1209.69	1209.69	1592.98	1366.14	1705.41	2047.02	1877.43	1869.08	10.3336	10.2404	10.2404	10.6375	10.4159	10.7359	10.9993	10.8745	10.8681
A_43_P11860	6.09755	11.999	32.7184	0.00106631	Mecr	mitochondrial trans-2-enoyl-CoA reductase	GO:0000166(nucleotide binding)|GO:0005102(receptor binding)|GO:0005739(mitochondrion)|GO:0006631(fatty acid metabolic process)|GO:0006633(fatty acid biosynthetic process)|GO:0008270(zinc ion binding)|GO:0019166(trans-2-enoyl-CoA reductase (NADPH) activity)	Rattus norvegicus mitochondrial trans-2-enoyl-CoA reductase (Mecr), nuclear gene encoding mitochondrial protein, mRNA [NM_017209]	00062:Fatty acid elongation|01100:Metabolic pathways	NM_017209	NM_017209	NM_017209	Rn.15375	29470	ENSRNOT00000034057	TC579060	chr5:150724999-150725058	rn|5q36	8.10607	5.09329	5.09329	15.6284	8.79617	11.5725	42.4035	32.2542	23.4975	3.019	2.3486	2.3486	3.9661	3.13687	3.53263	5.40611	5.01142	4.55444
A_64_P163115	1.22222	1.97186	3.40693	0.00106649	LOC100151767	hypothetical LOC100151767		Rattus norvegicus hypothetical LOC100151767 (LOC100151767), mRNA [NM_001127503]		NM_001127503	NM_001127503	NM_001127503	Rn.159880	100151767	ENSRNOT00000013197	TC596467	chr8:53966766-53966707	rn|8q23	1.65274	1.00696	1.00696	2.16607	1.78544	1.96408	3.51358	3.18855	3.51865	0.72486	0.01	0.01	1.11508	0.836282	0.973851	1.81294	1.6729	1.81502
A_43_P10530	171.43	184.692	353.108	0.00107217	Mfap4	microfibrillar-associated protein 4	GO:0031012(extracellular matrix)	Rattus norvegicus microfibrillar-associated protein 4 (Mfap4), mRNA [NM_001034124]		NM_001034124	NM_001034124	NM_001034124	Rn.12328	287382	ENSRNOT00000003268	TC633035	chr10:47648266-47648325	rn|10q23	174.65	169.819	169.819	153.081	174.675	226.319	355.504	310.609	393.21	7.44833	7.40786	7.40786	7.25815	7.44853	7.82222	8.47372	8.27895	8.61916
A_44_P193915	264.534	297.6	252.936	0.00107352	Rbm45	RNA binding motif protein 45	GO:0000166(nucleotide binding)|GO:0003676(nucleic acid binding)|GO:0003723(RNA binding)|GO:0005634(nucleus)|GO:0005737(cytoplasm)|GO:0007399(nervous system development)|GO:0030154(cell differentiation)	Rattus norvegicus RNA binding motif protein 45 (Rbm45), mRNA [NM_153306]		NM_153306	NM_153306	NM_153306	Rn.204106	266631	ENSRNOT00000042968	TC577256	chr3:59070303-59070362	rn|3q23	272.297	260.652	260.652	297.042	308.595	287.162	258.302	247.408	253.099	8.08904	8.02598	8.02598	8.21452	8.26957	8.16572	8.01292	7.95075	7.98356
A_64_P137347	112.375	85.5938	69.0148	0.00108168	Olr224	olfactory receptor 224	GO:0004930(G-protein coupled receptor activity)|GO:0004984(olfactory receptor activity)|GO:0005886(plasma membrane)|GO:0007186(G-protein coupled receptor signaling pathway)|GO:0016021(integral to membrane)|GO:0050911(detection of chemical stimulus involved in sensory perception of smell)	Rattus norvegicus olfactory receptor 224 (Olr224), mRNA [NM_001000553]	04740:Olfactory transduction	NM_001000553	NM_001000553	NM_001000553	Rn.141791	365342	ENSRNOT00000047239	NP1479414	chr1:164242038-164241979	rn|1q33	120.352	108.387	108.387	93.869	78.5312	84.3812	64.333	66.0902	76.6211	6.91111	6.76005	6.76005	6.55258	6.29519	6.39885	6.00749	6.04637	6.25967
A_64_P117510	1041.43	775.301	561.748	0.00108467	Rgma	RGM domain family, member A	GO:0001843(neural tube closure)|GO:0005783(endoplasmic reticulum)|GO:0009986(cell surface)|GO:0015026(coreceptor activity)|GO:0030509(BMP signaling pathway)|GO:0030510(regulation of BMP signaling pathway)	Rattus norvegicus RGM domain family, member A (Rgma), mRNA [NM_001107524]		NM_001107524	NM_001107524	NM_001107524	Rn.22326	308739	ENSRNOT00000068766	TC603196	chr1:128590305-128590364	rn|1q31	1012.95	1055.68	1055.68	753.462	834.824	737.617	497.518	676.378	511.346	9.98434	10.044	10.044	9.55739	9.70533	9.52673	8.95861	9.40169	8.99816
A_64_P070816	1494.75	1934.44	2466.74	0.0010865	Cnpy2	canopy 2 homolog (zebrafish)	GO:0010629(negative regulation of gene expression)|GO:0010988(regulation of low-density lipoprotein particle clearance)|GO:0045716(positive regulation of low-density lipoprotein particle receptor biosynthetic process)	Rattus norvegicus canopy 2 homolog (zebrafish) (Cnpy2), mRNA [NM_001077585]		NM_001077585	NM_001077585	NM_001077585	Rn.40568	685814	ENSRNOT00000004895	TC597040	chr7:1615793-1615852	rn|7q11	1727.81	1378.22	1378.22	1805.76	2007.64	1989.91	2582	2379.83	2438.38	10.7547	10.4286	10.4286	10.8184	10.9713	10.9585	11.3343	11.2166	11.2517
A_64_P188326	81.6086	96.4481	64.0287	0.00108984	H3f3b	H3 histone, family 3B	GO:0000786(nucleosome)|GO:0001649(osteoblast differentiation)|GO:0003674(molecular_function)|GO:0003677(DNA binding)|GO:0005575(cellular_component)|GO:0005634(nucleus)|GO:0006334(nucleosome assembly)|GO:0007420(brain development)|GO:0009725(response to hormone stimulus)|GO:0042692(muscle cell differentiation)|GO:0046982(protein heterodimerization activity)	Rattus norvegicus H3 histone, family 3B (H3f3b), mRNA [NM_053985]	05322:Systemic lupus erythematosus	NM_053985	NM_053985	NM_053985	Rn.198918	117056	ENSRNOT00000050223	TC616892	chr10:106131440-106131381	rn|10q32.3	78.9941	82.9158	82.9158	97.1395	102.173	90.032	57.2464	65.2628	69.577	6.30367	6.37358	6.37358	6.60199	6.67487	6.49237	5.83911	6.02819	6.12054
A_64_P068847	959.552	1188.13	1441.3	0.00109193	Ltbp2	latent transforming growth factor beta binding protein 2	GO:0005509(calcium ion binding)|GO:0005576(extracellular region)|GO:0005615(extracellular space)|GO:0007179(transforming growth factor beta receptor signaling pathway)|GO:0008201(heparin binding)|GO:0019838(growth factor binding)|GO:0031012(extracellular matrix)|GO:0070062(extracellular vesicular exosome)	Rattus norvegicus latent transforming growth factor beta binding protein 2 (Ltbp2), mRNA [NM_021586]		NM_021586	NM_021586	NM_021586	Rn.40921	59106	ENSRNOT00000031331	TC621404	chr6:108828026-108827967	rn|6q31	936.919	970.868	970.868	1081.39	1223.04	1259.97	1466.31	1547.08	1310.5	9.87178	9.92313	9.92313	10.0787	10.2563	10.2992	10.518	10.5953	10.3559
A_64_P075810	433.201	564.886	788.834	0.00109197	Olr125	olfactory receptor 125	GO:0004930(G-protein coupled receptor activity)|GO:0004984(olfactory receptor activity)|GO:0005886(plasma membrane)|GO:0007186(G-protein coupled receptor signaling pathway)|GO:0016021(integral to membrane)|GO:0050911(detection of chemical stimulus involved in sensory perception of smell)	Rattus norvegicus olfactory receptor 125 (Olr125), mRNA [NM_001000740]	04740:Olfactory transduction	NM_001000740	NM_001000740	NM_001000740	Rn.141870	405004	ENSRNOT00000021436	NP1396530	chr1:161506720-161506661	rn|1q32	439.639	429.982	429.982	524.539	548.144	621.975	753.778	688.022	924.702	8.78018	8.74813	8.74813	9.03491	9.09841	9.28071	9.558	9.42631	9.85285
A_64_P113675	96.7636	364.012	718.813	0.00109752	Adpgk	ADP-dependent glucokinase		Rattus norvegicus ADP-dependent glucokinase (Adpgk), mRNA [NM_001100723]	00010:Glycolysis / Gluconeogenesis|01100:Metabolic pathways	NM_001100723	NM_001100723	NM_001100723	Rn.66171	315722	ENSRNOT00000013022	TC581780	chr8:63148776-63148835	rn|8q24	42.6109	123.84	123.84	347.767	419.177	325.092	662.227	764.425	729.786	5.41315	6.95233	6.95233	8.44198	8.71142	8.3447	9.37118	9.57823	9.51133
A_44_P414860	29.8675	42.0097	55.567	0.00110135				Rattus norvegicus similar to 60S ribosomal protein L23a (LOC365907), mRNA [XM_345276]		XM_345276		XM_345276					chr2:206412328-206412387	rn|2q41	30.738	29.4323	29.4323	37.7101	48.7793	39.5396	63.2254	51.927	51.5486	4.94195	4.87933	4.87933	5.23688	5.6082	5.30523	5.98243	5.69841	5.68786
A_42_P673370	91.5095	140.927	158.863	0.00110889	Tpi1	triosephosphate isomerase 1	GO:0004807(triose-phosphate isomerase activity)|GO:0005515(protein binding)|GO:0005634(nucleus)|GO:0005829(cytosol)|GO:0005975(carbohydrate metabolic process)|GO:0006006(glucose metabolic process)|GO:0006094(gluconeogenesis)|GO:0006096(glycolysis)|GO:0006098(pentose-phosphate shunt)|GO:0007275(multicellular organismal development)|GO:0008152(metabolic process)|GO:0009790(embryo development)|GO:00…	Rattus norvegicus triosephosphate isomerase 1 (Tpi1), mRNA [NM_022922]	00010:Glycolysis / Gluconeogenesis|00051:Fructose and mannose metabolism|00562:Inositol phosphate metabolism|01100:Metabolic pathways	NM_022922	NM_022922	NM_022922	Rn.144555	24849	ENSRNOT00000020647	TC607205	chr4:160933582-160933523	rn|4q42	98.4477	88.0405	88.0405	167.251	130.671	124.858	160.519	160.519	155.552	6.62129	6.46009	6.46009	7.38587	7.02979	6.96415	7.3266	7.3266	7.28125
A_64_P031906	1.22222	1.00696	3.72623	0.00111151	LOC500594	LRRGT00162	GO:0003735(structural constituent of ribosome)|GO:0005840(ribosome)|GO:0006412(translation)	Rattus norvegicus LRRGT00162 (LOC500594), mRNA [NM_001047958]		NM_001047958	NM_001047958	NM_001047958	Rn.154970	500594	ENSRNOT00000031564	NP956952	chr5:169689058-169689117	rn|5q36	1.65274	1.00696	1.00696	1.00696	1.00696	1.00696	2.9199	3.18855	5.07022	0.72486	0.01	0.01	0.01	0.01	0.01	1.54592	1.6729	2.34205
A_64_P010015	823.852	1091.9	1326.64	0.00111372													chr5:167440690-167440749	rn|5q36	820.787	825.384	825.384	930.146	1190.62	1154.93	1315.81	1278.01	1386.09	9.68086	9.68892	9.68892	9.86131	10.2175	10.1736	10.3617	10.3197	10.4368
A_42_P465664	17.5356	32.8447	37.6668	0.00111654	Eva1b	eva-1 homolog B		Rattus norvegicus eva-1 homolog B (Eva1b), mRNA [NM_001108679]		NM_001108679	NM_001108679	NM_001108679	Rn.22919	362597	ENSRNOT00000064972	TC597897	chr5:145504585-145504644	rn|5q36	22.4824	15.0622	15.0622	33.7699	32.734	32.0303	37.8489	40.7815	34.3699	4.49073	3.91286	3.91286	5.07766	5.03272	5.00136	5.24218	5.34984	5.10307
A_64_P090518	565.112	314.133	194.674	0.00112181	Pml	promyelocytic leukemia	GO:0001666(response to hypoxia)|GO:0001932(regulation of protein phosphorylation)|GO:0002230(positive regulation of defense response to virus by host)|GO:0003674(molecular_function)|GO:0003713(transcription coactivator activity)|GO:0005515(protein binding)|GO:0005575(cellular_component)|GO:0005634(nucleus)|GO:0005654(nucleoplasm)|GO:0005730(nucleolus)|GO:0005737(cytoplasm)|GO:0005829(cytosol)|GO:…	PREDICTED: Rattus norvegicus promyelocytic leukemia (Pml), mRNA [XM_001074703]	04120:Ubiquitin mediated proteolysis|04144:Endocytosis|05200:Pathways in cancer|05221:Acute myeloid leukemia	XM_001074703	XM_001074703	XM_001074703		315713			chr8:62020497-62020438	rn|8q24	412.929	641.204	641.204	313.862	340.892	287.646	163.232	221.383	199.408	8.68975	9.32464	9.32464	8.29399	8.41317	8.16815	7.35078	7.7904	7.63958
A_44_P134865	504.374	710.48	949.484	0.00112588	Snrnp40	small nuclear ribonucleoprotein 40 (U5)	GO:0005634(nucleus)|GO:0005730(nucleolus)|GO:0005737(cytoplasm)|GO:0071013(catalytic step 2 spliceosome)	Rattus norvegicus small nuclear ribonucleoprotein 40 (U5) (Snrnp40), mRNA [NM_001134556]	03040:Spliceosome	NM_001134556	NM_001134556	NM_001134556	Rn.15351	313056	ENSRNOT00000016325	TC585687	chr5:149422503-149422562	rn|5q36	427.904	542.609	542.609	639.43	765.077	726.933	1035.9	941.832	870.72	8.74114	9.08377	9.08377	9.32064	9.57946	9.50568	10.0167	9.87933	9.76607
A_64_P164961	215.107	105.223	76.0062	0.00112607	Cyp2j3	cytochrome P450, family 2, subfamily j, polypeptide 3	GO:0005506(iron ion binding)|GO:0005789(endoplasmic reticulum membrane)|GO:0009055(electron carrier activity)|GO:0016712(oxidoreductase activity, acting on paired donors, with incorporation or reduction of molecular oxygen, reduced flavin or flavoprotein as one donor, and incorporation of one atom of oxygen)|GO:0020037(heme binding)|GO:0070330(aromatase activity)	Rattus norvegicus cytochrome P450, family 2, subfamily j, polypeptide 3 (Cyp2j3), mRNA [NM_175766]	00590:Arachidonic acid metabolism|00591:Linoleic acid metabolism|01100:Metabolic pathways	NM_175766	NM_175766	NM_175766	Rn.28757	313375		TC577255	chr5:116744795-116744736	rn|5q33	250.735	197.293	197.293	114.26	84.4204	116.988	87.1141	57.9886	82.9158	7.97002	7.6242	7.6242	6.83618	6.39952	6.87022	6.44483	5.8577	6.37358
A_64_P283458	86.4758	130.566	291.883	0.00113454	Lpar3	lysophosphatidic acid receptor 3	GO:0000187(activation of MAPK activity)|GO:0001965(G-protein alpha-subunit binding)|GO:0005543(phospholipid binding)|GO:0005886(plasma membrane)|GO:0007186(G-protein coupled receptor signaling pathway)|GO:0016021(integral to membrane)|GO:0032060(bleb assembly)|GO:0043231(intracellular membrane-bounded organelle)|GO:0043410(positive regulation of MAPK cascade)|GO:0051482(elevation of cytosolic cal…	Rattus norvegicus lysophosphatidic acid receptor 3 (Lpar3), mRNA [NM_023969]	04080:Neuroactive ligand-receptor interaction	NM_023969	NM_023969	NM_023969	Rn.64507	66025	ENSRNOT00000020656	NP460412	chr2:244509457-244509516	rn|2q44	68.7871	95.3202	95.3202	122.469	136.095	133.134	322.676	352.083	200.889	6.10407	6.57471	6.57471	6.93628	7.08847	7.05674	8.33394	8.45977	7.65025
A_64_P015603	200.347	76.8179	91.5501	0.0011347	Rpl7a	ribosomal protein L7a	GO:0005840(ribosome)|GO:0016020(membrane)|GO:0022625(cytosolic large ribosomal subunit)|GO:0030529(ribonucleoprotein complex)|GO:0042254(ribosome biogenesis)|GO:0042788(polysomal ribosome)	Rattus norvegicus ribosomal protein L7a (Rpl7a), mRNA [NM_001114391]	03010:Ribosome	NM_001114391	NM_001114391	NM_001114391	Rn.144857	296596	ENSRNOT00000014590	TC590877	chr3:5810185-5810399	rn|3p12	180.879	210.082	210.082	79.902	58.5403	92.0113	74.2687	94.6719	105.71	7.49888	7.71481	7.71481	6.32016	5.87136	6.52374	6.21468	6.56486	6.72396
A_64_P043066	64.1465	101.66	141.21	0.00113506	Xkr8	XK, Kell blood group complex subunit-related family, member 8		Rattus norvegicus XK, Kell blood group complex subunit-related family, member 8 (Xkr8), mRNA [NM_001012099]		NM_001012099	NM_001012099	NM_001012099	Rn.13596	313033	ENSRNOT00000017618	TC576875	chr5:152422650-152422709	rn|5q36	69.577	61.4313	61.4313	97.1395	102.173	105.666	171.106	111.578	140.947	6.12054	5.9409	5.9409	6.60199	6.67487	6.72337	7.41875	6.80191	7.139
A_44_P540660	454.317	270.139	158.877	0.00113749	Ccdc50	coiled-coil domain containing 50	GO:0005737(cytoplasm)	Rattus norvegicus coiled-coil domain containing 50 (Ccdc50), mRNA [NM_182736]		NM_182736	NM_182736	NM_182736	Rn.9610	288022	ENSRNOT00000002649	TC579932	chr11:75342417-75339718	rn|11q22	447.61	457.67	457.67	338.621	191.034	280.762	161.312	141.023	174.298	8.8061	8.83816	8.83816	8.40353	7.57768	8.1332	7.33371	7.13978	7.44541
A_64_P052660	1.00696	2.9604	3.60379	0.00113856	Rhot2	ras homolog family member T2	GO:0003924(GTPase activity)|GO:0005509(calcium ion binding)|GO:0005525(GTP binding)|GO:0005622(intracellular)|GO:0005739(mitochondrion)|GO:0005743(mitochondrial inner membrane)|GO:0006915(apoptotic process)|GO:0007264(small GTPase mediated signal transduction)|GO:0019725(cellular homeostasis)|GO:0031307(integral to mitochondrial outer membrane)|GO:0047497(mitochondrion transport along microtubule)	Rattus norvegicus ras homolog family member T2 (Rhot2), nuclear gene encoding mitochondrial protein, mRNA [NM_181823]		NM_181823	NM_181823	NM_181823	Rn.8882	287156	ENSRNOT00000027083	TC575041	chr10:15104401-15104342	rn|10q12	1.00696	1.00696	1.00696	2.75636	4.16076	1.96408	4.10415	3.18855	3.51865	0.01	0.01	0.01	1.46276	2.05685	0.973851	2.03708	1.6729	1.81502
A_64_P057241	291.282	144.201	122.868	0.00113961													chr18:067359292-067359233	rn|18q12.1	269.919	301.964	301.964	184.118	125.376	123.109	126.842	104.441	137.323	8.07638	8.23823	8.23823	7.52448	6.97012	6.94379	6.98689	6.70654	7.10143
A_64_P045792	29.2887	43.3994	47.1325	0.00114239	Ubtf	upstream binding transcription factor, RNA polymerase I	GO:0000183(chromatin silencing at rDNA)|GO:0003677(DNA binding)|GO:0005634(nucleus)|GO:0005730(nucleolus)|GO:0006351(transcription, DNA-dependent)|GO:0045943(positive regulation of transcription from RNA polymerase I promoter)	Rattus norvegicus upstream binding transcription factor, RNA polymerase I (Ubtf), transcript variant 2, mRNA [NM_001127690]		NM_001127690	NM_001127690	NM_001127690	Rn.22469	25574	ENSRNOT00000064283	TC589822	chr10:91385538-91385479	rn|10q32.1	29.0014	29.4323	29.4323	40.5994	46.3843	43.2144	41.1147	53.7095	46.5734	4.85805	4.87933	4.87933	5.34339	5.53557	5.43344	5.36158	5.74711	5.54144
A_64_P036541	40.0851	40.4159	63.6349	0.00114275	Rpl11	ribosomal protein L11	GO:0003735(structural constituent of ribosome)|GO:0005730(nucleolus)|GO:0005840(ribosome)|GO:0006364(rRNA processing)|GO:0006412(translation)|GO:0006605(protein targeting)|GO:0019843(rRNA binding)|GO:0022625(cytosolic large ribosomal subunit)|GO:0034504(protein localization to nucleus)|GO:0042273(ribosomal large subunit biogenesis)	60S ribosomal protein L11 [Source:UniProtKB/Swiss-Prot;Acc:P62914] [ENSRNOT00000030043]	03010:Ribosome	ENSRNOT00000030043		FQ222336	Rn.14687	362631	ENSRNOT00000030043	TC592205	chr5:154827026-154826970	rn|5q36	44.4662	37.8946	37.8946	38.9526	40.2932	42.0019	57.2464	72.227	61.4313	5.47464	5.24392	5.24392	5.28365	5.33246	5.39238	5.83911	6.17447	5.9409
A_64_P066929	26.7278	10.5422	4.62595	0.00115051	Ncoa5	nuclear receptor coactivator 5		Rattus norvegicus nuclear receptor coactivator 5 (Ncoa5), mRNA [NM_001106543]		NM_001106543	NM_001106543	NM_001106543	Rn.8482	296372	ENSRNOT00000024214	TC590510	chr3:156039794-156039735	rn|3q42	26.5871	26.7981	26.7981	11.9086	10.0949	9.62328	2.9199	3.18855	7.76939	4.73265	4.74406	4.74406	3.57393	3.33555	3.26653	1.54592	1.6729	2.9578
A_42_P803590	1659.02	3274.52	15091.2	0.00115095	Tatdn3	TatD DNase domain containing 3	GO:0005739(mitochondrion)	Rattus norvegicus TatD DNase domain containing 3 (Tatdn3), mRNA [NM_001105987]		NM_001105987	NM_001105987	NM_001105987	Rn.12992	289378	ENSRNOT00000073327	TC589651	chr13_random:544598-544539		1486.6	1745.23	1745.23	4043.66	3627.52	2152.38	12677.4	24292.2	8304.04	10.5378	10.7692	10.7692	11.9814	11.8248	11.0717	13.63	14.5682	13.0196
A_64_P154278	314.795	161.975	161.036	0.00115238	Mbtps2	membrane-bound transcription factor peptidase, site 2	GO:0003674(molecular_function)|GO:0004222(metalloendopeptidase activity)|GO:0005575(cellular_component)|GO:0005737(cytoplasm)|GO:0006508(proteolysis)|GO:0008150(biological_process)	Rattus norvegicus membrane-bound transcription factor peptidase, site 2 (Mbtps2), mRNA [NM_001035007]	04141:Protein processing in endoplasmic reticulum	NM_001035007	NM_001035007	NM_001035007	Rn.212224	302705	ENSRNOT00000033010	TC578038	chrX:58756963-58757022	rn|Xq21	305.543	319.421	319.421	171.398	134.446	180.082	134.341	160.519	188.248	8.25523	8.31931	8.31931	7.42121	7.07088	7.49251	7.06976	7.3266	7.55649
A_64_P049580	9441.89	4077.58	1977.57	0.00115801													chr1:103951323-103951264	rn|1q22	8694.03	9815.82	9815.82	6371.29	2693.11	3168.35	1860.32	2021.41	2050.99	13.0858	13.2609	13.2609	12.6374	11.3951	11.6295	10.8613	10.9811	11.0021
A_43_P16646	352.094	409.427	218.154	0.00115998	Tex264	testis expressed 264		Rattus norvegicus testis expressed 264 (Tex264), mRNA [NM_001007665]		NM_001007665	NM_001007665	NM_001007665	Rn.13429	300988	ENSRNOT00000018122	TC632885	chr8:111852881-111852822	rn|8q32	322.859	366.712	366.712	388.76	445.199	394.321	254.784	182.384	217.295	8.33476	8.5185	8.5185	8.60274	8.79831	8.62323	7.99313	7.51084	7.76351
A_64_P058931	14.0988	9.67632	31.0931	0.00116141	Gatad1	GATA zinc finger domain containing 1		Uncharacterized protein [Source:UniProtKB/TrEMBL;Acc:D3ZHD5] [ENSRNOT00000011666]		ENSRNOT00000011666	XM_001068512	XM_001068512	Rn.203407	500005	ENSRNOT00000011666	TC581737	chr4:27234172-27234231	rn|4q13	9.67086	16.3128	16.3128	9.95921	9.44647	9.62328	32.123	35.8795	25.2767	3.27364	4.02793	4.02793	3.31603	3.23977	3.26653	5.00554	5.16509	4.65974
A_43_P11817	2903.39	2078.3	1331.1	0.00116298	Ghr	growth hormone receptor	GO:0000187(activation of MAPK activity)|GO:0000255(allantoin metabolic process)|GO:0004903(growth hormone receptor activity)|GO:0005615(extracellular space)|GO:0005634(nucleus)|GO:0005737(cytoplasm)|GO:0005739(mitochondrion)|GO:0005886(plasma membrane)|GO:0005887(integral to plasma membrane)|GO:0006101(citrate metabolic process)|GO:0006103(2-oxoglutarate metabolic process)|GO:0006105(succinate me…	Rattus norvegicus growth hormone receptor (Ghr), mRNA [NM_017094]	04060:Cytokine-cytokine receptor interaction|04080:Neuroactive ligand-receptor interaction|04630:Jak-STAT signaling pathway	NM_017094	NM_017094	NM_017094	Rn.2178	25235	ENSRNOT00000046951	TC574804	chr2:52496805-52496746	rn|2q16	3236.5	2736.84	2736.84	2497.1	1767.65	1970.16	1220.52	1258.7	1514.07	11.6602	11.4183	11.4183	11.286	10.7876	10.9441	10.2533	10.2977	10.5642
A_64_P086118	93.8698	145.149	341.199	0.00118028	Duox1	dual oxidase 1	GO:0004601(peroxidase activity)|GO:0005509(calcium ion binding)|GO:0005886(plasma membrane)|GO:0006590(thyroid hormone generation)|GO:0006979(response to oxidative stress)|GO:0016021(integral to membrane)|GO:0016174(NAD(P)H oxidase activity)|GO:0016324(apical plasma membrane)|GO:0019221(cytokine-mediated signaling pathway)|GO:0020037(heme binding)|GO:0042335(cuticle development)|GO:0042446(hormon…	Rattus norvegicus dual oxidase 1 (Duox1), mRNA [NM_153739]		NM_153739	NM_153739	NM_153739	Rn.162682	266807	ENSRNOT00000046843	TC573776	chr3:109128329-109128388	rn|3q35	112.161	84.724	84.724	143.967	171.127	120.352	448.872	328.181	246.545	6.80943	6.4047	6.4047	7.1696	7.41892	6.91111	8.81016	8.35835	7.94571
A_64_P157899	3.61073	1.03458	3.01798	0.00118242	Ift52	intraflagellar transport 52 homolog (Chlamydomonas)	GO:0001841(neural tube formation)|GO:0001947(heart looping)|GO:0007224(smoothened signaling pathway)|GO:0007368(determination of left/right symmetry)|GO:0009953(dorsal/ventral pattern formation)|GO:0032391(photoreceptor connecting cilium)|GO:0042733(embryonic digit morphogenesis)|GO:0044292(dendrite terminus)|GO:0045862(positive regulation of proteolysis)	Rattus norvegicus intraflagellar transport 52 homolog (Chlamydomonas) (Ift52), mRNA [NM_001177685]		NM_001177685	NM_001177685	NM_001177685	Rn.36626	362265		TC646956	chr3:153917476-153917535	rn|3q42	2.38259	4.2248	4.2248	1.00696	1.0138	1.08299	2.34673	3.18855	3.51865	1.25253	2.07888	2.07888	0.01	0.0197766	0.115015	1.23065	1.6729	1.81502
A_64_P015659	607.204	819.982	867.189	0.00118255				Uncharacterized protein [Source:UniProtKB/TrEMBL;Acc:D3ZDT9] [ENSRNOT00000017313]		ENSRNOT00000017313	XM_003752444	XM_003752444			ENSRNOT00000017313		chr10:88743189-88743248	rn|10q32.1	587.551	617.031	617.031	743.023	916.105	800.818	849.815	856.356	895.397	9.19857	9.2692	9.2692	9.53726	9.83937	9.64533	9.73101	9.74207	9.80638
A_64_P126548	132.051	152.723	156.958	0.00119717	Gng10	guanine nucleotide binding protein (G protein), gamma 10	GO:0003674(molecular_function)|GO:0005834(heterotrimeric G-protein complex)|GO:0008150(biological_process)	Rattus norvegicus guanine nucleotide binding protein (G protein), gamma 10 (Gng10), mRNA [NM_053660]	04062:Chemokine signaling pathway	NM_053660	NM_053660	NM_053660	Rn.3319	114119	ENSRNOT00000020707	TC582053	chr5:77090124-77090183	rn|5q24	130.378	132.887	132.887	151.863	151.957	154.35	164.155	147.915	158.806	7.02656	7.05406	7.05406	7.24662	7.24752	7.27006	7.35891	7.20862	7.31112
A_44_P174992	90.092	78.2848	121.701	0.00120422	Ifi47	interferon gamma inducible protein 47	GO:0006952(defense response)	Rattus norvegicus interferon gamma inducible protein 47 (Ifi47), mRNA [NM_172019]		NM_172019	NM_172019	NM_172019	Rn.8717	246208	ENSRNOT00000003343	TC577330	chr10:34204236-34204295	rn|10q21	81.2638	94.5061	94.5061	79.902	80.8109	74.1414	131.146	109.729	124.227	6.34454	6.56234	6.56234	6.32016	6.33648	6.21221	7.03503	6.7778	6.95683
A_64_P113570	98.6845	56.415	54.0905	0.00120776	LOC686288	similar to olfactory receptor Olr1668	GO:0004930(G-protein coupled receptor activity)|GO:0004984(olfactory receptor activity)|GO:0005886(plasma membrane)|GO:0016021(integral to membrane)	Rattus norvegicus similar to olfactory receptor Olr1668 (LOC686288), mRNA [NM_001101012]	04740:Olfactory transduction	NM_001101012	NM_001101012	NM_001101012	Rn.142702	686288			chr20:000092705-000092646	rn|20p12	99.4457	98.3038	98.3038	65.3125	50.2732	53.6594	59.1366	57.9886	45.1462	6.63584	6.61918	6.61918	6.02929	5.65172	5.74576	5.88598	5.8577	5.49653
A_44_P166418	669.175	872.515	890.692	0.00121563	Samd11	sterile alpha motif domain containing 11	GO:0000122(negative regulation of transcription from RNA polymerase II promoter)|GO:0005634(nucleus)|GO:0032093(SAM domain binding)|GO:0042731(PH domain binding)|GO:0043621(protein self-association)	RCG31097, isoform CRA_aUncharacterized protein [Source:UniProtKB/TrEMBL;Acc:D3ZMX5] [ENSRNOT00000027564]		ENSRNOT00000027564		XM_233727		313778	ENSRNOT00000027564	TC613847	chr5:173083399-173083340	rn|5q36	695.18	656.173	656.173	890.835	817.098	909.614	896.948	826.857	948.272	9.44124	9.35793	9.35793	9.79901	9.67436	9.82911	9.80888	9.69149	9.88916
A_44_P152131	1039.65	1451.41	1428.61	0.001223	Fahd2a	fumarylacetoacetate hydrolase domain containing 2A	GO:0005739(mitochondrion)|GO:0016787(hydrolase activity)|GO:0046872(metal ion binding)	Rattus norvegicus fumarylacetoacetate hydrolase domain containing 2A (Fahd2a), mRNA [NM_001134834]		NM_001134834	NM_001134834	NM_001134834	Rn.100583	296131	ENSRNOT00000018922	TC599060	chr3:114945023-114944964	rn|3q36	1083.2	1017.88	1017.88	1534.77	1431.55	1387.9	1561.28	1295.02	1429.52	10.0811	9.99135	9.99135	10.5838	10.4834	10.4387	10.6085	10.3388	10.4813
A_64_P119916	7009.25	9982.53	11693.1	0.0012281	Duox2	dual oxidase 2	GO:0004601(peroxidase activity)|GO:0005509(calcium ion binding)|GO:0005575(cellular_component)|GO:0006590(thyroid hormone generation)|GO:0006979(response to oxidative stress)|GO:0009566(fertilization)|GO:0009615(response to virus)|GO:0016021(integral to membrane)|GO:0016174(NAD(P)H oxidase activity)|GO:0016324(apical plasma membrane)|GO:0019221(cytokine-mediated signaling pathway)|GO:0020037(heme…	Rattus norvegicus dual oxidase 2 (Duox2), mRNA [NM_024141]		NM_024141	NM_024141	NM_024141	Rn.55542	79107		TC573713	chr3:109059420-109059361	rn|3q35	7189.43	6919.16	6919.16	8439.65	10845.5	10662.5	10845.5	11943.7	12290.1	12.8117	12.7564	12.7564	13.043	13.4048	13.3803	13.4048	13.544	13.5852
A_44_P475444	5.74722	3.25711	2.74354	0.00123138	RGD1564614	similar to complement factor H-related protein		Rattus norvegicus similar to complement factor H-related protein (RGD1564614), mRNA [NM_001134792]		NM_001134792	NM_001134792	NM_001134792	Rn.225202	498241	ENSRNOT00000017293	TC600822	chr13:53177536-53174663	rn|13q13	5.30935	5.96616	5.96616	3.38574	2.69535	3.69024	2.34673	3.18855	2.69535	2.40854	2.5768	2.5768	1.75947	1.43047	1.88371	1.23065	1.6729	1.43047
A_64_P100539	109.723	72.8887	49.7665	0.00123759	Hoxc10	homeo box C10	GO:0001501(skeletal system development)|GO:0009952(anterior/posterior pattern specification)|GO:0009954(proximal/distal pattern formation)|GO:0019907(cyclin-dependent protein kinase activating kinase holoenzyme complex)|GO:0021520(spinal cord motor neuron cell fate specification)|GO:0030326(embryonic limb morphogenesis)|GO:0050905(neuromuscular process)	PREDICTED: Rattus norvegicus homeo box C10 (Hoxc10), mRNA [XM_003750414]		XM_003750414	XM_003750414	XM_003750414		315338		TC604434	chr7:141735264-141735323	rn|7q36	117.539	105.815	105.815	85.8314	62.7426	70.092	56.3587	40.7815	52.1593	6.877	6.72539	6.72539	6.42343	5.97137	6.13118	5.81657	5.34984	5.70485
A_64_P098828	364.497	233.659	190.2	0.00123778	Neurod4	neuronal differentiation 4	GO:0001764(neuron migration)|GO:0003674(molecular_function)|GO:0003677(DNA binding)|GO:0005575(cellular_component)|GO:0005634(nucleus)|GO:0006351(transcription, DNA-dependent)|GO:0006355(regulation of transcription, DNA-dependent)|GO:0007219(Notch signaling pathway)|GO:0007405(neuroblast proliferation)|GO:0010001(glial cell differentiation)|GO:0035881(amacrine cell differentiation)|GO:0043010(cam…	Rattus norvegicus neuronal differentiation 4 (Neurod4), mRNA [NM_001105942]		NM_001105942	NM_001105942	NM_001105942	Rn.120002	288821	ENSRNOT00000011167	TC581600	chr7:8536619-8536560	rn|7q11	348.56	372.465	372.465	262.153	205.753	233.072	177.163	167.93	225.506	8.44526	8.54096	8.54096	8.03427	7.68477	7.86463	7.46894	7.39172	7.81702
A_64_P142776	66.947	83.1738	110.339	0.00123869	Fgf5	fibroblast growth factor 5	GO:0005104(fibroblast growth factor receptor binding)|GO:0005163(nerve growth factor receptor binding)|GO:0005576(extracellular region)|GO:0008083(growth factor activity)|GO:0008283(cell proliferation)|GO:0008284(positive regulation of cell proliferation)|GO:0008543(fibroblast growth factor receptor signaling pathway)|GO:0010001(glial cell differentiation)|GO:0023019(signal transduction involved …	Rattus norvegicus fibroblast growth factor 5 (Fgf5), mRNA [NM_022211]	04010:MAPK signaling pathway|04810:Regulation of actin cytoskeleton|05200:Pathways in cancer|05218:Melanoma	NM_022211	NM_022211	NM_022211	Rn.44445	60662		TC580836	chr14:12714030-12713971	rn|14p22	60.342	70.2494	70.2494	90.1932	84.4204	74.9077	104.686	105.666	120.666	5.91509	6.13441	6.13441	6.49495	6.39952	6.22704	6.70992	6.72337	6.91488
A_43_P21827	1.00696	1.00696	2.84916	0.00124731	Creb3l4	cAMP responsive element binding protein 3-like 4	GO:0003677(DNA binding)|GO:0003700(sequence-specific DNA binding transcription factor activity)|GO:0005634(nucleus)|GO:0005783(endoplasmic reticulum)|GO:0005789(endoplasmic reticulum membrane)|GO:0006351(transcription, DNA-dependent)|GO:0006986(response to unfolded protein)|GO:0007283(spermatogenesis)|GO:0016021(integral to membrane)|GO:0043565(sequence-specific DNA binding)|GO:0045944(positive r…	Rattus norvegicus cAMP responsive element binding protein 3-like 4 (Creb3l4), mRNA [NM_001007093]	04916:Melanogenesis|04962:Vasopressin-regulated water reabsorption|05016:Huntington's disease|05215:Prostate cancer	NM_001007093	NM_001007093	NM_001007093	Rn.19624	310616	ENSRNOT00000032062	TC637154	chr2:182481796-182481737	rn|2q34	1.00696	1.00696	1.00696	1.00696	1.00696	1.00696	3.51358	3.18855	1.84536	0.01	0.01	0.01	0.01	0.01	0.01	1.81294	1.6729	0.883901
A_64_P023848	5474.58	2092.52	1597.16	0.00125522	Itgam	integrin, alpha M	GO:0001846(opsonin binding)|GO:0001948(glycoprotein binding)|GO:0005634(nucleus)|GO:0007155(cell adhesion)|GO:0007159(leukocyte cell-cell adhesion)|GO:0008201(heparin binding)|GO:0009897(external side of plasma membrane)|GO:0009986(cell surface)|GO:0014005(microglia development)|GO:0016021(integral to membrane)|GO:0016337(cell-cell adhesion)|GO:0030593(neutrophil chemotaxis)|GO:0043395(heparan su…	integrin alpha-M [Source:RefSeq peptide;Acc:NP_036843] [ENSRNOT00000026748]	04145:Phagosome|04514:Cell adhesion molecules (CAMs)|04640:Hematopoietic cell lineage|04670:Leukocyte transendothelial migration|04810:Regulation of actin cytoskeleton|05140:Leishmaniasis|05146:Amoebiasis|05150:Staphylococcus aureus infection	ENSRNOT00000026748				25021	ENSRNOT00000026748		chr1:187385524-187385583	rn|1q36	5700.97	5361.38	5361.38	2208.98	1748.48	2320.1	1486.6	1064.06	2240.8	12.477	12.3884	12.3884	11.1092	10.7719	11.18	10.5378	10.0554	11.1298
A_64_P038462	157.917	490.237	347.82	0.00125826	Gcnt1	glucosaminyl (N-acetyl) transferase 1, core 2	GO:0003829(beta-1,3-galactosyl-O-glycosyl-glycoprotein beta-1,6-N-acetylglucosaminyltransferase activity)|GO:0005615(extracellular space)|GO:0016020(membrane)|GO:0032868(response to insulin stimulus)|GO:0048729(tissue morphogenesis)|GO:0060993(kidney morphogenesis)	Rattus norvegicus glucosaminyl (N-acetyl) transferase 1, core 2 (Gcnt1), mRNA [NM_022276]	00512:Mucin type O-Glycan biosynthesis|01100:Metabolic pathways	NM_022276	NM_022276	NM_022276	Rn.162516	64043	ENSRNOT00000074939	TC579126	chr1:220828021-220827962	rn|1q43	194.521	139.615	139.615	602.415	477.207	391.088	379.21	273.675	390.575	7.60379	7.12531	7.12531	9.23461	8.89847	8.61135	8.56685	8.09632	8.60946
A_64_P150835	473.954	469.201	323.471	0.00125843	Meaf6	MYST/Esa1-associated factor 6	GO:0005634(nucleus)|GO:0005730(nucleolus)|GO:0005737(cytoplasm)|GO:0005813(centrosome)|GO:0035267(NuA4 histone acetyltransferase complex)|GO:0043968(histone H2A acetylation)|GO:0043981(histone H4-K5 acetylation)|GO:0043982(histone H4-K8 acetylation)|GO:0043983(histone H4-K12 acetylation)|GO:0043984(histone H4-K16 acetylation)|GO:0044154(histone H3-K14 acetylation)|GO:0070776(MOZ/MORF histone acet…	Rattus norvegicus MYST/Esa1-associated factor 6 (Meaf6), mRNA [NM_001113784]		NM_001113784	NM_001113784	NM_001113784	Rn.13608	362594	ENSRNOT00000067204	TC597421	chr5:144442808-144442867	rn|5q36	473.954	473.954	473.954	513.491	465.274	428.84	302.642	359.689	308.081	8.8886	8.8886	8.8886	9.0042	8.86194	8.74429	8.24147	8.49061	8.26716
A_44_P300818	59.4482	75.2359	102.497	0.00126719	LOC100365259	SPT2, Suppressor of Ty, domain containing 1-like		PREDICTED: Rattus norvegicus SPT2, Suppressor of Ty, domain containing 1-like (LOC100365259), mRNA [XM_002725580]		XM_002725580	XM_002725580	XM_002725580	Rn.22089	100365259		TC584175	chr4:86168460-86168401	rn|4q24	60.342	59.0013	59.0013	76.7268	72.305	76.6757	120.557	98.3916	88.5433	5.91509	5.88267	5.88267	6.26166	6.17602	6.2607	6.91357	6.62046	6.46831
A_44_P745288	52.4884	56.8924	72.5147	0.00126831	Cldn12	claudin 12	GO:0005198(structural molecule activity)|GO:0005923(tight junction)|GO:0071944(cell periphery)	Rattus norvegicus claudin 12 (Cldn12), mRNA [NM_001100813]		NM_001100813	NM_001100813	NM_001100813	Rn.18416	500000	ENSRNOT00000061199	TC617166	chr4:25218480-25218539	rn|4q12	58.4657	49.4998	49.4998	56.0685	58.5403	56.0685	74.2687	72.227	71.0486	5.86952	5.62935	5.62935	5.80912	5.87136	5.80912	6.21468	6.17447	6.15073
A_64_P039372	64.3026	45.8222	44.5078	0.00126839													chr8:019540674-019540733	rn|8q13	67.8565	62.5256	62.5256	46.9035	44.7224	45.8406	41.1147	41.9784	50.4302	6.08442	5.96638	5.96638	5.55162	5.48293	5.51856	5.36158	5.39157	5.65622
A_64_P020476	705.93	1228.44	1564.16	0.00126868													chr8:071094238-071094179	rn|8q24	745.659	686.065	686.065	1389	1147.74	1148.57	1350.53	1963.25	1378.69	9.54237	9.4222	9.4222	10.4398	10.1646	10.1656	10.3993	10.939	10.4291
A_44_P607722	1.57008	7.60772	5.52077	0.00127174	Bri3bp	Bri3 binding protein		Rattus norvegicus Bri3 binding protein (Bri3bp), mRNA [NM_001017487]		NM_001017487	NM_001017487	NM_001017487	Rn.136726	498176	ENSRNOT00000001295	TC579624	chr12:32270981-32270922	rn|12q14	1.65274	1.52875	1.52875	8.51168	8.32253	5.98894	5.60438	3.18855	7.76939	0.72486	0.612357	0.612357	3.08944	3.05702	2.5823	2.48655	1.6729	2.9578
A_42_P665627	210.155	170.135	157.529	0.00127436	Mgat5	mannosyl (alpha-1,6-)-glycoprotein beta-1,6-N-acetyl-glucosaminyltransferase	GO:0000139(Golgi membrane)|GO:0006487(protein N-linked glycosylation)|GO:0008152(metabolic process)|GO:0008375(acetylglucosaminyltransferase activity)|GO:0016021(integral to membrane)|GO:0030144(alpha-1,6-mannosylglycoprotein 6-beta-N-acetylglucosaminyltransferase activity)	Rattus norvegicus mannosyl (alpha-1,6-)-glycoprotein beta-1,6-N-acetyl-glucosaminyltransferase (Mgat5), mRNA [NM_023095]	00510:N-Glycan biosynthesis|01100:Metabolic pathways	NM_023095	NM_023095	NM_023095	Rn.53998	65271	ENSRNOT00000004995	TC575241	chr13:40113260-40113319	rn|13q12	203.717	213.374	213.374	184.118	160.574	165.714	156.467	150.494	165.624	7.67043	7.73724	7.73724	7.52448	7.3271	7.37255	7.28972	7.23357	7.37177
A_42_P561329	86.5913	83.3619	110.273	0.00127756	Anapc1	anaphase promoting complex subunit 1	GO:0005634(nucleus)|GO:0005680(anaphase-promoting complex)|GO:0070979(protein K11-linked ubiquitination)	Rattus norvegicus anaphase promoting complex subunit 1 (Anapc1), mRNA [NM_001107771]	04110:Cell cycle|04114:Oocyte meiosis|04120:Ubiquitin mediated proteolysis|04914:Progesterone-mediated oocyte maturation	NM_001107771	NM_001107771	NM_001107771	Rn.8	311412	ENSRNOT00000055875	TC588077	chr3:116212482-116212423	rn|3q36	88.1113	85.8314	85.8314	78.9941	85.8314	85.2603	116.988	100.939	112.893	6.46125	6.42343	6.42343	6.30367	6.42343	6.4138	6.87022	6.65734	6.81881
A_42_P599074	2661.09	1627.05	1407.53	0.00127875	Srsf3	serine/arginine-rich splicing factor 3	GO:0000166(nucleotide binding)|GO:0003676(nucleic acid binding)|GO:0016607(nuclear speck)|GO:0043274(phospholipase binding)	Rattus norvegicus serine/arginine-rich splicing factor 3 (Srsf3), mRNA [NM_001047907]	03040:Spliceosome	NM_001047907	NM_001047907	NM_001047907	Rn.9002	361814	ENSRNOT00000000627	TC591356	chr20:7326485-7326544	rn|20p12	2670.39	2656.44	2656.44	1744.22	1448.95	1688	1526.81	1132.79	1563.01	11.3828	11.3753	11.3753	10.7684	10.5008	10.7211	10.5763	10.1457	10.6101
A_43_P14103	30.808	7.88226	5.3887	0.00128001	Igsf8	immunoglobulin superfamily, member 8	GO:0016021(integral to membrane)	Rattus norvegicus immunoglobulin superfamily, member 8 (Igsf8), mRNA [NM_001014787]		NM_001014787	NM_001014787	NM_001014787	Rn.2340	304979	ENSRNOT00000010028	TC576093	chr13:88309159-88309218	rn|13q24	27.9586	32.2327	32.2327	11.122	5.76148	6.76328	7.90733	3.18855	5.07022	4.80522	5.01045	5.01045	3.47535	2.52644	2.75772	2.98319	1.6729	2.34205
A_64_P027338	9139.01	8527.83	3672.36	0.00128202				Rattus norvegicus similar to GLE1-like, RNA export mediator; GLE1 (yeast homolog)-like, RNA export mediator; hGLE1 (LOC299220), mRNA [XM_234444]		XM_234444		XM_234444					chr6:111739106-111739165	rn|6q31	9216.95	9100.05	9100.05	7856.47	10621.4	7105.61	3351.65	3001.57	4663.88	13.1701	13.1517	13.1517	12.9397	13.3747	12.7947	11.7107	11.5515	12.1873
A_64_P062899	3364.43	935.318	1057.77	0.00128367	Bcar1	breast cancer anti-estrogen resistance 1	GO:0001726(ruffle)|GO:0005515(protein binding)|GO:0005737(cytoplasm)|GO:0005886(plasma membrane)|GO:0005925(focal adhesion)|GO:0007015(actin filament organization)|GO:0007155(cell adhesion)|GO:0007173(epidermal growth factor receptor signaling pathway)|GO:0007186(G-protein coupled receptor signaling pathway)|GO:0007229(integrin-mediated signaling pathway)|GO:0008286(insulin receptor signaling pat…	Rattus norvegicus breast cancer anti-estrogen resistance 1 (Bcar1), mRNA [NM_012931]	04062:Chemokine signaling pathway|04510:Focal adhesion|04670:Leukocyte transendothelial migration|04810:Regulation of actin cytoskeleton|05100:Bacterial invasion of epithelial cells	NM_012931	NM_012931	NM_012931	Rn.40101	25414	ENSRNOT00000041815	TC614097	chr19:41646290-41646231	rn|19q12	3525.41	3283.94	3283.94	972.785	851.563	981.606	1531.62	989.482	652.199	11.7836	11.6812	11.6812	9.92598	9.73397	9.939	10.5808	9.95053	9.34917
A_44_P1012606	797.559	1114.53	1220.66	0.00128549	Npap60	nuclear pore associated protein	GO:0001841(neural tube formation)|GO:0005643(nuclear pore)|GO:0015031(protein transport)|GO:0031965(nuclear membrane)|GO:0046907(intracellular transport)|GO:0051028(mRNA transport)	Rattus norvegicus nuclear pore associated protein (Npap60), mRNA [NM_012991]	03013:RNA transport	NM_012991	NM_012991	NM_012991	Rn.3242	25497	ENSRNOT00000018155	TC574757	chr7:122961947-122962006	rn|7q34	777.566	807.555	807.555	978.336	1185.33	1179.93	1117.11	1281.61	1263.27	9.60282	9.65742	9.65742	9.93419	10.2111	10.2045	10.1255	10.3237	10.3029
A_43_P11405	678.778	486.395	468.406	0.001288				Uncharacterized protein [Source:UniProtKB/TrEMBL;Acc:D4A105] [ENSRNOT00000026728]		ENSRNOT00000026728	XM_003754505	XM_003754505	Rn.233972		ENSRNOT00000026728	TC596259	chr9:10937463-10937522	rn|9q12	721.311	657.512	657.512	515.954	461.288	481.941	522.272	443.115	439.831	9.49448	9.36087	9.36087	9.0111	8.84953	8.91271	9.02866	8.79154	8.7808
A_42_P547976	2031.33	2342.37	4286.23	0.00128921	Gpc4	glypican 4	GO:0003674(molecular_function)|GO:0005575(cellular_component)|GO:0005578(proteinaceous extracellular matrix)|GO:0008150(biological_process)|GO:0009897(external side of plasma membrane)|GO:0031225(anchored to membrane)|GO:0043395(heparan sulfate proteoglycan binding)	Rattus norvegicus glypican 4 (Gpc4), mRNA [NM_001014108]		NM_001014108	NM_001014108	NM_001014108	Rn.19945	317322	ENSRNOT00000003282	TC575219	chrX:138966685-138966626	rn|Xq36	1983.06	2055.47	2055.47	2025.86	2657.35	2343.89	4774.7	4695.98	3388.01	10.9535	11.0052	11.0052	10.9843	11.3758	11.1947	12.2212	12.1972	11.7262
A_64_P139604	461.633	754.691	1112.12	0.00129178													chr16:073757865-073757806	rn|16q12.5	464.577	460.162	460.162	741.103	781.184	741.785	1323.93	1199.24	813.187	8.85977	8.846	8.846	9.53353	9.60952	9.53486	10.3706	10.2279	9.66744
A_64_P027615	490.872	481.762	768.24	0.00129579	Olr255	olfactory receptor 255	GO:0004930(G-protein coupled receptor activity)|GO:0004984(olfactory receptor activity)|GO:0005886(plasma membrane)|GO:0007186(G-protein coupled receptor signaling pathway)|GO:0016021(integral to membrane)|GO:0050911(detection of chemical stimulus involved in sensory perception of smell)	Rattus norvegicus olfactory receptor 255 (Olr255), mRNA [NM_001000947]	04740:Olfactory transduction	NM_001000947	NM_001000947	NM_001000947	Rn.141774	405291	ENSRNOT00000042607	NP1396610	chr1:165682934-165682875	rn|1q33	453.358	509.629	509.629	524.539	467.478	453.27	817.098	663.622	824.001	8.82451	8.9933	8.9933	9.03491	8.86876	8.82423	9.67436	9.37422	9.6865
A_44_P1058502	580.44	833.204	1008.18	0.00129707	Ppfia1	protein tyrosine phosphatase, receptor type, f polypeptide (PTPRF), interacting protein (liprin), alpha 1		Rattus norvegicus protein tyrosine phosphatase, receptor type, f polypeptide (PTPRF), interacting protein (liprin), alpha 1 (Ppfia1), mRNA [NM_001106320]		NM_001106320	NM_001106320	NM_001106320	Rn.105910	293645	ENSRNOT00000039677	TC620147	chr1:204916317-204916166	rn|1q42	557.525	591.898	591.898	806.797	849.164	843.651	1111.32	1082.68	830.557	9.12289	9.20921	9.20921	9.65606	9.7299	9.7205	10.1181	10.0804	9.69793
A_64_P110309	181.351	195.039	285.767	0.00130061	LOC687508	similar to Cytochrome c oxidase polypeptide VIIa-heart, mitochondrial precursor (Cytochrome c oxidase subunit VIIa-H) (COX VIIa-M)		PREDICTED: Rattus norvegicus cytochrome c oxidase subunit 7A1, mitochondrial-like, transcript variant 2 (LOC687508), mRNA [XM_001075627]		XM_001075627	XM_001075627	XM_001075627		687508		TC625945	00190:Oxidative phosphorylation|04260:Cardiac muscle contraction|05010:Alzheimer's disease|05012:Parkinson's disease|05016:Huntington's disease		165.202	189.426	189.426	187.953	191.034	206.13	287.828	252.881	316.591	7.36809	7.56549	7.56549	7.55423	7.57768	7.68741	8.16906	7.98231	8.30648
A_44_P358818	1.00696	1.32463	4.24859	0.00131157				Uncharacterized protein [Source:UniProtKB/TrEMBL;Acc:D3ZDK8] [ENSRNOT00000059115]		ENSRNOT00000059115	XR_145871	XR_145871	Rn.232270		ENSRNOT00000059115		chr3:42700944-42700885	rn|3q21	1.00696	1.00696	1.00696	1.18149	1.78544	1.00696	6.03855	3.18855	3.51865	0.01	0.01	0.01	0.240607	0.836282	0.01	2.5942	1.6729	1.81502
A_64_P155186	283.519	133.283	239.849	0.00131638	Aurka	aurora kinase A	GO:0000278(mitotic cell cycle)|GO:0004672(protein kinase activity)|GO:0004674(protein serine/threonine kinase activity)|GO:0005524(ATP binding)|GO:0005634(nucleus)|GO:0005813(centrosome)|GO:0005819(spindle)|GO:0005876(spindle microtubule)|GO:0006468(protein phosphorylation)|GO:0007049(cell cycle)|GO:0007067(mitosis)|GO:0019901(protein kinase binding)|GO:0030030(cell projection organization)|GO:00…	Rattus norvegicus aurora kinase A (Aurka), mRNA [NM_153296]	04114:Oocyte meiosis	NM_153296	NM_153296	NM_153296	Rn.161874	261730	ENSRNOT00000055102	TC577951	chr3:163271323-163271264	rn|3q42	331.907	259.325	259.325	125.809	126.822	147.217	246.933	196.943	275.672	8.37464	8.01862	8.01862	6.97509	6.98667	7.2018	7.94797	7.62164	8.10681
A_42_P805492	71.7958	91.8344	116.149	0.00131663	Tmeff2	transmembrane protein with EGF-like and two follistatin-like domains 2	GO:0003674(molecular_function)|GO:0005575(cellular_component)|GO:0008150(biological_process)	Rattus norvegicus transmembrane protein with EGF-like and two follistatin-like domains 2 (Tmeff2), mRNA [NM_001108795]		NM_001108795	NM_001108795	NM_001108795	Rn.199984	363228	ENSRNOT00000066231	TC629671	chr9:47524802-47524743	rn|9q22	71.754	71.8167	71.8167	84.0546	102.173	89.2756	119.396	126.116	102.935	6.16499	6.16625	6.16625	6.39325	6.67487	6.48019	6.89961	6.97861	6.6856
A_64_P119118	4797.62	4736.05	635.479	0.00133019	Vom1r10	vomeronasal 1 receptor 10	GO:0016021(integral to membrane)|GO:0016503(pheromone receptor activity)	Rattus norvegicus vomeronasal 1 receptor 10 (Vom1r10), mRNA [NM_001008958]		NM_001008958	NM_001008958	NM_001008958	Rn.129456	494302		TC580185	chr1:57931260-57931201	rn|1q12	4499.05	4946.91	4946.91	4087.52	7904.83	2215.8	684.081	451.119	771.236	12.1354	12.2723	12.2723	11.997	12.9485	11.1136	9.41802	8.81736	9.59103
A_44_P652265	1.22222	6.08031	3.72623	0.00133141	Dnajb8	DnaJ (Hsp40) homolog, subfamily B, member 8	GO:0006457(protein folding)|GO:0031072(heat shock protein binding)|GO:0051082(unfolded protein binding)	Rattus norvegicus DnaJ (Hsp40) homolog, subfamily B, member 8 (Dnajb8), mRNA [NM_001109248]		NM_001109248	NM_001109248	NM_001109248	Rn.125884	500253	ENSRNOT00000050584		chr4:122303187-122303246	rn|4q34	1.65274	1.00696	1.00696	7.97116	5.76148	4.5083	2.9199	3.18855	5.07022	0.72486	0.01	0.01	2.99479	2.52644	2.17258	1.54592	1.6729	2.34205
A_44_P1060234	106.738	102.266	72.9099	0.00133636	Pdcl3	phosducin-like 3	GO:0005737(cytoplasm)|GO:0006915(apoptotic process)|GO:0019048(virus-host interaction)	Rattus norvegicus phosducin-like 3 (Pdcl3), mRNA [NM_001025709]		NM_001025709	NM_001025709	NM_001025709	Rn.103207	316348	ENSRNOT00000017882	TC577362	chr9:38012630-38012689	rn|9q21	108.586	105.815	105.815	115.59	93.5066	97.7022	74.2687	76.4227	68.0382	6.76269	6.72539	6.72539	6.85287	6.547	6.61032	6.21468	6.25593	6.08827
A_64_P005685	1664.37	2486.76	4274.3	0.00133768				Uncharacterized protein [Source:UniProtKB/TrEMBL;Acc:D4ABX1] [ENSRNOT00000032406]		ENSRNOT00000032406					ENSRNOT00000032406		chr19:29118160-29118101	rn|19q11	1647.28	1672.92	1672.92	2580.87	2432.85	2446.56	5491.58	4178.8	3152.52	10.6859	10.7082	10.7082	11.3336	11.2484	11.2565	12.423	12.0289	11.6223
A_64_P025183	150.75	180.943	232.676	0.00134145													chrX:121046592-121046651	rn|Xq34	144.018	154.116	154.116	174.65	205.753	162.428	241.458	233.642	222.927	7.17011	7.26788	7.26788	7.44833	7.68477	7.34365	7.91563	7.86816	7.80043
A_42_P707010	183.447	109.285	82.706	0.00135331	Zfp266	zinc finger protein 266	GO:0003677(DNA binding)|GO:0005634(nucleus)|GO:0006351(transcription, DNA-dependent)|GO:0006355(regulation of transcription, DNA-dependent)|GO:0008270(zinc ion binding)|GO:0046872(metal ion binding)	Rattus norvegicus zinc finger protein 266 (Zfp266), mRNA [NM_001135018]		NM_001135018	NM_001135018	NM_001135018	Rn.165611	367034	ENSRNOT00000042903	TC609005	chr8:19508000-19507941	rn|8q13	175.267	187.538	187.538	127.337	104.733	95.7862	102.48	70.3258	75.3123	7.45341	7.55104	7.55104	6.99251	6.71058	6.58175	6.6792	6.13598	6.23481
A_42_P842513	264.31	441.505	521.371	0.00135521	Cdk16	cyclin-dependent kinase 16	GO:0004674(protein serine/threonine kinase activity)|GO:0004693(cyclin-dependent protein kinase activity)|GO:0005524(ATP binding)|GO:0005737(cytoplasm)|GO:0006887(exocytosis)|GO:0007283(spermatogenesis)|GO:0008021(synaptic vesicle)|GO:0030054(cell junction)|GO:0030133(transport vesicle)|GO:0030252(growth hormone secretion)|GO:0031175(neuron projection development)|GO:0031234(extrinsic to internal…	Rattus norvegicus cyclin-dependent kinase 16 (Cdk16), transcript variant 2, mRNA [NM_031077]		NM_031077	NM_031077	NM_031077	Rn.16871	81741	ENSRNOT00000064309	TC614590	chrX:12910197-12910138	rn|Xq12	242.68	275.125	275.125	355.754	502.789	465.973	570.486	519.509	474.12	7.92291	8.10395	8.10395	8.47473	8.97381	8.8641	9.15605	9.021	8.88911
A_64_P055889	4296.96	4055.61	10896.6	0.00136156													chrUn:074420119-074420060		4344.08	4273.4	4273.4	3100.05	4456.93	4609.85	9939.58	14074.3	8675.91	12.0848	12.0612	12.0612	11.5981	12.1218	12.1705	13.279	13.7808	13.0828
A_64_P042805	1505.63	1107.38	897.338	0.00136438	Pgr15l	G protein-coupled receptor 15-like	GO:0004983(neuropeptide Y receptor activity)|GO:0016021(integral to membrane)	Rattus norvegicus G protein-coupled receptor 15-like (Pgr15l), mRNA [NM_001106583]		NM_001106583	NM_001106583	NM_001106583	Rn.218317	296867	ENSRNOT00000035405		chrX:84761249-84761308	rn|Xq31	1524.37	1496.26	1496.26	1142.98	927.537	1251.63	886.24	866.839	938.937	10.574	10.5471	10.5471	10.1586	9.85726	10.2896	9.79155	9.75962	9.87488
A_44_P444485	3140.99	2460.3	1996.07	0.00136547	Crebzf	CREB/ATF bZIP transcription factor	GO:0003700(sequence-specific DNA binding transcription factor activity)|GO:0005634(nucleus)|GO:0006351(transcription, DNA-dependent)|GO:0009615(response to virus)|GO:0043565(sequence-specific DNA binding)|GO:0045814(negative regulation of gene expression, epigenetic)|GO:0045892(negative regulation of transcription, DNA-dependent)|GO:0051090(regulation of sequence-specific DNA binding transcriptio…	Rattus norvegicus CREB/ATF bZIP transcription factor (Crebzf), transcript variant 1, mRNA [NM_001271791]		NM_001271791	NM_001271791	NM_001271791	Rn.35776	293112		TC589779	chr1:147127735-147127794	rn|1q32	3268.34	3077.31	3077.31	2696.15	2197.94	2486.81	2051.79	1803.29	2133.12	11.6743	11.5875	11.5875	11.3967	11.1019	11.2801	11.0027	10.8164	11.0588
A_64_P030644	111.907	45.3437	60.3555	0.00137416	Inhbb	inhibin beta-B	GO:0005179(hormone activity)|GO:0005576(extracellular region)|GO:0008083(growth factor activity)|GO:0009267(cellular response to starvation)|GO:0009605(response to external stimulus)|GO:0032869(cellular response to insulin stimulus)|GO:0032924(activin receptor signaling pathway)|GO:0040007(growth)|GO:0042803(protein homodimerization activity)|GO:0042981(regulation of apoptotic process)|GO:0044320…	Rattus norvegicus inhibin beta-B (Inhbb), mRNA [NM_080771]	04350:TGF-beta signaling pathway	NM_080771	NM_080771	NM_080771	Rn.35074	25196	ENSRNOT00000075142	TC643636	chr13:32172224-32172165	rn|13q11	132.715	101.503	101.503	48.4729	41.7174	45.8406	71.3601	63.1328	46.5734	7.05219	6.66538	6.66538	5.59911	5.38258	5.51856	6.15705	5.98032	5.54144
A_64_P027530	41830.2	13262.7	13639.4	0.00137489													chrX:041867212-041867153	rn|Xq21	40513.9	42488.4	42488.4	8320	17264.2	14204	11288.4	14143.5	15486.2	15.3061	15.3748	15.3748	13.0224	14.0755	13.794	13.4626	13.7879	13.9187
A_44_P515776	108.768	189.073	228.145	0.00138853	RGD1564676	similar to NF-X1 type zinc finger containing protein (2J511)		Rattus norvegicus similar to NF-X1 type zinc finger containing protein (2J511) (LOC364700), mRNA [XM_344589]		XM_344589		XM_344589		364700			chr17:035281873-035281814	rn|17p12	92.5319	116.887	116.887	185.439	210.939	170.841	222.883	193.417	268.136	6.53188	6.86896	6.86896	7.5348	7.72068	7.41651	7.80014	7.59557	8.06682
A_64_P117678	2431.41	2994.43	3343.98	0.00139266													chrUn:026152235-026152176		2273.42	2510.41	2510.41	2861.62	3197.19	2924.47	3329.41	3536.77	3165.75	11.1507	11.2937	11.2937	11.4826	11.6426	11.514	11.7011	11.7882	11.6283
A_64_P059565	241.367	298.667	166.92	0.00139415	Gpx2	glutathione peroxidase 2	GO:0001659(temperature homeostasis)|GO:0002862(negative regulation of inflammatory response to antigenic stimulus)|GO:0004602(glutathione peroxidase activity)|GO:0005634(nucleus)|GO:0005730(nucleolus)|GO:0005737(cytoplasm)|GO:0006979(response to oxidative stress)|GO:0009609(response to symbiotic bacterium)|GO:0051702(interaction with symbiont)|GO:0055114(oxidation-reduction process)	Rattus norvegicus glutathione peroxidase 2 (Gpx2), mRNA [NM_183403]	00480:Glutathione metabolism|00590:Arachidonic acid metabolism	NM_183403	NM_183403	NM_183403	Rn.3503	29326		TC584240	chr6:99372793-99372734	rn|6q24	250.735	236.684	236.684	286.157	264.447	345.398	149.224	165.576	185.96	7.97002	7.88682	7.88682	8.16066	8.04684	8.43212	7.22134	7.37135	7.53885
A_44_P227616	730.553	728.706	823.578	0.00139439	Engase	endo-beta-N-acetylglucosaminidase	GO:0005737(cytoplasm)|GO:0033925(mannosyl-glycoprotein endo-beta-N-acetylglucosaminidase activity)	Rattus norvegicus endo-beta-N-acetylglucosaminidase (Engase), mRNA [NM_001107070]	00511:Other glycan degradation	NM_001107070	NM_001107070	NM_001107070	Rn.22928	303702	ENSRNOT00000038088	TC590415	chr10:108489851-108489910	rn|10q32.3	718.75	736.455	736.455	737.617	717.412	731.089	806.439	860.14	804.155	9.48935	9.52445	9.52445	9.52673	9.48666	9.5139	9.65542	9.74843	9.65133
A_64_P157723	92.8083	69.1061	72.2363	0.00140031	Ccl24	chemokine (C-C motif) ligand 24	GO:0001938(positive regulation of endothelial cell proliferation)|GO:0003674(molecular_function)|GO:0005125(cytokine activity)|GO:0005575(cellular_component)|GO:0006935(chemotaxis)|GO:0007010(cytoskeleton organization)|GO:0008009(chemokine activity)|GO:0008150(biological_process)|GO:0008360(regulation of cell shape)|GO:0030335(positive regulation of cell migration)|GO:0030838(positive regulation …	Rattus norvegicus chemokine (C-C motif) ligand 24 (Ccl24), mRNA [NM_001013045]	04062:Chemokine signaling pathway	NM_001013045	NM_001013045	NM_001013045	Rn.138822	288593		TC578451	chr12:22259230-22259289	rn|12q12	91.4117	93.5066	93.5066	73.5271	62.7426	71.0486	68.3272	75.3519	73.0299	6.51431	6.547	6.547	6.2002	5.97137	6.15073	6.09439	6.23557	6.19041
A_64_P018914	14022.8	18246	24834.5	0.00140069													chr1:058911005-058911064	rn|1q12	13660.2	14204	14204	15719.5	18470.3	20548.2	22927.4	28024.9	23551.1	13.7377	13.794	13.794	13.9403	14.1729	14.3267	14.4848	14.7744	14.5235
A_64_P102005	1.81337	1.00924	3.01798	0.00140271	Scaf4	SR-related CTD-associated factor 4	GO:0000166(nucleotide binding)|GO:0003723(RNA binding)|GO:0005634(nucleus)|GO:0005730(nucleolus)|GO:0006397(mRNA processing)|GO:0008022(protein C-terminus binding)	Rattus norvegicus SR-related CTD-associated factor 4 (Scaf4), mRNA [NM_001037347]		NM_001037347	NM_001037347	NM_001037347	Rn.101886	245924	ENSRNOT00000002881	TC630075	chr11:29775793-29775852	rn|11q11	2.38259	1.52875	1.52875	1.00696	1.0138	1.00696	2.34673	3.18855	3.51865	1.25253	0.612357	0.612357	0.01	0.0197766	0.01	1.23065	1.6729	1.81502
A_44_P414066	658.999	902.867	1120.22	0.00140409	Ldhb	lactate dehydrogenase B	GO:0004457(lactate dehydrogenase activity)|GO:0004459(L-lactate dehydrogenase activity)|GO:0005515(protein binding)|GO:0005739(mitochondrion)|GO:0006089(lactate metabolic process)|GO:0006096(glycolysis)|GO:0019674(NAD metabolic process)|GO:0019900(kinase binding)|GO:0042802(identical protein binding)|GO:0044262(cellular carbohydrate metabolic process)|GO:0051287(NAD binding)|GO:0055114(oxidation-…	Rattus norvegicus lactate dehydrogenase B (Ldhb), mRNA [NM_012595]	00010:Glycolysis / Gluconeogenesis|00270:Cysteine and methionine metabolism|00620:Pyruvate metabolism|00640:Propanoate metabolism|01100:Metabolic pathways	NM_012595	NM_012595	NM_012595	Rn.1785	24534	ENSRNOT00000017965	TC585003	chr4:180063949-180061921	rn|4q44	673.252	651.873	651.873	919.218	893.179	896.203	1334.28	1001.45	1024.92	9.395	9.34845	9.34845	9.84426	9.80281	9.80768	10.3818	9.96787	10.0013
A_44_P142179	282.4	615.297	445.076	0.00140419	LOC679547	hypothetical protein LOC679547		PREDICTED: Rattus norvegicus hypothetical protein LOC679547 (LOC679547), mRNA [XM_002724484]		XM_002724484	XM_002724484	XM_002724484		679547		NP646442	chr10:9310497-9310556	rn|10q12	302.336	272.433	272.433	592.657	679.596	573.638	456.338	348.097	530.792	8.24001	8.08976	8.08976	9.21105	9.40853	9.164	8.83396	8.44334	9.052
A_43_P18343	84.6476	73.3216	56.8134	0.00140442	Gga2	golgi associated, gamma adaptin ear containing, ARF binding protein 2	GO:0005802(trans-Golgi network)|GO:0030136(clathrin-coated vesicle)|GO:0030306(ADP-ribosylation factor binding)	Rattus norvegicus golgi associated, gamma adaptin ear containing, ARF binding protein 2 (Gga2), mRNA [NM_001100519]	04142:Lysosome	NM_001100519	NM_001100519	NM_001100519	Rn.18248	293455	ENSRNOT00000025309	TC621221	chr1:180818184-180817089	rn|1q36	88.1113	82.9158	82.9158	77.7879	65.5011	76.6757	55.2994	53.7095	61.4313	6.46125	6.37358	6.37358	6.28147	6.03345	6.2607	5.78919	5.74711	5.9409
A_64_P099240	5823.6	4198.88	2742.33	0.00140726				Keratin, type I cytoskeletal 18 [Source:UniProtKB/Swiss-Prot;Acc:Q5BJY9] [ENSRNOT00000036962]		ENSRNOT00000036962		XM_220739			ENSRNOT00000036962		chr10:66106841-66106782	rn|10q25	6326.88	5571.96	5571.96	4774.7	3854.22	3967.73	2376.43	2478.33	3372.24	12.6273	12.444	12.444	12.2212	11.9122	11.9541	11.2146	11.2752	11.7195
A_44_P714007	538.49	650.585	828.333	0.00141006	Cidec	cell death-inducing DFFA-like effector c	GO:0005634(nucleus)|GO:0005737(cytoplasm)|GO:0005783(endoplasmic reticulum)|GO:0005811(lipid particle)|GO:0005829(cytosol)|GO:0005925(focal adhesion)|GO:0006351(transcription, DNA-dependent)|GO:0006355(regulation of transcription, DNA-dependent)|GO:0006915(apoptotic process)|GO:0006917(induction of apoptosis)	Rattus norvegicus cell death-inducing DFFA-like effector c (Cidec), transcript variant 1, mRNA [NM_001024333]		NM_001024333	NM_001024333	NM_001024333	Rn.33794	500292	ENSRNOT00000012136	TC577768	chr4:149314127-149309002	rn|4q42	493.238	561.115	561.115	621.116	618.295	712.342	879.54	844.108	761.351	8.94614	9.13215	9.13215	9.27872	9.27215	9.47643	9.78061	9.72128	9.57242
A_64_P147174	1941.98	2885.02	4784.34	0.00141329	LOC100365915	zinc finger protein 184 (Kruppel-like) (predicted)-like	GO:0003676(nucleic acid binding)|GO:0005622(intracellular)|GO:0006355(regulation of transcription, DNA-dependent)	Uncharacterized protein [Source:UniProtKB/TrEMBL;Acc:F1LVU4] [ENSRNOT00000021042]		ENSRNOT00000021042		BC128784	Rn.139248	100365915	ENSRNOT00000021042		chr17:50200493-50200435	rn|17q11	2003.54	1911.21	1911.21	2173.53	3354.62	3126.91	5245.79	5091.86	4015.37	10.9683	10.9003	10.9003	11.0858	11.7119	11.6105	12.3569	12.314	11.9713
A_64_P057561	306.165	559.216	549.646	0.00141662				RATHIS4G Rattus norvegicus histone H4 gene, complete cds [M27433]		M27433		M27433					chr17:048465651-048465592	rn|17p11	288.735	314.879	314.879	487.533	659.175	530.939	521.799	494.463	632.675	8.1736	8.29865	8.29865	8.92936	9.36452	9.0524	9.02735	8.94972	9.30532
A_64_P127659	393.765	531.029	775.604	0.00141749	Ercc1	excision repair cross-complementing rodent repair deficiency, complementation group 1	GO:0000014(single-stranded DNA specific endodeoxyribonuclease activity)|GO:0000109(nucleotide-excision repair complex)|GO:0000720(pyrimidine dimer repair by nucleotide-excision repair)|GO:0000784(nuclear chromosome, telomeric region)|GO:0001094(TFIID-class transcription factor binding)|GO:0001302(replicative cell aging)|GO:0003674(molecular_function)|GO:0003684(damaged DNA binding)|GO:0003697(sin…	Rattus norvegicus excision repair cross-complementing rodent repair deficiency, complementation group 1 (Ercc1), mRNA [NM_001106228]	03420:Nucleotide excision repair	NM_001106228	NM_001106228	NM_001106228	Rn.7320	292673	ENSRNOT00000024113	TC633842	chr1:78721297-78721356	rn|1q21	376.6	402.348	402.348	481.467	541.948	569.672	656.051	733.384	937.375	8.55689	8.6523	8.6523	8.91129	9.08201	9.15399	9.35767	9.51842	9.87248
A_64_P080549	122.84	150.154	192.039	0.00142057				PREDICTED: Rattus norvegicus flavin containing monooxygenase 6 (Fmo6), mRNA [XM_001074759]		ENSRNOT00000072922	XM_001074759	XM_001074759			ENSRNOT00000072922		chr13:78609945-78609886	rn|13q22	114.837	126.842	126.842	145.174	134.446	170.841	195.1	185.537	195.481	6.84344	6.98689	6.98689	7.18164	7.07088	7.41651	7.60807	7.53556	7.61089
A_44_P227243	433.59	322.397	316.6	0.00142542	Dapl1	death associated protein-like 1		Rattus norvegicus death associated protein-like 1 (Dapl1), mRNA [NM_001108582]		NM_001108582	NM_001108582	NM_001108582	Rn.23556	362136	ENSRNOT00000007632	TC635889	chr3:41207756-41207815	rn|3q21	400.436	450.166	450.166	332.044	303.122	332.025	337.901	316.026	295.874	8.64543	8.81431	8.81431	8.37523	8.24376	8.37515	8.40046	8.3039	8.20884
A_42_P744291	46.6236	51.6576	78.5761	0.00142704	Zbed3	zinc finger, BED-type containing 3	GO:0001933(negative regulation of protein phosphorylation)|GO:0003677(DNA binding)|GO:0005829(cytosol)|GO:0050821(protein stabilization)|GO:0090263(positive regulation of canonical Wnt receptor signaling pathway)	Rattus norvegicus zinc finger, BED-type containing 3 (Zbed3), mRNA [NM_001025729]		NM_001025729	NM_001025729	NM_001025729	Rn.103511	361881	ENSRNOT00000040983	TC577136	chr2:25703348-25703407	rn|2q12	45.6577	47.1066	47.1066	56.0685	50.2732	48.6313	79.1467	89.8768	66.7048	5.51279	5.55786	5.55786	5.80912	5.65172	5.60381	6.30646	6.48988	6.05972
A_44_P1053772	359.939	504.518	409.277	0.00142949	Galt	galactose-1-phosphate uridylyltransferase	GO:0005534(galactose binding)|GO:0005536(glucose binding)|GO:0005794(Golgi apparatus)|GO:0006012(galactose metabolic process)|GO:0006258(UDP-glucose catabolic process)|GO:0008108(UDP-glucose:hexose-1-phosphate uridylyltransferase activity)|GO:0008152(metabolic process)|GO:0008270(zinc ion binding)|GO:0046872(metal ion binding)	Rattus norvegicus galactose-1-phosphate uridylyltransferase (Galt), mRNA [NM_001013089]	00052:Galactose metabolism|00520:Amino sugar and nucleotide sugar metabolism|01100:Metabolic pathways	NM_001013089	NM_001013089	NM_001013089	Rn.102781	298003	ENSRNOT00000019886	TC645377	chr5:59188106-59188165	rn|5q22	353.095	363.361	363.361	537.794	461.288	514.473	432.676	379.896	415.261	8.46391	8.50526	8.50526	9.07091	8.84953	9.00695	8.75714	8.56946	8.69787
A_44_P1017335	312.578	366.243	430.769	0.00143875	Cse1l	CSE1 chromosome segregation 1-like (yeast)	GO:0005643(nuclear pore)|GO:0006886(intracellular protein transport)|GO:0008565(protein transporter activity)	Rattus norvegicus CSE1 chromosome segregation 1-like (yeast) (Cse1l), mRNA [NM_001108607]		NM_001108607	NM_001108607	NM_001108607	Rn.36664	362273	ENSRNOT00000010210	TC584510	chr3:158099621-158099680	rn|3q42	303.503	317.116	317.116	390.318	340.892	367.518	450.523	398.52	443.263	8.24557	8.30887	8.30887	8.60851	8.41317	8.52167	8.81546	8.63851	8.79202
A_44_P695277	243.438	181.554	166.569	0.00145684	Itgb5	integrin, beta 5	GO:0005102(receptor binding)|GO:0005178(integrin binding)|GO:0005515(protein binding)|GO:0005575(cellular_component)|GO:0005925(focal adhesion)|GO:0008150(biological_process)|GO:0031252(cell leading edge)	Rattus norvegicus integrin, beta 5 (Itgb5), mRNA [NM_147139]	04145:Phagosome|04510:Focal adhesion|04512:ECM-receptor interaction|04810:Regulation of actin cytoskeleton|05410:Hypertrophic cardiomyopathy (HCM)|05412:Arrhythmogenic right ventricular cardiomyopathy (ARVC)|05414:Dilated cardiomyopathy	NM_147139	NM_147139	NM_147139	Rn.16988	257645	ENSRNOT00000049974	TC587118	chr11:68642620-68642561	rn|11q22	237.407	246.454	246.454	178.88	172.298	193.486	184.861	149.224	165.624	7.89122	7.94517	7.94517	7.48285	7.42876	7.59608	7.53029	7.22134	7.37177
A_64_P124149	1.35482	4.01827	3.01798	0.00146295	Col5a3	collagen, type V, alpha 3	GO:0005201(extracellular matrix structural constituent)|GO:0005588(collagen type V)|GO:0007160(cell-matrix adhesion)|GO:0008201(heparin binding)|GO:0031012(extracellular matrix)|GO:0043394(proteoglycan binding)	Rattus norvegicus collagen, type V, alpha 3 (Col5a3), mRNA [NM_021760]	04510:Focal adhesion|04512:ECM-receptor interaction|04974:Protein digestion and absorption|05146:Amoebiasis	NM_021760	NM_021760	NM_021760	Rn.38654	60379	ENSRNOT00000027897	TC573685	chr8:19789266-19789207	rn|8q13	1.00696	1.52875	1.52875	3.38574	4.16076	4.5083	2.34673	3.18855	3.51865	0.01	0.612357	0.612357	1.75947	2.05685	2.17258	1.23065	1.6729	1.81502
A_42_P833405	6.19165	24.4622	45.0195	0.00146498	Btaf1	BTAF1 RNA polymerase II, B-TFIID transcription factor-associated, (Mot1 homolog, S. cerevisiae)	GO:0003677(DNA binding)|GO:0004386(helicase activity)|GO:0005524(ATP binding)	Rattus norvegicus BTAF1 RNA polymerase II, B-TFIID transcription factor-associated, (Mot1 homolog, S. cerevisiae) (Btaf1), mRNA [NM_001191917]		NM_001191917	NM_001191917	NM_001191917	Rn.1237	368042	ENSRNOT00000024465	TC602139	chr1:241286025-241286084	rn|1q53	3.52374	7.52561	7.52561	36.3778	21.4712	15.5376	51.0968	35.8795	48.0823	1.81711	2.91181	2.91181	5.18499	4.42433	3.95769	5.67516	5.16509	5.58744
A_44_P1057412	94.9063	73.4953	40.8989	0.00146933	Ddx25	DEAD (Asp-Glu-Ala-Asp) box helicase 25	GO:0003676(nucleic acid binding)|GO:0003723(RNA binding)|GO:0003724(RNA helicase activity)|GO:0004004(ATP-dependent RNA helicase activity)|GO:0005524(ATP binding)|GO:0005634(nucleus)|GO:0005737(cytoplasm)|GO:0006200(ATP catabolic process)|GO:0006406(mRNA export from nucleus)|GO:0006417(regulation of translation)|GO:0007275(multicellular organismal development)|GO:0007286(spermatid development)|GO…	Rattus norvegicus DEAD (Asp-Glu-Ala-Asp) box helicase 25 (Ddx25), mRNA [NM_031630]		NM_031630	NM_031630	NM_031630	Rn.224821	58856	ENSRNOT00000017307	TC577820	chr8:35327052-35326993	rn|8q21	88.1113	98.3038	98.3038	63.7121	69.3997	87.3741	48.6313	32.2542	41.8113	6.46125	6.61918	6.61918	5.9935	6.11686	6.44913	5.60381	5.01142	5.38582
A_44_P457436	177.919	246.183	443.661	0.0014737	Med30	mediator complex subunit 30	GO:0001104(RNA polymerase II transcription cofactor activity)|GO:0003712(transcription cofactor activity)|GO:0004872(receptor activity)|GO:0005634(nucleus)|GO:0006367(transcription initiation from RNA polymerase II promoter)|GO:0016592(mediator complex)|GO:0019827(stem cell maintenance)|GO:0030518(intracellular steroid hormone receptor signaling pathway)|GO:0030521(androgen receptor signaling pat…	Rattus norvegicus mediator complex subunit 30 (Med30), mRNA [NM_001130539]		NM_001130539	NM_001130539	NM_001130539	Rn.203190	299905	ENSRNOT00000067491	TC592678	chr7:89004796-89004855	rn|7q31	174.65	179.553	179.553	182.517	293.461	262.571	434.228	510.755	385.999	7.44833	7.48827	7.48827	7.51189	8.19702	8.03656	8.76231	8.99649	8.59245
A_64_P021127	1.57008	7.71156	5.20956	0.00147517															1.65274	1.52875	1.52875	9.95921	5.76148	7.41398	7.36992	3.18855	5.07022	0.72486	0.612357	0.612357	3.31603	2.52644	2.89025	2.88165	1.6729	2.34205
A_64_P067698	93.4199	60.229	72.909	0.00147974													chr15:005671305-005671246	rn|15p16	102.173	89.0433	89.0433	61.6593	55.0733	63.9544	71.3601	79.3288	68.0382	6.67487	6.47644	6.47644	5.94625	5.78328	5.99897	6.15705	6.30977	6.08827
A_64_P119722	132.482	152.231	230.429	0.00148065													chr9:103614689-103614748	rn|9q37	124.858	136.294	136.294	134.256	148.5	173.937	204.801	255.112	231.375	6.96415	7.09058	7.09058	7.06884	7.21432	7.44242	7.67808	7.99499	7.85409
A_64_P114728	763.456	506.413	506.615	0.00148571	Pqbp1	polyglutamine binding protein 1	GO:0005634(nucleus)|GO:0005730(nucleolus)|GO:0005737(cytoplasm)|GO:0006351(transcription, DNA-dependent)|GO:0006355(regulation of transcription, DNA-dependent)|GO:0010494(cytoplasmic stress granule)|GO:0071598(neuronal ribonucleoprotein granule)	Rattus norvegicus polyglutamine binding protein 1 (Pqbp1), mRNA [NM_001013957]	03040:Spliceosome	NM_001013957	NM_001013957	NM_001013957	Rn.11769	302557	ENSRNOT00000010536	TC579596	chrX:26642581-26642640	rn|Xq13	773.056	758.656	758.656	577.774	445.199	496.268	510.644	470.233	538.968	9.59443	9.5673	9.5673	9.17436	8.79831	8.95497	8.99617	8.87723	9.07405
A_64_P113793	33.4968	58.0161	80.1646	0.00149187	Cd36	CD36 molecule (thrombospondin receptor)	GO:0000122(negative regulation of transcription from RNA polymerase II promoter)|GO:0001676(long-chain fatty acid metabolic process)|GO:0001954(positive regulation of cell-matrix adhesion)|GO:0002221(pattern recognition receptor signaling pathway)|GO:0003085(negative regulation of systemic arterial blood pressure)|GO:0005041(low-density lipoprotein receptor activity)|GO:0005515(protein binding)|G…	Rattus norvegicus CD36 molecule (thrombospondin receptor) (Cd36), mRNA [NM_031561]	03320:PPAR signaling pathway|04145:Phagosome|04512:ECM-receptor interaction|04640:Hematopoietic cell lineage|04920:Adipocytokine signaling pathway|04975:Fat digestion and absorption|05144:Malaria	NM_031561	NM_031561	NM_031561	Rn.102418	29184	ENSRNOT00000008319	TC588988	chr4:13522273-13522332	rn|4q11	38.3074	31.0915	31.0915	50.0515	69.3997	54.5971	76.4227	96.0328	68.0382	5.25955	4.95845	4.95845	5.64534	6.11686	5.77075	6.25593	6.58546	6.08827
A_64_P137704	29.7274	46.0656	43.2278	0.00149233													chrX:038831647-038831706	rn|Xq14	32.9034	28.1393	28.1393	41.9784	52.0437	44.1746	44.7224	41.9784	42.9826	5.04016	4.81452	4.81452	5.39157	5.70165	5.46515	5.48293	5.39157	5.42568
A_44_P289697	74.2884	78.5137	105.44	0.00149296	Mettl6	methyltransferase like 6	GO:0008168(methyltransferase activity)	Rattus norvegicus methyltransferase like 6 (Mettl6), mRNA [NM_001007623]	00340:Histidine metabolism|00350:Tyrosine metabolism	NM_001007623	NM_001007623	NM_001007623	Rn.29892	290564	ENSRNOT00000026413	TC577720	chr16:6928564-6928505	rn|16p16	75.534	73.6656	73.6656	82.6928	74.1979	78.6503	111.261	111.578	93.4809	6.23905	6.20292	6.20292	6.36969	6.21331	6.29738	6.79781	6.80191	6.5466
A_44_P222238	827.757	611.498	557.87	0.00149631	LOC500350	LRRGT00139		Rattus norvegicus LRRGT00139 (LOC500350), mRNA [NM_001047957]		NM_001047957	NM_001047957	NM_001047957	Rn.144382	500350	ENSRNOT00000040508	NP956975	chr4:173415694-173415753	rn|4q43	827.91	827.681	827.681	543.408	646.491	644.595	599.533	564.448	509.629	9.69333	9.69293	9.69293	9.08589	9.33649	9.33225	9.2277	9.1407	8.9933
A_64_P147659	997.391	1986.69	2942.69	0.00149813	Tp53i13	tumor protein p53 inducible protein 13	GO:0005737(cytoplasm)|GO:0005886(plasma membrane)|GO:0016021(integral to membrane)	Rattus norvegicus tumor protein p53 inducible protein 13 (Tp53i13), mRNA [NM_001105818]		NM_001105818	NM_001105818	NM_001105818	Rn.17771	287550	ENSRNOT00000010691	TC620127	chr10:66608961-66609020	rn|10q26	966.279	1012.95	1012.95	1627.64	2452.82	1879.6	3752.26	2846.11	2229.72	9.9163	9.98434	9.98434	10.6686	11.2602	10.8762	11.8735	11.4748	11.1226
A_44_P1009594	6.09755	34.5665	79.3145	0.00150984	Cyp3a62	cytochrome P450, family 3, subfamily a, polypeptide 62		Rattus norvegicus cytochrome P450, family 3, subfamily a, polypeptide 62 (Cyp3a62), mRNA [NM_001024232]		NM_001024232	NM_001024232	NM_001024232	Rn.178925	170509	ENSRNOT00000001863	TC577189			8.10607	5.09329	5.09329	57.9638	21.4712	24.2645	49.7585	129.425	58.7599	3.019	2.3486	2.3486	5.85708	4.42433	4.60077	5.63687	7.01597	5.87676
A_64_P029333	3983.8	5082.47	5546.7	0.00151047	Acaa1b	acetyl-Coenzyme A acyltransferase 1B	GO:0003988(acetyl-CoA C-acyltransferase activity)|GO:0005515(protein binding)|GO:0005777(peroxisome)|GO:0006631(fatty acid metabolic process)|GO:0016747(transferase activity, transferring acyl groups other than amino-acyl groups)	Rattus norvegicus acetyl-Coenzyme A acyltransferase 1B (Acaa1b), mRNA [NM_001040019]	00071:Fatty acid metabolism|00280:Valine, leucine and isoleucine degradation|01040:Biosynthesis of unsaturated fatty acids|01100:Metabolic pathways|03320:PPAR signaling pathway|04146:Peroxisome	NM_001040019	NM_001040019	NM_001040019	Rn.154995	501072	ENSRNOT00000045049	TC577974	chr8:124110475-124110416	rn|8q32	4019.93	3965.73	3965.73	4906.63	5322.59	5018.2	6084.32	5545.38	5010.4	11.973	11.9534	11.9534	12.2605	12.3779	12.293	12.5709	12.4371	12.2907
A_64_P048844	478.481	377.893	258.411	0.00151115													chr6:012278209-012278268	rn|6q12	477.732	478.855	478.855	415.931	305.427	412.321	240.521	252.881	281.832	8.90006	8.90345	8.90345	8.7002	8.25468	8.68762	7.91002	7.98231	8.13869
A_44_P1049242	611.686	1198.68	1838.36	0.00151548	Naa10	N(alpha)-acetyltransferase 10, NatA catalytic subunit	GO:0005622(intracellular)|GO:0005634(nucleus)|GO:0005737(cytoplasm)|GO:0006474(N-terminal protein amino acid acetylation)|GO:0008080(N-acetyltransferase activity)|GO:0008152(metabolic process)|GO:0016407(acetyltransferase activity)|GO:0043022(ribosome binding)	Rattus norvegicus N(alpha)-acetyltransferase 10, NatA catalytic subunit (Naa10), mRNA [NM_001135839]		NM_001135839	NM_001135839	NM_001135839	Rn.12061	363518	ENSRNOT00000051254	TC610289	chrX:159844112-159844053	rn|Xq37	565.718	634.67	634.67	1025.31	1356.23	1214.51	2452.82	1713.92	1348.34	9.14394	9.30986	9.30986	10.0018	10.4054	10.2462	11.2602	10.7431	10.397
A_64_P029912	3492.38	4529.17	5053.79	0.00151813	Cldnd2	claudin domain containing 2	GO:0016021(integral to membrane)	Rattus norvegicus claudin domain containing 2 (Cldnd2), mRNA [NM_001109143]		NM_001109143	NM_001109143	NM_001109143	Rn.125310	499140	ENSRNOT00000056490		chr1:93818930-93818989	rn|1q22	3492.38	3492.38	3492.38	4437.23	4375.58	4774.7	4681.94	4781.85	5697.59	11.77	11.77	11.77	12.1154	12.0953	12.2212	12.1929	12.2234	12.4761
[truncated: 3,577 more rows]
