# Supplementary material for: Identification and Verification of Potential Therapeutic Target Genes in Berberine-Treated Zucker Diabetic Fatty Rats through Bioinformatics Analysis
Source: PLoS One. 2016 Nov 15;11(11):e0166378. doi: 10.1371/journal.pone.0166378 (PMC5112949; doi:10.1371/journal.pone.0166378)
Supplement: S2 Table — (XLSX) [file pone.0166378.s002.xlsx]

## Sheet: 661 up-regulated genes
# Fold Change cut-off: 1.0 # P-value cut-off: 0.05 # Condition pairs: log(ConvsDM,2)>1,log(BBRvsDM,2)>1 # Column A: ProbeName it represents probe name. # Column B~D Group--averaged Raw Intensity(mean) # Column E~F Condition pairs # Column G P-value, P-value calculated from unpaired t-test. # Column H ~ U: Annotations, include GeneSymbol,GeneName,GO,Description,KEGG,PrimaryAccession,RefSeqAccessio…
	Group--Raw Intensity(mean)			Condition pairs			Annotations														Raw Intensity									Normalized Intensity
ProbeName	group Con(mean)	group DM(mean)	groupBBR(mean)	log(ConvsDM,2)	log(BBRvsDM,2)	pvalue(ANOVA)	GeneSymbol	GeneName	GO	Description	KEGG	PrimaryAccession	RefSeqAccession	GenbankAccession	UniGeneID	EntrezGeneID	EnsemblID	TIGRID	GenomicCoordinates	Cytoband	groupCon/G1G2	groupCon/G3G4	groupCon/G5G6	group DM/G7G8	group DM/G11G44	group DM/G9G10	groupBer/G41G42	groupBer/G37G38	groupBer/G39G40	groupCon/G1G2_NormSignal	groupCon/G3G4_NormSignal	groupCon/G5G6_NormSignal	group DM/G7G8_NormSignal	group DM/G11G44_NormSignal	group DM/G9G10_NormSignal	groupBer/G41G42_NormSignal	groupBer/G37G38_NormSignal	groupBer/G39G40_NormSignal
A_44_P309666	1.57008	1.09276	3.40693	0.522865	1.6405	1.2336e-06	Ccr8	chemokine (C-C motif) receptor 8	GO:0006935(chemotaxis)|GO:0007186(G-protein coupled receptor signaling pathway)|GO:0016021(integral to membrane)|GO:0016493(C-C chemokine receptor activity)|GO:0070098(chemokine-mediated signaling pathway)	Uncharacterized protein [Source:UniProtKB/TrEMBL;Acc:D4ADE0] [ENSRNOT00000029766]	04060:Cytokine-cytokine receptor interaction|04062:Chemokine signaling pathway	ENSRNOT00000029766	XM_001077746	XM_001077746		301066	ENSRNOT00000029766		chr8:125075971-125076030	rn|8q32	1.65274	1.52875	1.52875	1.18149	1.0138	1.08299	3.51358	3.18855	3.51865	0.72486	0.612357	0.612357	0.240607	0.0197766	0.115015	1.81294	1.6729	1.81502
A_44_P409739	9.987	9.33716	30.96	0.0970689	1.72935	6.5858e-06	Tsga10	testis specific 10	GO:0005198(structural molecule activity)|GO:0005737(cytoplasm)|GO:0009434(microtubule-based flagellum)|GO:0030031(cell projection assembly)|GO:0031965(nuclear membrane)|GO:0043005(neuron projection)	Rattus norvegicus testis specific 10 (Tsga10), mRNA [NM_001030022]		NM_001030022	NM_001030022	NM_001030022	Rn.30052	252923	ENSRNOT00000041498	NP065882	chr9:36722355-36713374	rn|9q21	11.6211	9.16993	9.16993	8.51168	9.44647	10.0533	31.0498	30.8016	31.0285	3.53868	3.19691	3.19691	3.08944	3.23977	3.3296	4.95651	4.94493	4.95552
A_44_P412121	11645.9	1102.13	1341.58	3.40146	0.283639	1.23006e-05	Zfp335	zinc finger protein 335	GO:0003677(DNA binding)|GO:0005515(protein binding)|GO:0005634(nucleus)|GO:0006351(transcription, DNA-dependent)|GO:0006355(regulation of transcription, DNA-dependent)|GO:0008270(zinc ion binding)|GO:0046872(metal ion binding)|GO:2000327(positive regulation of ligand-dependent nuclear receptor transcription coactivator activity)	Uncharacterized protein [Source:UniProtKB/TrEMBL;Acc:D3ZXD5] [ENSRNOT00000023521]		ENSRNOT00000023521	XM_001070873	XM_001070873	Rn.40737	259270	ENSRNOT00000023521	TC582415	chr3:155928563-155928400	rn|3q42	12738.6	11099.6	11099.6	743.821	1144.55	1418.01	1217.72	1351.87	1455.15	13.6369	13.4382	13.4382	9.53881	10.1606	10.4697	10.25	10.4007	10.507
A_64_P095287	4.29012	2.71569	3.40693	0.659703	0.327155	1.56828e-05	RGD1562881	similar to LSM3 homolog, U6 small nuclear RNA associated		PREDICTED: Rattus norvegicus U6 snRNA-associated Sm-like protein LSm3-like (RGD1562881), mRNA [XM_003751591]		XM_003751591	XM_003751591	XM_003751591		364571			chr16:36422735-36422794	rn|16p11	4.42078	4.2248	4.2248	2.75636	2.69535	2.69535	3.51358	3.18855	3.51865	2.1443	2.07888	2.07888	1.46276	1.43047	1.43047	1.81294	1.6729	1.81502
A_44_P214811	34.1254	2.27517	4.93041	3.9068	1.11574	3.04878e-05	Tfrc	transferrin receptor	GO:0001666(response to hypoxia)|GO:0004998(transferrin receptor activity)|GO:0005576(extracellular region)|GO:0005739(mitochondrion)|GO:0005768(endosome)|GO:0005886(plasma membrane)|GO:0005905(coated pit)|GO:0006508(proteolysis)|GO:0006879(cellular iron ion homeostasis)|GO:0006953(acute-phase response)|GO:0007568(aging)|GO:0007584(response to nutrient)|GO:0008233(peptidase activity)|GO:0009897(ex…	Rattus norvegicus transferrin receptor (Tfrc), mRNA [NM_022712]	04144:Endocytosis|04145:Phagosome|04640:Hematopoietic cell lineage	NM_022712	NM_022712	NM_022712	Rn.98672	64678	ENSRNOT00000002407	TC588361	chr11:69976687-69976628	rn|11q22	26.5871	37.8946	37.8946	2.16607	2.69535	1.96408	5.60438	3.18855	5.9983	4.73265	5.24392	5.24392	1.11508	1.43047	0.973851	2.48655	1.6729	2.58455
A_64_P004998	105.103	104.697	151.696	0.00558225	0.534965	7.41974e-05	Evl	Enah/Vasp-like	GO:0003779(actin binding)|GO:0005522(profilin binding)|GO:0005737(cytoplasm)|GO:0005856(cytoskeleton)|GO:0005925(focal adhesion)|GO:0006928(cellular component movement)|GO:0007411(axon guidance)|GO:0007417(central nervous system development)|GO:0008154(actin polymerization or depolymerization)|GO:0017124(SH3 domain binding)|GO:0030027(lamellipodium)|GO:0051289(protein homotetramerization)	Rattus norvegicus Enah/Vasp-like (Evl), mRNA [NM_024147]		NM_024147	NM_024147	NM_024147	Rn.28912	79115	ENSRNOT00000019583	TC577052	chr6:133017553-133017612	rn|6q32	101.23	107.039	107.039	100.721	111.511	101.859	153.124	157.114	144.849	6.6615	6.74199	6.74199	6.65422	6.80104	6.67042	7.25855	7.29567	7.17841
A_42_P668972	97.2663	69.5797	109.337	0.483273	0.652049	8.86896e-05	Acp1	acid phosphatase 1, soluble	GO:0003993(acid phosphatase activity)|GO:0004725(protein tyrosine phosphatase activity)|GO:0004726(non-membrane spanning protein tyrosine phosphatase activity)|GO:0005634(nucleus)|GO:0005737(cytoplasm)|GO:0007268(synaptic transmission)|GO:0009898(internal side of plasma membrane)|GO:0016311(dephosphorylation)|GO:0016791(phosphatase activity)|GO:0017124(SH3 domain binding)|GO:0035335(peptidyl-tyro…	Rattus norvegicus acid phosphatase 1, soluble (Acp1), transcript variant 1, mRNA [NM_021262]	00740:Riboflavin metabolism|04520:Adherens junction	NM_021262	NM_021262	NM_021262	Rn.202830	24161	ENSRNOT00000007287	TC584348	chr6:48783078-48783019	rn|6q16	99.4457	96.1766	96.1766	68.8349	70.8162	69.088	118.314	109.729	99.9691	6.63584	6.58761	6.58761	6.10507	6.14601	6.11036	6.88648	6.7778	6.64341
A_64_P006354	212.253	178.225	357.035	0.252082	1.00237	0.000105794	Sfn	stratifin	GO:0000079(regulation of cyclin-dependent protein kinase activity)|GO:0001836(release of cytochrome c from mitochondria)|GO:0003674(molecular_function)|GO:0005575(cellular_component)|GO:0005634(nucleus)|GO:0005737(cytoplasm)|GO:0006915(apoptotic process)|GO:0008150(biological_process)|GO:0008285(negative regulation of cell proliferation)|GO:0008630(DNA damage response, signal transduction resulti…	PREDICTED: Rattus norvegicus stratifin (Sfn), mRNA [XM_001065560]	04110:Cell cycle|04115:p53 signaling pathway|04960:Aldosterone-regulated sodium reabsorption	XM_001065560	XM_001065560	XM_001065560	Rn.145079	313017		TC609217	chr13:107508976-107509035	rn|13q27	212.518	212.12	212.12	159.528	176.462	198.685	390.575	352.083	328.448	7.73144	7.72874	7.72874	7.31767	7.46321	7.63434	8.60946	8.45977	8.35952
A_44_P347662	18.0099	10.2462	26.2867	0.813708	1.35925	0.000120034	Prkab2	protein kinase, AMP-activated, beta 2 non-catalytic subunit	GO:0004679(AMP-activated protein kinase activity)|GO:0005654(nucleoplasm)|GO:0005737(cytoplasm)|GO:0005952(cAMP-dependent protein kinase complex)|GO:0006633(fatty acid biosynthetic process)|GO:0016324(apical plasma membrane)|GO:0019901(protein kinase binding)|GO:0031588(AMP-activated protein kinase complex)|GO:0042802(identical protein binding)	Rattus norvegicus protein kinase, AMP-activated, beta 2 non-catalytic subunit (Prkab2), mRNA [NM_022627]	04910:Insulin signaling pathway|04920:Adipocytokine signaling pathway|05410:Hypertrophic cardiomyopathy (HCM)	NM_022627	NM_022627	NM_022627	Rn.207202	64562	ENSRNOT00000063783	TC577360	chr2:192510528-192510587	rn|2q34	21.4042	16.3128	16.3128	10.5904	10.0949	10.0533	27.334	28.0284	23.4975	4.41982	4.02793	4.02793	3.40468	3.33555	3.3296	4.77262	4.80882	4.55444
A_64_P083888	143.151	114.105	115.738	0.327173	0.0205019	0.000130167	Tm7sf2	transmembrane 7 superfamily member 2	GO:0016021(integral to membrane)|GO:0016628(oxidoreductase activity, acting on the CH-CH group of donors, NAD or NADP as acceptor)	Rattus norvegicus transmembrane 7 superfamily member 2 (Tm7sf2), mRNA [NM_001013071]	00100:Steroid biosynthesis|01100:Metabolic pathways	NM_001013071	NM_001013071	NM_001013071	Rn.8313	293688	ENSRNOT00000028485	TC578417	chr1:208700830-208700771	rn|1q43	147.026	141.213	141.213	117.911	111.511	112.893	111.261	116.846	119.107	7.19993	7.14173	7.14173	6.88155	6.80104	6.81881	6.79781	6.86846	6.89611
A_43_P12143	554.395	294.986	320.919	0.910269	0.121562	0.000135997	Clip2	CAP-GLY domain containing linker protein 2	GO:0005515(protein binding)|GO:0005875(microtubule associated complex)|GO:0005881(cytoplasmic microtubule)|GO:0007026(negative regulation of microtubule depolymerization)|GO:0008017(microtubule binding)|GO:0030425(dendrite)|GO:0042599(lamellar body)|GO:0051010(microtubule plus-end binding)	Rattus norvegicus CAP-GLY domain containing linker protein 2 (Clip2), mRNA [NM_021997]		NM_021997	NM_021997	NM_021997	Rn.10893	29264	ENSRNOT00000033200	TC573833	chr12:23292041-23292100	rn|12q12	479.389	591.898	591.898	280.829	300.436	303.692	312.895	337.901	311.959	8.90505	9.20921	9.20921	8.13355	8.23092	8.24647	8.28954	8.40046	8.28521
A_44_P1048315	252.01	65.6997	71.9266	1.93952	0.130639	0.000144517	Tcta	T-cell leukemia translocation altered	GO:0016021(integral to membrane)	Rattus norvegicus T-cell leukemia translocation altered (Tcta), mRNA [NM_001014005]		NM_001014005	NM_001014005	NM_001014005	Rn.2916	306587	ENSRNOT00000075241	TC577556	chr16_random:1006757-1006698		267.244	244.394	244.394	78.9941	57.0381	61.067	73.5271	53.7095	88.5433	8.06201	7.93306	7.93306	6.30367	5.83385	5.93232	6.2002	5.74711	6.46831
A_64_P002870	109.124	95.7112	139.546	0.189211	0.543982	0.000174157	Ndrg3	N-myc downstream regulated gene 3	GO:0005737(cytoplasm)	Rattus norvegicus N-myc downstream regulated gene 3 (Ndrg3), mRNA [NM_001013923]		NM_001013923	NM_001013923	NM_001013923	Rn.93910	296318	ENSRNOT00000055232	TC575353	chr3:147483602-147483543	rn|3q42	104.544	111.414	111.414	102.696	90.032	94.4055	138.742	143.709	136.186	6.70796	6.79979	6.79979	6.68224	6.49237	6.5608	7.11626	7.16701	7.08944
A_44_P121390	11.0963	8.55128	28.1975	0.375865	1.72136	0.000186701	Phf10	PHD finger protein 10	GO:0006351(transcription, DNA-dependent)|GO:0006355(regulation of transcription, DNA-dependent)|GO:0007399(nervous system development)|GO:0008270(zinc ion binding)|GO:0046872(metal ion binding)|GO:0071564(npBAF complex)	Rattus norvegicus PHD finger protein 10 (Phf10), mRNA [NM_001024747]		NM_001024747	NM_001024747	NM_001024747	Rn.204821	292404	ENSRNOT00000020865	TC577777	chr1:53874380-53874321	rn|1q12	10.1438	11.5725	11.5725	6.6437	8.32253	10.6876	28.3878	25.1762	31.0285	3.34253	3.53263	3.53263	2.73199	3.05702	3.41787	4.8272	4.65399	4.95552
A_44_P341801	25.3596	13.9483	33.9149	0.862443	1.28183	0.00022292	Hdlbp	high density lipoprotein binding protein	GO:0003723(RNA binding)|GO:0005634(nucleus)|GO:0005737(cytoplasm)|GO:0006869(lipid transport)|GO:0008203(cholesterol metabolic process)|GO:0034364(high-density lipoprotein particle)	Rattus norvegicus high density lipoprotein binding protein (Hdlbp), mRNA [NM_172039]		NM_172039	NM_172039	NM_172039	Rn.8515	64474	ENSRNOT00000051155	TC598771	chr9:92689018-92688959	rn|9q36	22.4824	26.7981	26.7981	11.9086	15.0289	14.9073	29.7278	35.8795	36.1375	4.49073	4.74406	4.74406	3.57393	3.90967	3.89795	4.89374	5.16509	5.17542
A_64_P165282	43.8026	34.5102	54.8766	0.343994	0.669168	0.000239683	Kcnv2	potassium channel, subfamily V, member 2	GO:0005251(delayed rectifier potassium channel activity)|GO:0008076(voltage-gated potassium channel complex)|GO:0051260(protein homooligomerization)	Rattus norvegicus potassium channel, subfamily V, member 2 (Kcnv2), mRNA [NM_001106370]		NM_001106370	NM_001106370	NM_001106370	Rn.168638	294065	ENSRNOT00000016757		chr1:230849226-230849285	rn|1q51	43.2385	44.0847	44.0847	36.3778	34.4188	32.734	58.3262	56.7484	49.5553	5.43424	5.46221	5.46221	5.18499	5.10512	5.03272	5.86607	5.82651	5.63097
A_44_P780805	2.46284	1.06513	3.47168	1.20929	1.7046	0.000260924	Ino80c	INO80 complex subunit C	GO:0003674(molecular_function)|GO:0005575(cellular_component)|GO:0005730(nucleolus)|GO:0006281(DNA repair)|GO:0006310(DNA recombination)|GO:0006351(transcription, DNA-dependent)|GO:0006355(regulation of transcription, DNA-dependent)|GO:0008150(biological_process)|GO:0031011(Ino80 complex)|GO:0071339(MLL1 complex)	Rattus norvegicus INO80 complex subunit C (Ino80c), mRNA [NM_001017446]		NM_001017446	NM_001017446	NM_001017446	Rn.18319	291737	ENSRNOT00000022169	TC582191	chr18:15864542-15864483	rn|18p12	2.92951	2.2295	2.2295	1.18149	1.00696	1.00696	2.9199	3.18855	4.30659	1.55066	1.15672	1.15672	0.240607	0.01	0.01	1.54592	1.6729	2.10655
A_64_P221683	870.401	475.131	676.688	0.873354	0.510165	0.000265309	Tpd52	tumor protein D52	GO:0005509(calcium ion binding)|GO:0005737(cytoplasm)|GO:0005783(endoplasmic reticulum)|GO:0030183(B cell differentiation)|GO:0042803(protein homodimerization activity)|GO:0046982(protein heterodimerization activity)|GO:0048471(perinuclear region of cytoplasm)	Rattus norvegicus tumor protein D52 (Tpd52), mRNA [NM_001106421]		NM_001106421	NM_001106421	NM_001106421	Rn.217984	294900	ENSRNOT00000015327	TC587858	chr2:94880656-94880715	rn|2q23	984.318	813.442	813.442	462.304	493.238	469.852	643.95	650.774	735.34	9.94298	9.6679	9.6679	8.8527	8.94614	8.87606	9.3308	9.34601	9.52227
A_44_P607412	313.467	187.694	195.588	0.739932	0.0594363	0.000277283	Nfrkb	nuclear factor related to kappa B binding protein	GO:0002020(protease binding)|GO:0005634(nucleus)|GO:0005730(nucleolus)|GO:0031011(Ino80 complex)	Rattus norvegicus nuclear factor related to kappa B binding protein (Nfrkb), mRNA [NM_001108133]		NM_001108133	NM_001108133	NM_001108133	Rn.96240	315523	ENSRNOT00000011223	TC595810	chr8:31176102-31176161	rn|8q13	290.966	324.717	324.717	195.619	177.954	189.508	215.807	175.476	195.481	8.18471	8.34304	8.34304	7.6119	7.47536	7.56612	7.7536	7.45513	7.61089
A_64_P060038	1.22222	1.00924	3.60379	0.276234	1.83625	0.000278187	Hmgb1-ps2	high mobility group box 1, pseudogene 2		Rattus norvegicus high mobility group box 1, pseudogene 2 (Hmgb1-ps2), non-coding RNA [NR_024023]		NR_024023	NR_024023	NR_024023	Rn.196610	364704			chr17:36378867-36378926	rn|17p12	1.65274	1.00696	1.00696	1.00696	1.0138	1.00696	4.10415	3.18855	3.51865	0.72486	0.01	0.01	0.01	0.0197766	0.01	2.03708	1.6729	1.81502
A_44_P342187	73.5278	56.0483	58.047	0.391619	0.0505511	0.000286155	S1pr2	sphingosine-1-phosphate receptor 2	GO:0004930(G-protein coupled receptor activity)|GO:0005886(plasma membrane)|GO:0007610(behavior)|GO:0016021(integral to membrane)|GO:0038036(sphingosine-1-phosphate receptor activity)	Rattus norvegicus sphingosine-1-phosphate receptor 2 (S1pr2), mRNA [NM_017192]	04080:Neuroactive ligand-receptor interaction	NM_017192	NM_017192	NM_017192	Rn.2491	29415	ENSRNOT00000028034	TC575055	chr8:19990035-19989976	rn|8q13	75.534	72.5247	72.5247	52.9399	56.0685	59.1366	57.2464	56.7484	60.1464	6.23905	6.1804	6.1804	5.72628	5.80912	5.88598	5.83911	5.82651	5.91041
A_44_P329577	613.04	286.384	311.272	1.09803	0.120224	0.000287626	Arl2bp	ADP-ribosylation factor-like 2 binding protein	GO:0003713(transcription coactivator activity)|GO:0005634(nucleus)|GO:0005737(cytoplasm)|GO:0005758(mitochondrial intermembrane space)|GO:0005813(centrosome)|GO:0005815(microtubule organizing center)|GO:0005819(spindle)|GO:0030496(midbody)|GO:0042517(positive regulation of tyrosine phosphorylation of Stat3 protein)|GO:0051457(maintenance of protein location in nucleus)	Rattus norvegicus ADP-ribosylation factor-like 2 binding protein (Arl2bp), mRNA [NM_001024906]		NM_001024906	NM_001024906	NM_001024906	Rn.985	498910	ENSRNOT00000023455	TC625510	chr19:10778033-10777974	rn|19p12	661.104	589.008	589.008	325.551	242.634	290.966	349.648	297.042	287.125	9.36873	9.20214	9.20214	8.34674	7.92264	8.18471	8.44976	8.21452	8.16554
A_64_P115030	1.81337	1.09048	3.40693	0.73371	1.64351	0.000349656	Olr1174	olfactory receptor 1174	GO:0004930(G-protein coupled receptor activity)|GO:0004984(olfactory receptor activity)|GO:0005886(plasma membrane)|GO:0007186(G-protein coupled receptor signaling pathway)|GO:0016021(integral to membrane)|GO:0050911(detection of chemical stimulus involved in sensory perception of smell)	Rattus norvegicus olfactory receptor 1174 (Olr1174), mRNA [NM_001001016]		NM_001001016	NM_001001016	NM_001001016	Rn.143579	405390	ENSRNOT00000049066	NP1479033	chr8:18725521-18725580	rn|8q13	2.38259	1.52875	1.52875	1.18149	1.00696	1.08299	3.51358	3.18855	3.51865	1.25253	0.612357	0.612357	0.240607	0.01	0.115015	1.81294	1.6729	1.81502
A_64_P019240	53.0371	46.5017	64.621	0.189717	0.47472	0.000374674	Secisbp2l	SECIS binding protein 2-like		Rattus norvegicus SECIS binding protein 2-like (Secisbp2l), mRNA [NM_001168527]		NM_001168527	NM_001168527	NM_001168527	Rn.48946	296115	ENSRNOT00000011551	TC601617	chr3:113049873-113049814	rn|3q36	51.9965	53.5574	53.5574	44.4896	46.3843	48.6313	59.9625	67.1959	66.7048	5.70034	5.74301	5.74301	5.4754	5.53557	5.60381	5.90599	6.0703	6.05972
A_64_P087871	4.37203	1.00696	2.74354	2.1183	1.44604	0.000375484	Cpeb1	cytoplasmic polyadenylation element binding protein 1	GO:0000166(nucleotide binding)|GO:0000932(cytoplasmic mRNA processing body)|GO:0003676(nucleic acid binding)|GO:0003723(RNA binding)|GO:0003729(mRNA binding)|GO:0005886(plasma membrane)|GO:0006397(mRNA processing)|GO:0006417(regulation of translation)|GO:0007130(synaptonemal complex assembly)|GO:0014069(postsynaptic density)|GO:0016020(membrane)|GO:0030054(cell junction)|GO:0045211(postsynaptic m…	Rattus norvegicus cytoplasmic polyadenylation element binding protein 1 (Cpeb1), mRNA [NM_001106276]	04114:Oocyte meiosis|04320:Dorso-ventral axis formation|04914:Progesterone-mediated oocyte maturation	NM_001106276	NM_001106276	NM_001106276	Rn.224485	293056	ENSRNOT00000026009	TC647626	chr1:137559100-137559041	rn|1q31	2.92951	5.09329	5.09329	1.00696	1.00696	1.00696	2.34673	3.18855	2.69535	1.55066	2.3486	2.3486	0.01	0.01	0.01	1.23065	1.6729	1.43047
A_64_P108354	2466.23	2303.42	2732.9	0.0985307	0.246653	0.000477214	Plekhg1	pleckstrin homology domain containing, family G (with RhoGef domain) member 1	GO:0005089(Rho guanyl-nucleotide exchange factor activity)|GO:0005543(phospholipid binding)|GO:0005622(intracellular)|GO:0035023(regulation of Rho protein signal transduction)	Rattus norvegicus pleckstrin homology domain containing, family G (with RhoGef domain) member 1 (Plekhg1), mRNA [NM_001190999]		NM_001190999	NM_001190999	NM_001190999	Rn.225479	679812	ENSRNOT00000021471	TC632856	chr1:34677698-34677757	rn|1p11	2446.56	2476.07	2476.07	2270.57	2238.63	2401.06	2709.07	2800.8	2688.83	11.2565	11.2738	11.2738	11.1488	11.1284	11.2295	11.4036	11.4516	11.3928
A_64_P122263	215.646	166.268	286.514	0.375157	0.785095	0.000481354	Prkag3	protein kinase, AMP-activated, gamma 3 non-catalytic subunit	GO:0004679(AMP-activated protein kinase activity)|GO:0005978(glycogen biosynthetic process)|GO:0015758(glucose transport)|GO:0016301(kinase activity)|GO:0019901(protein kinase binding)|GO:0031588(AMP-activated protein kinase complex)	Rattus norvegicus protein kinase, AMP-activated, gamma 3 non-catalytic subunit (Prkag3), mRNA [NM_001106921]	04910:Insulin signaling pathway|04920:Adipocytokine signaling pathway|05410:Hypertrophic cardiomyopathy (HCM)	NM_001106921	NM_001106921	NM_001106921	Rn.149163	301518	ENSRNOT00000023365		chr9:74071465-74071406	rn|9q33	226.776	210.082	210.082	161.329	180.386	157.089	322.676	271.046	265.819	7.82512	7.71481	7.71481	7.33386	7.49495	7.29544	8.33394	8.08239	8.0543
A_64_P014722	185.082	109.321	151.359	0.759587	0.469397	0.000510737	LOC499479	similar to heat shock protein 8		PREDICTED: Rattus norvegicus heat shock cognate 71 kDa protein-like (LOC499479), misc_RNA [XR_146445]		XR_146445	XR_146445	XR_146445		499479			chr20:48151834-48151787	rn|20q13	182.04	186.603	186.603	107.165	110.063	110.735	138.742	175.476	139.858	7.50811	7.54382	7.54382	6.74369	6.78219	6.79097	7.11626	7.45513	7.12782
A_64_P005094	1450.61	340.464	564.091	2.09109	0.728425	0.000558717	U2af2	U2 small nuclear ribonucleoprotein auxiliary factor (U2AF) 2		PREDICTED: Rattus norvegicus U2 small nuclear ribonucleoprotein auxiliary factor (U2AF) 2 (U2af2), mRNA [XM_003748763]	03040:Spliceosome	XM_003748763	XM_003748763	XM_003748763	Rn.15383	308335		TC611487	chr1:67499538-67499479	rn|1q12	1588.89	1381.47	1381.47	298.076	372.586	350.73	709.341	620.297	362.633	10.6338	10.432	10.432	8.21953	8.54143	8.45422	9.47034	9.27682	8.50237
A_64_P040557	1.81337	1.06513	3.7385	0.767635	1.81143	0.000560836	Vash1	vasohibin 1	GO:0001525(angiogenesis)|GO:0001937(negative regulation of endothelial cell proliferation)|GO:0005615(extracellular space)|GO:0005737(cytoplasm)|GO:0005783(endoplasmic reticulum)|GO:0010596(negative regulation of endothelial cell migration)|GO:0016525(negative regulation of angiogenesis)|GO:0043537(negative regulation of blood vessel endothelial cell migration)|GO:0045177(apical part of cell)	Uncharacterized protein [Source:UniProtKB/TrEMBL;Acc:D4AE85] [ENSRNOT00000014017]		ENSRNOT00000014017	XM_578575	XM_578575	Rn.137541	503052	ENSRNOT00000014017	TC615461	chr6:110817793-110817852	rn|6q31	2.38259	1.52875	1.52875	1.18149	1.00696	1.00696	4.5083	3.18855	3.51865	1.25253	0.612357	0.612357	0.240607	0.01	0.01	2.17258	1.6729	1.81502
A_64_P021671	63.4689	13.7078	32.4778	2.21106	1.24446	0.000563033	Wdr92	WD repeat domain 92	GO:0034968(histone lysine methylation)|GO:0035064(methylated histone residue binding)	Rattus norvegicus WD repeat domain 92 (Wdr92), mRNA [NM_001127559]		NM_001127559	NM_001127559	NM_001127559	Rn.25205	498418	ENSRNOT00000029980	TC582611	chr14:98132406-98132465	rn|14q22	78.9941	55.7064	55.7064	16.7895	8.79617	15.5376	31.0498	33.8569	32.5266	6.30367	5.79977	5.79977	4.06949	3.13687	3.95769	4.95651	5.08138	5.02355
A_64_P109192	1.22222	1.00696	3.13249	0.279501	1.63731	0.000565444	Ctxn1	cortexin 1	GO:0007417(central nervous system development)|GO:0016021(integral to membrane)	Rattus norvegicus cortexin 1 (Ctxn1), mRNA [NM_001109935]		NM_001109935	NM_001109935	NM_001109935	Rn.9131	29145	ENSRNOT00000001399	TC601293	chr12:1533373-1533432	rn|12p12	1.65274	1.00696	1.00696	1.00696	1.00696	1.00696	3.51358	3.18855	2.69535	0.72486	0.01	0.01	0.01	0.01	0.01	1.81294	1.6729	1.43047
A_64_P028844	2.03725	1.0323	5.07513	0.98076	2.29758	0.000587405	Fam55b	family with sequence similarity 55, member B	GO:0005576(extracellular region)	Rattus norvegicus family with sequence similarity 55, member B (Fam55b), mRNA [NM_001025055]		NM_001025055	NM_001025055	NM_001025055	Rn.29872	500991		TC574799			1.65274	2.2295	2.2295	1.00696	1.00696	1.08299	6.03855	3.18855	5.9983	0.72486	1.15672	1.15672	0.01	0.01	0.115015	2.5942	1.6729	2.58455
A_64_P042505	1.22222	1.00696	4.56505	0.279501	2.18063	0.000627754	Cbln3	cerebellin 3 precursor	GO:0005615(extracellular space)|GO:0045202(synapse)	Rattus norvegicus cerebellin 3 precursor (Cbln3), mRNA [NM_001109330]		NM_001109330	NM_001109330	NM_001109330	Rn.145788	501998	ENSRNOT00000027794		chr15:34027926-34027867	rn|15p13	1.65274	1.00696	1.00696	1.00696	1.00696	1.00696	4.5083	3.18855	5.9983	0.72486	0.01	0.01	0.01	0.01	0.01	2.17258	1.6729	2.58455
A_44_P391926	9.16729	7.12009	24.1196	0.364601	1.76024	0.000629402	Ptp4a3	protein tyrosine phosphatase type IVA, member 3	GO:0004725(protein tyrosine phosphatase activity)	Rattus norvegicus protein tyrosine phosphatase type IVA, member 3 (Ptp4a3), mRNA [NM_001114405]		NM_001114405	NM_001114405	NM_001114405	Rn.106043	362930	ENSRNOT00000010224	TC586006	chr7:111466852-111466911	rn|7q34	10.1438	8.67903	8.67903	6.6437	5.09329	9.62328	25.904	25.1762	21.2787	3.34253	3.11753	3.11753	2.73199	2.3486	3.26653	4.6951	4.65399	4.41134
A_64_P088005	11.7257	9.4496	24.2189	0.311354	1.35781	0.000667378	Cux1	cut-like homeobox 1	GO:0000122(negative regulation of transcription from RNA polymerase II promoter)|GO:0000139(Golgi membrane)|GO:0000301(retrograde transport, vesicle recycling within Golgi)|GO:0001822(kidney development)|GO:0003677(DNA binding)|GO:0003682(chromatin binding)|GO:0003700(sequence-specific DNA binding transcription factor activity)|GO:0005634(nucleus)|GO:0005730(nucleolus)|GO:0005737(cytoplasm)|GO:00…	Homeobox protein cut-like 1 [Source:UniProtKB/Swiss-Prot;Acc:P53565] [ENSRNOT00000001928]		ENSRNOT00000001928	XM_347163	XM_347163	Rn.10455	116639	ENSRNOT00000001928	TC582767	chr12:21516811-21516870	rn|12q12	15.0289	10.0742	10.0742	10.5904	9.44647	8.31197	25.904	23.2552	23.4975	3.90967	3.33259	3.33259	3.40468	3.23977	3.05519	4.6951	4.53948	4.55444
A_64_P062540	55.3528	33.4063	45.3237	0.728537	0.440146	0.000701961	Apof	apolipoprotein F	GO:0006641(triglyceride metabolic process)|GO:0006869(lipid transport)|GO:0008203(cholesterol metabolic process)|GO:0033344(cholesterol efflux)|GO:0034362(low-density lipoprotein particle)|GO:0034364(high-density lipoprotein particle)	Rattus norvegicus apolipoprotein F (Apof), mRNA [NM_001024351]		NM_001024351	NM_001024351	NM_001024351	Rn.101696	500761	ENSRNOT00000041341	TC579399	chr7:1563893-1563952	rn|7q11	56.1723	54.9431	54.9431	33.7699	34.4188	32.0303	40.0145	51.927	44.0296	5.81179	5.77987	5.77987	5.07766	5.10512	5.00136	5.32245	5.69841	5.4604
A_44_P1000812	2.03725	1.03458	4.99386	0.977574	2.27111	0.000702555	Mrps24	mitochondrial ribosomal protein S24	GO:0005739(mitochondrion)|GO:0005840(ribosome)	Rattus norvegicus mitochondrial ribosomal protein S24 (Mrps24), nuclear gene encoding mitochondrial protein, mRNA [NM_001077659]		NM_001077659	NM_001077659	NM_001077659	Rn.1914	498406	ENSRNOT00000016207	TC622842	chr14:86357360-86357301	rn|14q21	1.65274	2.2295	2.2295	1.00696	1.0138	1.08299	6.7228	3.18855	5.07022	0.72486	1.15672	1.15672	0.01	0.0197766	0.115015	2.74906	1.6729	2.34205
A_64_P127377	11862.3	10686.3	13853.5	0.150626	0.374489	0.000724804	Taz	tafazzin	GO:0003674(molecular_function)|GO:0005575(cellular_component)|GO:0005739(mitochondrion)|GO:0005886(plasma membrane)|GO:0006936(muscle contraction)|GO:0007507(heart development)|GO:0007519(skeletal muscle tissue development)|GO:0008150(biological_process)|GO:0030097(hemopoiesis)|GO:0032049(cardiolipin biosynthetic process)|GO:0032981(mitochondrial respiratory chain complex I assembly)|GO:0042407(c…	Rattus norvegicus tafazzin (Taz), nuclear gene encoding mitochondrial protein, mRNA [NM_001025748]	00564:Glycerophospholipid metabolism	NM_001025748	NM_001025748	NM_001025748	Rn.7267	363521	ENSRNOT00000056290	TC577234	chrX:160319449-160319390	rn|Xq37	11818.5	11884.2	11884.2	11239.6	10266.1	10553.2	14032.2	13049.7	14478.5	13.5288	13.5368	13.5368	13.4563	13.3256	13.3654	13.7765	13.6717	13.8216
A_64_P072445	44101.9	13540.6	14720.6	1.70355	0.120544	0.000740837	Ciao1	cytosolic iron-sulfur protein assembly 1	GO:0007059(chromosome segregation)|GO:0016226(iron-sulfur cluster assembly)|GO:0071817(MMXD complex)	Rattus norvegicus cytosolic iron-sulfur protein assembly 1 (Ciao1), mRNA [NM_001008766]		NM_001008766	NM_001008766	NM_001008766	Rn.108832	29231	ENSRNOT00000017603	TC591959	chr3:114740887-114740828	rn|3q36	43486.1	44409.8	44409.8	9985.24	15094.8	15541.7	10662.5	15486.2	18013.1	15.4083	15.4386	15.4386	13.2856	13.8818	13.9239	13.3803	13.9187	14.1368
A_42_P770556	2.84375	1.06742	2.46021	1.41367	1.20466	0.000759752	Ppm1b	protein phosphatase, Mg2+/Mn2+ dependent, 1B	GO:0000287(magnesium ion binding)|GO:0004722(protein serine/threonine phosphatase activity)|GO:0006470(protein dephosphorylation)|GO:0030145(manganese ion binding)|GO:0035970(peptidyl-threonine dephosphorylation)	Rattus norvegicus protein phosphatase, Mg2+/Mn2+ dependent, 1B (Ppm1b), transcript variant 1, mRNA [NM_033096]	04010:MAPK signaling pathway	NM_033096	NM_033096	NM_033096	Rn.4143	24667		TC574496	chr6:8373425-8373484	rn|6q12	2.92951	2.80088	2.80088	1.18149	1.0138	1.00696	2.34673	3.18855	1.84536	1.55066	1.48588	1.48588	0.240607	0.0197766	0.01	1.23065	1.6729	0.883901
A_64_P109598	391.208	170.674	177.093	1.19669	0.0532655	0.000778584	Cflar	CASP8 and FADD-like apoptosis regulator	GO:0002020(protease binding)|GO:0005737(cytoplasm)|GO:0008047(enzyme activator activity)|GO:0031264(death-inducing signaling complex)|GO:0031265(CD95 death-inducing signaling complex)|GO:0043066(negative regulation of apoptotic process)|GO:0043085(positive regulation of catalytic activity)|GO:0043123(positive regulation of I-kappaB kinase/NF-kappaB cascade)|GO:0043154(negative regulation of cyste…	Rattus norvegicus CASP8 and FADD-like apoptosis regulator (Cflar), transcript variant 2, mRNA [NM_057138]	04210:Apoptosis|05142:Chagas disease (American trypanosomiasis)	NM_057138	NM_057138	NM_057138	Rn.204752	117279			chr9:57334817-57334876	rn|9q31	322.414	425.605	425.605	191.536	137.284	183.203	160.519	183.444	187.317	8.33277	8.73337	8.73337	7.58147	7.10102	7.5173	7.3266	7.5192	7.54934
A_42_P820657	2046.14	898.092	1297.84	1.18797	0.531174	0.000791433	Il1r2	interleukin 1 receptor, type II	GO:0004910(interleukin-1, Type II, blocking receptor activity)|GO:0005576(extracellular region)|GO:0005886(plasma membrane)|GO:0016021(integral to membrane)	Rattus norvegicus interleukin 1 receptor, type II (Il1r2), mRNA [NM_053953]	04010:MAPK signaling pathway|04060:Cytokine-cytokine receptor interaction|04640:Hematopoietic cell lineage|05146:Amoebiasis	NM_053953	NM_053953	NM_053953	Rn.10758	117022	ENSRNOT00000019415	TC578780	chr9:39316654-39319494	rn|9q21	1822.86	2157.78	2157.78	941.832	736.541	1015.9	1271.36	1473.11	1149.04	10.832	11.0753	11.0753	9.87933	9.52462	9.98855	10.3122	10.5246	10.1662
A_44_P1010950	67.9598	37.063	47.4806	0.874702	0.357361	0.000795414	Leng1	leukocyte receptor cluster (LRC) member 1		Rattus norvegicus leukocyte receptor cluster (LRC) member 1 (Leng1), mRNA [NM_001106218]		NM_001106218	NM_001106218	NM_001106218	Rn.49070	292535	ENSRNOT00000017546	TC600390	chr1:63867186-63867403	rn|1q12	68.7871	67.5461	67.5461	40.5994	31.0498	39.5396	51.0968	43.2628	48.0823	6.10407	6.0778	6.0778	5.34339	4.95651	5.30523	5.67516	5.43506	5.58744
A_44_P389072	4.29012	1.0323	2.79739	2.05516	1.43822	0.00081166	Il13ra1	interleukin 13 receptor, alpha 1	GO:0002639(positive regulation of immunoglobulin production)|GO:0004896(cytokine receptor activity)|GO:0005575(cellular_component)|GO:0016515(interleukin-13 receptor activity)|GO:0030890(positive regulation of B cell proliferation)	Rattus norvegicus interleukin 13 receptor, alpha 1 (Il13ra1), mRNA [NM_145789]	04060:Cytokine-cytokine receptor interaction|04630:Jak-STAT signaling pathway	NM_145789	NM_145789	NM_145789	Rn.81210	252963	ENSRNOT00000017746	TC574209	chr11:73147821-73147762	rn|11q22	4.42078	4.2248	4.2248	1.00696	1.00696	1.08299	1.68496	3.18855	3.51865	2.1443	2.07888	2.07888	0.01	0.01	0.115015	0.752715	1.6729	1.81502
A_44_P550662	139.58	125.222	182.449	0.156605	0.543007	0.000827214	Ms4a6a	membrane-spanning 4-domains, subfamily A, member 6A	GO:0016021(integral to membrane)	Uncharacterized protein [Source:UniProtKB/TrEMBL;Acc:D3ZZ58] [ENSRNOT00000032937]		ENSRNOT00000032937	XM_001075462	XM_001075462		293750	ENSRNOT00000032937		chr1:214164489-214162714	rn|1q43	152.966	132.887	132.887	127.337	127.977	120.352	180.217	194.959	172.171	7.25707	7.05406	7.05406	6.99251	6.99974	6.91111	7.49359	7.60703	7.4277
A_44_P496934	1.22222	1.00924	4.99386	0.276234	2.30689	0.000831723	Srfbp1	serum response factor binding protein 1	GO:0005634(nucleus)|GO:0006351(transcription, DNA-dependent)|GO:0006355(regulation of transcription, DNA-dependent)|GO:0048471(perinuclear region of cytoplasm)	Rattus norvegicus serum response factor binding protein 1 (Srfbp1), mRNA [NM_001005536]		NM_001005536	NM_001005536	NM_001005536	Rn.101802	291469	ENSRNOT00000020030	TC593937	chr18:47869130-47869189	rn|18q11	1.65274	1.00696	1.00696	1.00696	1.0138	1.00696	6.7228	3.18855	5.07022	0.72486	0.01	0.01	0.01	0.0197766	0.01	2.74906	1.6729	2.34205
A_44_P431774	12.9457	9.80125	31.1456	0.40144	1.66799	0.000836674	Csrnp1	cysteine-serine-rich nuclear protein 1	GO:0003700(sequence-specific DNA binding transcription factor activity)|GO:0005634(nucleus)|GO:0005730(nucleolus)|GO:0006355(regulation of transcription, DNA-dependent)|GO:0009791(post-embryonic development)|GO:0045944(positive regulation of transcription from RNA polymerase II promoter)|GO:0048008(platelet-derived growth factor receptor signaling pathway)|GO:0048705(skeletal system morphogenesis…	Rattus norvegicus cysteine-serine-rich nuclear protein 1 (Csrnp1), mRNA [NM_001108786]		NM_001108786	NM_001108786	NM_001108786	Rn.8793	363165	ENSRNOT00000050543	TC631716	chr8:124933666-124933607	rn|8q32	16.7506	11.0433	11.0433	9.95921	8.32253	11.122	32.123	25.1762	36.1375	4.06614	3.4651	3.4651	3.31603	3.05702	3.47535	5.00554	4.65399	5.17542
A_64_P059491	370.667	221.988	223.134	0.739645	0.00743229	0.00086083	Plcd4	phospholipase C, delta 4	GO:0004435(phosphatidylinositol phospholipase C activity)|GO:0004871(signal transducer activity)|GO:0005509(calcium ion binding)|GO:0005543(phospholipid binding)|GO:0005622(intracellular)|GO:0005634(nucleus)|GO:0005783(endoplasmic reticulum)|GO:0006629(lipid metabolic process)|GO:0007340(acrosome reaction)|GO:0012505(endomembrane system)|GO:0016020(membrane)|GO:0016042(lipid catabolic process)|GO…	Rattus norvegicus phospholipase C, delta 4 (Plcd4), mRNA [NM_080688]	00562:Inositol phosphate metabolism|01100:Metabolic pathways|04020:Calcium signaling pathway|04070:Phosphatidylinositol signaling system	NM_080688	NM_080688	NM_080688	Rn.37434	140693	ENSRNOT00000022234	TC575138	chr9:73905055-73905114	rn|9q33	329.248	391.376	391.376	246.839	210.939	208.185	213.994	247.408	208	8.36303	8.61241	8.61241	7.94743	7.72068	7.70172	7.74143	7.95075	7.70044
A_44_P254984	3.99111	1.00924	3.97415	1.98352	1.97738	0.000872945	Pnlip	pancreatic lipase	GO:0004806(triglyceride lipase activity)|GO:0005615(extracellular space)|GO:0006629(lipid metabolic process)|GO:0009791(post-embryonic development)|GO:0016042(lipid catabolic process)|GO:0016298(lipase activity)|GO:0030299(intestinal cholesterol absorption)|GO:0033993(response to lipid)|GO:0043434(response to peptide hormone stimulus)|GO:0046872(metal ion binding)|GO:0050253(retinyl-palmitate est…	Rattus norvegicus pancreatic lipase (Pnlip), mRNA [NM_013161]	00561:Glycerolipid metabolism|01100:Metabolic pathways|04972:Pancreatic secretion|04975:Fat digestion and absorption|04977:Vitamin digestion and absorption	NM_013161	NM_013161	NM_013161	Rn.10130	25702	ENSRNOT00000024065	TC578319	chr1:265114441-265116798	rn|1q55	3.52374	4.2248	4.2248	1.00696	1.0138	1.00696	6.03855	3.18855	2.69535	1.81711	2.07888	2.07888	0.01	0.0197766	0.01	2.5942	1.6729	1.43047
A_44_P607177	13.2985	10.4576	24.6603	0.346715	1.23764	0.000889676	Dnajb12	DnaJ (Hsp40) homolog, subfamily B, member 12	GO:0006457(protein folding)|GO:0031072(heat shock protein binding)|GO:0051082(unfolded protein binding)	Rattus norvegicus DnaJ (Hsp40) homolog, subfamily B, member 12 (Dnajb12), mRNA [NM_001013907]	04141:Protein processing in endoplasmic reticulum	NM_001013907	NM_001013907	NM_001013907	Rn.20419	294513	ENSRNOT00000044805	TC637405	chr20:27206072-27206131	rn|20q11	16.7506	11.5725	11.5725	10.5904	10.0949	10.6876	25.904	26.7981	21.2787	4.06614	3.53263	3.53263	3.40468	3.33555	3.41787	4.6951	4.74406	4.41134
A_43_P20587	20.5131	8.71271	32.6188	1.23535	1.90451	0.000907318	Gypc	glycophorin C (Gerbich blood group)	GO:0005886(plasma membrane)|GO:0016020(membrane)|GO:0016021(integral to membrane)|GO:0030863(cortical cytoskeleton)	Rattus norvegicus glycophorin C (Gerbich blood group) (Gypc), mRNA [NM_001013233]	05144:Malaria	NM_001013233	NM_001013233	NM_001013233	Rn.7693	364837	ENSRNOT00000046369	TC576066	chr18:24975793-24975734	rn|18p12	15.0289	23.2552	23.2552	7.97116	7.04495	11.122	27.334	32.2542	38.2682	3.90967	4.53948	4.53948	2.99479	2.81659	3.47535	4.77262	5.01142	5.25807
A_64_P016128	182.938	171.063	216.132	0.0968208	0.337382	0.000981893	Olr1252	olfactory receptor 1252	GO:0004930(G-protein coupled receptor activity)|GO:0004984(olfactory receptor activity)|GO:0005886(plasma membrane)|GO:0007186(G-protein coupled receptor signaling pathway)|GO:0016021(integral to membrane)|GO:0050911(detection of chemical stimulus involved in sensory perception of smell)	Rattus norvegicus olfactory receptor 1252 (Olr1252), mRNA [NM_001000454]	04740:Olfactory transduction	NM_001000454	NM_001000454	NM_001000454	Rn.143518	300577	ENSRNOT00000071125	NP1479074	chr8:40771175-40771116	rn|8q22	173.737	187.538	187.538	163.912	180.386	168.892	221.318	214.466	212.613	7.44076	7.55104	7.55104	7.35678	7.49495	7.39996	7.78997	7.7446	7.73208
A_64_P031906	1.22222	1.00696	3.72623	0.279501	1.88771	0.00111151	LOC500594	LRRGT00162	GO:0003735(structural constituent of ribosome)|GO:0005840(ribosome)|GO:0006412(translation)	Rattus norvegicus LRRGT00162 (LOC500594), mRNA [NM_001047958]		NM_001047958	NM_001047958	NM_001047958	Rn.154970	500594	ENSRNOT00000031564	NP956952	chr5:169689058-169689117	rn|5q36	1.65274	1.00696	1.00696	1.00696	1.00696	1.00696	2.9199	3.18855	5.07022	0.72486	0.01	0.01	0.01	0.01	0.01	1.54592	1.6729	2.34205
A_64_P015603	200.347	76.8179	91.5501	1.38299	0.253119	0.0011347	Rpl7a	ribosomal protein L7a	GO:0005840(ribosome)|GO:0016020(membrane)|GO:0022625(cytosolic large ribosomal subunit)|GO:0030529(ribonucleoprotein complex)|GO:0042254(ribosome biogenesis)|GO:0042788(polysomal ribosome)	Rattus norvegicus ribosomal protein L7a (Rpl7a), mRNA [NM_001114391]	03010:Ribosome	NM_001114391	NM_001114391	NM_001114391	Rn.144857	296596	ENSRNOT00000014590	TC590877	chr3:5810185-5810399	rn|3p12	180.879	210.082	210.082	79.902	58.5403	92.0113	74.2687	94.6719	105.71	7.49888	7.71481	7.71481	6.32016	5.87136	6.52374	6.21468	6.56486	6.72396
A_64_P058931	14.0988	9.67632	31.0931	0.543046	1.68406	0.00116141	Gatad1	GATA zinc finger domain containing 1		Uncharacterized protein [Source:UniProtKB/TrEMBL;Acc:D3ZHD5] [ENSRNOT00000011666]		ENSRNOT00000011666	XM_001068512	XM_001068512	Rn.203407	500005	ENSRNOT00000011666	TC581737	chr4:27234172-27234231	rn|4q13	9.67086	16.3128	16.3128	9.95921	9.44647	9.62328	32.123	35.8795	25.2767	3.27364	4.02793	4.02793	3.31603	3.23977	3.26653	5.00554	5.16509	4.65974
A_64_P157899	3.61073	1.03458	3.01798	1.80324	1.54454	0.00118242	Ift52	intraflagellar transport 52 homolog (Chlamydomonas)	GO:0001841(neural tube formation)|GO:0001947(heart looping)|GO:0007224(smoothened signaling pathway)|GO:0007368(determination of left/right symmetry)|GO:0009953(dorsal/ventral pattern formation)|GO:0032391(photoreceptor connecting cilium)|GO:0042733(embryonic digit morphogenesis)|GO:0044292(dendrite terminus)|GO:0045862(positive regulation of proteolysis)	Rattus norvegicus intraflagellar transport 52 homolog (Chlamydomonas) (Ift52), mRNA [NM_001177685]		NM_001177685	NM_001177685	NM_001177685	Rn.36626	362265		TC646956	chr3:153917476-153917535	rn|3q42	2.38259	4.2248	4.2248	1.00696	1.0138	1.08299	2.34673	3.18855	3.51865	1.25253	2.07888	2.07888	0.01	0.0197766	0.115015	1.23065	1.6729	1.81502
A_44_P174992	90.092	78.2848	121.701	0.202668	0.636534	0.00120422	Ifi47	interferon gamma inducible protein 47	GO:0006952(defense response)	Rattus norvegicus interferon gamma inducible protein 47 (Ifi47), mRNA [NM_172019]		NM_172019	NM_172019	NM_172019	Rn.8717	246208	ENSRNOT00000003343	TC577330	chr10:34204236-34204295	rn|10q21	81.2638	94.5061	94.5061	79.902	80.8109	74.1414	131.146	109.729	124.227	6.34454	6.56234	6.56234	6.32016	6.33648	6.21221	7.03503	6.7778	6.95683
A_42_P561329	86.5913	83.3619	110.273	0.0548339	0.403624	0.00127756	Anapc1	anaphase promoting complex subunit 1	GO:0005634(nucleus)|GO:0005680(anaphase-promoting complex)|GO:0070979(protein K11-linked ubiquitination)	Rattus norvegicus anaphase promoting complex subunit 1 (Anapc1), mRNA [NM_001107771]	04110:Cell cycle|04114:Oocyte meiosis|04120:Ubiquitin mediated proteolysis|04914:Progesterone-mediated oocyte maturation	NM_001107771	NM_001107771	NM_001107771	Rn.8	311412	ENSRNOT00000055875	TC588077	chr3:116212482-116212423	rn|3q36	88.1113	85.8314	85.8314	78.9941	85.8314	85.2603	116.988	100.939	112.893	6.46125	6.42343	6.42343	6.30367	6.42343	6.4138	6.87022	6.65734	6.81881
A_64_P062899	3364.43	935.318	1057.77	1.84683	0.177493	0.00128367	Bcar1	breast cancer anti-estrogen resistance 1	GO:0001726(ruffle)|GO:0005515(protein binding)|GO:0005737(cytoplasm)|GO:0005886(plasma membrane)|GO:0005925(focal adhesion)|GO:0007015(actin filament organization)|GO:0007155(cell adhesion)|GO:0007173(epidermal growth factor receptor signaling pathway)|GO:0007186(G-protein coupled receptor signaling pathway)|GO:0007229(integrin-mediated signaling pathway)|GO:0008286(insulin receptor signaling pat…	Rattus norvegicus breast cancer anti-estrogen resistance 1 (Bcar1), mRNA [NM_012931]	04062:Chemokine signaling pathway|04510:Focal adhesion|04670:Leukocyte transendothelial migration|04810:Regulation of actin cytoskeleton|05100:Bacterial invasion of epithelial cells	NM_012931	NM_012931	NM_012931	Rn.40101	25414	ENSRNOT00000041815	TC614097	chr19:41646290-41646231	rn|19q12	3525.41	3283.94	3283.94	972.785	851.563	981.606	1531.62	989.482	652.199	11.7836	11.6812	11.6812	9.92598	9.73397	9.939	10.5808	9.95053	9.34917
A_64_P027615	490.872	481.762	768.24	0.0270264	0.673236	0.00129579	Olr255	olfactory receptor 255	GO:0004930(G-protein coupled receptor activity)|GO:0004984(olfactory receptor activity)|GO:0005886(plasma membrane)|GO:0007186(G-protein coupled receptor signaling pathway)|GO:0016021(integral to membrane)|GO:0050911(detection of chemical stimulus involved in sensory perception of smell)	Rattus norvegicus olfactory receptor 255 (Olr255), mRNA [NM_001000947]	04740:Olfactory transduction	NM_001000947	NM_001000947	NM_001000947	Rn.141774	405291	ENSRNOT00000042607	NP1396610	chr1:165682934-165682875	rn|1q33	453.358	509.629	509.629	524.539	467.478	453.27	817.098	663.622	824.001	8.82451	8.9933	8.9933	9.03491	8.86876	8.82423	9.67436	9.37422	9.6865
A_64_P155186	283.519	133.283	239.849	1.08896	0.84764	0.00131638	Aurka	aurora kinase A	GO:0000278(mitotic cell cycle)|GO:0004672(protein kinase activity)|GO:0004674(protein serine/threonine kinase activity)|GO:0005524(ATP binding)|GO:0005634(nucleus)|GO:0005813(centrosome)|GO:0005819(spindle)|GO:0005876(spindle microtubule)|GO:0006468(protein phosphorylation)|GO:0007049(cell cycle)|GO:0007067(mitosis)|GO:0019901(protein kinase binding)|GO:0030030(cell projection organization)|GO:00…	Rattus norvegicus aurora kinase A (Aurka), mRNA [NM_153296]	04114:Oocyte meiosis	NM_153296	NM_153296	NM_153296	Rn.161874	261730	ENSRNOT00000055102	TC577951	chr3:163271323-163271264	rn|3q42	331.907	259.325	259.325	125.809	126.822	147.217	246.933	196.943	275.672	8.37464	8.01862	8.01862	6.97509	6.98667	7.2018	7.94797	7.62164	8.10681
A_64_P030644	111.907	45.3437	60.3555	1.30333	0.412584	0.00137416	Inhbb	inhibin beta-B	GO:0005179(hormone activity)|GO:0005576(extracellular region)|GO:0008083(growth factor activity)|GO:0009267(cellular response to starvation)|GO:0009605(response to external stimulus)|GO:0032869(cellular response to insulin stimulus)|GO:0032924(activin receptor signaling pathway)|GO:0040007(growth)|GO:0042803(protein homodimerization activity)|GO:0042981(regulation of apoptotic process)|GO:0044320…	Rattus norvegicus inhibin beta-B (Inhbb), mRNA [NM_080771]	04350:TGF-beta signaling pathway	NM_080771	NM_080771	NM_080771	Rn.35074	25196	ENSRNOT00000075142	TC643636	chr13:32172224-32172165	rn|13q11	132.715	101.503	101.503	48.4729	41.7174	45.8406	71.3601	63.1328	46.5734	7.05219	6.66538	6.66538	5.59911	5.38258	5.51856	6.15705	5.98032	5.54144
A_44_P227616	730.553	728.706	823.578	0.00365235	0.176568	0.00139439	Engase	endo-beta-N-acetylglucosaminidase	GO:0005737(cytoplasm)|GO:0033925(mannosyl-glycoprotein endo-beta-N-acetylglucosaminidase activity)	Rattus norvegicus endo-beta-N-acetylglucosaminidase (Engase), mRNA [NM_001107070]	00511:Other glycan degradation	NM_001107070	NM_001107070	NM_001107070	Rn.22928	303702	ENSRNOT00000038088	TC590415	chr10:108489851-108489910	rn|10q32.3	718.75	736.455	736.455	737.617	717.412	731.089	806.439	860.14	804.155	9.48935	9.52445	9.52445	9.52673	9.48666	9.5139	9.65542	9.74843	9.65133
A_64_P157723	92.8083	69.1061	72.2363	0.425441	0.0639115	0.00140031	Ccl24	chemokine (C-C motif) ligand 24	GO:0001938(positive regulation of endothelial cell proliferation)|GO:0003674(molecular_function)|GO:0005125(cytokine activity)|GO:0005575(cellular_component)|GO:0006935(chemotaxis)|GO:0007010(cytoskeleton organization)|GO:0008009(chemokine activity)|GO:0008150(biological_process)|GO:0008360(regulation of cell shape)|GO:0030335(positive regulation of cell migration)|GO:0030838(positive regulation …	Rattus norvegicus chemokine (C-C motif) ligand 24 (Ccl24), mRNA [NM_001013045]	04062:Chemokine signaling pathway	NM_001013045	NM_001013045	NM_001013045	Rn.138822	288593		TC578451	chr12:22259230-22259289	rn|12q12	91.4117	93.5066	93.5066	73.5271	62.7426	71.0486	68.3272	75.3519	73.0299	6.51431	6.547	6.547	6.2002	5.97137	6.15073	6.09439	6.23557	6.19041
A_64_P102005	1.81337	1.00924	3.01798	0.845403	1.58032	0.00140271	Scaf4	SR-related CTD-associated factor 4	GO:0000166(nucleotide binding)|GO:0003723(RNA binding)|GO:0005634(nucleus)|GO:0005730(nucleolus)|GO:0006397(mRNA processing)|GO:0008022(protein C-terminus binding)	Rattus norvegicus SR-related CTD-associated factor 4 (Scaf4), mRNA [NM_001037347]		NM_001037347	NM_001037347	NM_001037347	Rn.101886	245924	ENSRNOT00000002881	TC630075	chr11:29775793-29775852	rn|11q11	2.38259	1.52875	1.52875	1.00696	1.0138	1.00696	2.34673	3.18855	3.51865	1.25253	0.612357	0.612357	0.01	0.0197766	0.01	1.23065	1.6729	1.81502
A_64_P114728	763.456	506.413	506.615	0.59223	0.00057381	0.00148571	Pqbp1	polyglutamine binding protein 1	GO:0005634(nucleus)|GO:0005730(nucleolus)|GO:0005737(cytoplasm)|GO:0006351(transcription, DNA-dependent)|GO:0006355(regulation of transcription, DNA-dependent)|GO:0010494(cytoplasmic stress granule)|GO:0071598(neuronal ribonucleoprotein granule)	Rattus norvegicus polyglutamine binding protein 1 (Pqbp1), mRNA [NM_001013957]	03040:Spliceosome	NM_001013957	NM_001013957	NM_001013957	Rn.11769	302557	ENSRNOT00000010536	TC579596	chrX:26642581-26642640	rn|Xq13	773.056	758.656	758.656	577.774	445.199	496.268	510.644	470.233	538.968	9.59443	9.5673	9.5673	9.17436	8.79831	8.95497	8.99617	8.87723	9.07405
A_44_P1038238	13.2651	10.7526	25.6399	0.302954	1.25371	0.00153058	Myg1	melanocyte proliferating gene 1	GO:0003674(molecular_function)|GO:0005575(cellular_component)|GO:0005634(nucleus)|GO:0005739(mitochondrion)|GO:0008150(biological_process)	Rattus norvegicus melanocyte proliferating gene 1 (Myg1), mRNA [NM_001005545]		NM_001005545	NM_001005545	NM_001005545	Rn.1226	300258	ENSRNOT00000017942	TC579515	chr7:141087134-141087193	rn|7q36	9.67086	15.0622	15.0622	10.5904	10.0949	11.5725	28.3878	23.2552	25.2767	3.27364	3.91286	3.91286	3.40468	3.33555	3.53263	4.8272	4.53948	4.65974
A_42_P459212	78.1111	36.6754	39.7424	1.09071	0.115866	0.00153245	Tnfrsf21	tumor necrosis factor receptor superfamily, member 21	GO:0005737(cytoplasm)|GO:0007165(signal transduction)|GO:0030424(axon)|GO:0051402(neuron apoptotic process)	Rattus norvegicus tumor necrosis factor receptor superfamily, member 21 (Tnfrsf21), mRNA [NM_001108207]	04060:Cytokine-cytokine receptor interaction	NM_001108207	NM_001108207	NM_001108207	Rn.98293	316256	ENSRNOT00000015918	TC584122	chr9:13588892-13588833	rn|9q12	76.7746	78.7794	78.7794	36.3778	29.4739	44.1746	44.7224	41.9784	32.5266	6.26256	6.29975	6.29975	5.18499	4.88136	5.46515	5.48293	5.39157	5.02355
A_44_P207963	2.41816	1.09048	2.9346	1.14895	1.42821	0.00154237	Afap1	actin filament associated protein 1	GO:0003779(actin binding)|GO:0005515(protein binding)|GO:0005543(phospholipid binding)|GO:0005737(cytoplasm)|GO:0005884(actin filament)|GO:0005925(focal adhesion)|GO:0007165(signal transduction)|GO:0009966(regulation of signal transduction)|GO:0015629(actin cytoskeleton)|GO:0017124(SH3 domain binding)|GO:0042169(SH2 domain binding)|GO:0071260(cellular response to mechanical stimulus)	Rattus norvegicus actin filament associated protein 1 (Afap1), mRNA [NM_080900]		NM_080900	NM_080900	NM_080900	Rn.208751	140935	ENSRNOT00000010346	TC574870	chr14:80358128-80358069	rn|14q21	1.65274	2.80088	2.80088	1.18149	1.00696	1.08299	2.9199	3.18855	2.69535	0.72486	1.48588	1.48588	0.240607	0.01	0.115015	1.54592	1.6729	1.43047
A_44_P653272	154.532	91.1806	92.4958	0.761111	0.0206603	0.00159203	Gpr155	G protein-coupled receptor 155	GO:0005622(intracellular)|GO:0016021(integral to membrane)|GO:0035556(intracellular signal transduction)|GO:0055085(transmembrane transport)	Rattus norvegicus G protein-coupled receptor 155 (Gpr155), mRNA [NM_001107811]		NM_001107811	NM_001107811	NM_001107811	Rn.2051	311730	ENSRNOT00000025158	TC589935	chr3:55846505-55846446	rn|3q22	157.35	153.124	153.124	108.387	74.1979	90.9566	94.1296	89.8768	93.4809	7.29783	7.25855	7.25855	6.76005	6.21331	6.50711	6.55658	6.48988	6.5466
A_44_P456564	102.378	30.1944	52.0773	1.76155	0.786376	0.00163594	Nob1	NIN1/RPN12 binding protein 1 homolog (S. cerevisiae)	GO:0005634(nucleus)|GO:0046872(metal ion binding)	Rattus norvegicus NIN1/RPN12 binding protein 1 homolog (S. cerevisiae) (Nob1), mRNA [NM_199086]	03008:Ribosome biogenesis in eukaryotes	NM_199086	NM_199086	NM_199086	Rn.102586	291996	ENSRNOT00000034386	TC597546	chr19:37278657-37278598	rn|19q12	102.173	102.48	102.48	36.3778	21.4712	32.734	41.1147	45.5403	69.577	6.67487	6.6792	6.6792	5.18499	4.42433	5.03272	5.36158	5.50907	6.12054
A_44_P335636	13.4228	10.6195	22.3447	0.337973	1.07322	0.00170088	Traf3	Tnf receptor-associated factor 3	GO:0001817(regulation of cytokine production)|GO:0002224(toll-like receptor signaling pathway)|GO:0003674(molecular_function)|GO:0004842(ubiquitin-protein ligase activity)|GO:0005575(cellular_component)|GO:0007165(signal transduction)|GO:0008150(biological_process)|GO:0008270(zinc ion binding)|GO:0009898(internal side of plasma membrane)|GO:0019901(protein kinase binding)|GO:0030162(regulation of…	Rattus norvegicus Tnf receptor-associated factor 3 (Traf3), mRNA [NM_001108724]	04620:Toll-like receptor signaling pathway|04622:RIG-I-like receptor signaling pathway|05160:Hepatitis C|05200:Pathways in cancer|05222:Small cell lung cancer	NM_001108724	NM_001108724	NM_001108724	Rn.12033	362788	ENSRNOT00000010906		chr6:136022013-136022072	rn|6q32	10.1438	15.0622	15.0622	9.95921	11.5725	10.3266	22.5001	23.2552	21.2787	3.34253	3.91286	3.91286	3.31603	3.53263	3.3683	4.49186	4.53948	4.41134
A_64_P103424	4.95394	1.00696	2.46021	2.29858	1.28878	0.00172396	Il11	interleukin 11	GO:0005125(cytokine activity)|GO:0005142(interleukin-11 receptor binding)|GO:0005615(extracellular space)|GO:0005737(cytoplasm)|GO:0008083(growth factor activity)|GO:0008284(positive regulation of cell proliferation)|GO:0033138(positive regulation of peptidyl-serine phosphorylation)|GO:0043410(positive regulation of MAPK cascade)|GO:0045944(positive regulation of transcription from RNA polymerase…	Rattus norvegicus interleukin 11 (Il11), mRNA [NM_133519]	04060:Cytokine-cytokine receptor interaction|04630:Jak-STAT signaling pathway|04640:Hematopoietic cell lineage|05323:Rheumatoid arthritis	NM_133519	NM_133519	NM_133519	Rn.198483	171040	ENSRNOT00000023489	TC579261	chr1:67788418-67788477	rn|1q12	2.92951	5.96616	5.96616	1.00696	1.00696	1.00696	2.34673	3.18855	1.84536	1.55066	2.5768	2.5768	0.01	0.01	0.01	1.23065	1.6729	0.883901
A_44_P502793	9.987	8.94757	25.5341	0.158556	1.51286	0.00181287	Mitd1	MIT, microtubule interacting and transport, domain containing 1	GO:0015031(protein transport)|GO:0031902(late endosome membrane)|GO:0043231(intracellular membrane-bounded organelle)	Rattus norvegicus MIT, microtubule interacting and transport, domain containing 1 (Mitd1), mRNA [NM_001009714]		NM_001009714	NM_001009714	NM_001009714	Rn.92704	363219	ENSRNOT00000024959	TC594112	chr9:36831612-36831553	rn|9q21	11.6211	9.16993	9.16993	9.95921	5.76148	11.122	24.7929	25.1762	26.6331	3.53868	3.19691	3.19691	3.31603	2.52644	3.47535	4.63186	4.65399	4.73515
A_44_P274374	72.2678	51.7149	74.963	0.482772	0.535598	0.00208476	Rfxank	regulatory factor X-associated ankyrin-containing protein	GO:0003674(molecular_function)|GO:0005575(cellular_component)|GO:0005634(nucleus)|GO:0005737(cytoplasm)|GO:0007265(Ras protein signal transduction)|GO:0008150(biological_process)|GO:0042826(histone deacetylase binding)|GO:0045944(positive regulation of transcription from RNA polymerase II promoter)	Rattus norvegicus regulatory factor X-associated ankyrin-containing protein (Rfxank), mRNA [NM_001013136]	04612:Antigen processing and presentation|05340:Primary immunodeficiency	NM_001013136	NM_001013136	NM_001013136	Rn.201501	306353	ENSRNOT00000041221	TC600184	chr16:19770680-19770739	rn|16p14	71.754	72.5247	72.5247	52.9399	47.6078	54.5971	65.5011	81.4457	77.9422	6.16499	6.1804	6.1804	5.72628	5.57312	5.77075	6.03345	6.34777	6.28433
A_43_P14910	107.782	70.385	152.617	0.614778	1.11658	0.00208896	Ddc	dopa decarboxylase (aromatic L-amino acid decarboxylase)	GO:0004058(aromatic-L-amino-acid decarboxylase activity)|GO:0005515(protein binding)|GO:0005622(intracellular)|GO:0005737(cytoplasm)|GO:0006520(cellular amino acid metabolic process)|GO:0007623(circadian rhythm)|GO:0008021(synaptic vesicle)|GO:0009636(response to toxin)|GO:0010259(multicellular organismal aging)|GO:0015842(synaptic vesicle amine transport)|GO:0016597(amino acid binding)|GO:001990…	Rattus norvegicus dopa decarboxylase (aromatic L-amino acid decarboxylase) (Ddc), transcript variant 1, mRNA [NM_012545]	00340:Histidine metabolism|00350:Tyrosine metabolism|00360:Phenylalanine metabolism|00380:Tryptophan metabolism|01100:Metabolic pathways	NM_012545	NM_012545	NM_012545	Rn.11064	24311	ENSRNOT00000005851	TC584082	chr14:92698732-92698673	rn|14q21	118.386	102.48	102.48	66.6273	60.1464	84.3812	171.106	162.518	124.227	6.88736	6.6792	6.6792	6.05804	5.91041	6.39885	7.41875	7.34445	6.95683
A_64_P144143	2463.86	2378.87	3588.32	0.0506484	0.593036	0.0021557	Tob2	transducer of ERBB2, 2	GO:0003674(molecular_function)|GO:0005575(cellular_component)|GO:0008150(biological_process)|GO:0010468(regulation of gene expression)|GO:0042809(vitamin D receptor binding)|GO:0045671(negative regulation of osteoclast differentiation)|GO:0045778(positive regulation of ossification)	Rattus norvegicus transducer of ERBB2, 2 (Tob2), mRNA [NM_001007146]	03018:RNA degradation	NM_001007146	NM_001007146	NM_001007146	Rn.18247	315159		TC581441	chr7:120200891-120200832	rn|7q34	2450.86	2470.36	2470.36	2109.66	2312.9	2714.04	3861.95	3624.55	3278.47	11.2591	11.2705	11.2705	11.0428	11.1755	11.4062	11.9151	11.8236	11.6788
A_44_P943285	25.0397	12.819	30.5786	0.965934	1.25424	0.00232208	Grb10	growth factor receptor bound protein 10	GO:0003674(molecular_function)|GO:0005070(SH3/SH2 adaptor activity)|GO:0005158(insulin receptor binding)|GO:0005543(phospholipid binding)|GO:0005575(cellular_component)|GO:0005737(cytoplasm)|GO:0007165(signal transduction)|GO:0008150(biological_process)|GO:0008286(insulin receptor signaling pathway)|GO:0030178(negative regulation of Wnt receptor signaling pathway)|GO:0030949(positive regulation o…	Rattus norvegicus growth factor receptor bound protein 10 (Grb10), mRNA [NM_001109093]		NM_001109093	NM_001109093	NM_001109093	Rn.63942	498416	ENSRNOT00000044726	TC586371	chr14:92815643-92815584	rn|14q21	24.9524	25.0833	25.0833	16.7895	10.0949	11.5725	35.5309	25.1762	31.0285	4.6411	4.64866	4.64866	4.06949	3.33555	3.53263	5.151	4.65399	4.95552
A_64_P215398	7.25962	1.38417	4.25569	2.39087	1.62037	0.00237287	Lyc2	lysozyme C type 2	GO:0003796(lysozyme activity)|GO:0005576(extracellular region)|GO:0016998(cell wall macromolecule catabolic process)|GO:0019835(cytolysis)|GO:0042742(defense response to bacterium)	Rattus norvegicus lysozyme C type 2 (Lyc2), mRNA [NM_001128494]		NM_001128494	NM_001128494	NM_001128494	Rn.162941	688047	ENSRNOT00000064594	TC589323	chr7:56591843-56591902	rn|7q22	4.42078	8.67903	8.67903	1.18149	1.00696	1.96408	4.5083	3.18855	5.07022	2.1443	3.11753	3.11753	0.240607	0.01	0.973851	2.17258	1.6729	2.34205
A_64_P029797	73.3752	55.4245	88.9119	0.40477	0.681853	0.00239241	Ddc	dopa decarboxylase (aromatic L-amino acid decarboxylase)	GO:0004058(aromatic-L-amino-acid decarboxylase activity)|GO:0005515(protein binding)|GO:0005622(intracellular)|GO:0005737(cytoplasm)|GO:0006520(cellular amino acid metabolic process)|GO:0007623(circadian rhythm)|GO:0008021(synaptic vesicle)|GO:0009636(response to toxin)|GO:0010259(multicellular organismal aging)|GO:0015842(synaptic vesicle amine transport)|GO:0016597(amino acid binding)|GO:001990…	Rattus norvegicus dopa decarboxylase (aromatic L-amino acid decarboxylase) (Ddc), transcript variant 1, mRNA [NM_012545]	00340:Histidine metabolism|00350:Tyrosine metabolism|00360:Phenylalanine metabolism|00380:Tryptophan metabolism|01100:Metabolic pathways	NM_012545	NM_012545	NM_012545	Rn.11064	24311	ENSRNOT00000005851	TC614161	chr14:92706809-92706750	rn|14q21	72.7944	73.6656	73.6656	54.983	60.1464	51.144	103.204	84.2024	79.3288	6.18576	6.20292	6.20292	5.78091	5.91041	5.67649	6.68936	6.39579	6.30977
A_64_P010788	104.515	97.8307	143.656	0.095356	0.554263	0.00244345	Pigo	phosphatidylinositol glycan anchor biosynthesis, class O	GO:0003824(catalytic activity)|GO:0005789(endoplasmic reticulum membrane)|GO:0006506(GPI anchor biosynthetic process)	Uncharacterized protein [Source:UniProtKB/TrEMBL;Acc:D3ZTP8] [ENSRNOT00000013213]	00563:Glycosylphosphatidylinositol(GPI)-anchor biosynthesis|01100:Metabolic pathways	ENSRNOT00000013213	XM_001069442	XM_001069442		313341	ENSRNOT00000013213	TC609601	chr5:59507636-59507577	rn|5q22	108.586	102.48	102.48	92.4721	110.063	90.9566	141.593	157.114	132.262	6.76269	6.6792	6.6792	6.53095	6.78219	6.50711	7.14561	7.29567	7.04726
A_44_P128115	549.59	384.772	564.256	0.514351	0.552344	0.00249053	LOC499565	LRRGT00038		Rattus norvegicus LRRGT00038 (LOC499565), mRNA [NM_001047946]		NM_001047946	NM_001047946	NM_001047946	Rn.116010	499565	ENSRNOT00000047881	NP860671	chr2:87942823-87943645	rn|2q23	555.997	546.386	546.386	428.282	343.955	382.079	626.064	549.504	517.2	9.11893	9.09378	9.09378	8.74242	8.42608	8.57773	9.29017	9.10199	9.01458
A_64_P023300	27.9788	9.90017	24.7298	1.49881	1.32072	0.00255328	Dot1l	DOT1-like, histone H3 methyltransferase (S. cerevisiae)	GO:0003674(molecular_function)|GO:0003677(DNA binding)|GO:0005575(cellular_component)|GO:0005634(nucleus)|GO:0008134(transcription factor binding)|GO:0008150(biological_process)|GO:0016571(histone methylation)|GO:0018024(histone-lysine N-methyltransferase activity)|GO:0034968(histone lysine methylation)|GO:0042054(histone methyltransferase activity)|GO:0046425(regulation of JAK-STAT cascade)|GO:2…	Rattus norvegicus DOT1-like, histone H3 methyltransferase (S. cerevisiae) (Dot1l), mRNA [NM_001108733]	00310:Lysine degradation	NM_001108733	NM_001108733	NM_001108733	Rn.228827	362831	ENSRNOT00000051467	TC613483	chr7:10433800-10433741	rn|7q11	33.7699	25.0833	25.0833	11.122	9.44647	9.13202	32.123	16.7895	25.2767	5.07766	4.64866	4.64866	3.47535	3.23977	3.19093	5.00554	4.06949	4.65974
A_64_P135224	372.277	244.316	251.093	0.607632	0.039478	0.00256695	RGD1309362	similar to interferon-inducible GTPase	GO:0005525(GTP binding)|GO:0016020(membrane)|GO:0016817(hydrolase activity, acting on acid anhydrides)	Rattus norvegicus similar to interferon-inducible GTPase (RGD1309362), mRNA [NM_001024884]		NM_001024884	NM_001024884	NM_001024884	Rn.160023	307415	ENSRNOT00000043736	TC574852	chr18:56179735-56179794	rn|18q12.1	319.499	398.667	398.667	225.506	243.782	263.658	233.853	259.849	259.578	8.31967	8.63904	8.63904	7.81702	7.92945	8.04253	7.86946	8.02153	8.02002
A_44_P1030501	47.3319	44.4997	62.005	0.0890191	0.47859	0.00259086	Ccdc124	coiled-coil domain containing 124		Rattus norvegicus coiled-coil domain containing 124 (Ccdc124), mRNA [NM_001106071]		NM_001106071	NM_001106071	NM_001106071	Rn.14668	290642	ENSRNOT00000025626	TC630850	chr16:19079850-19079909	rn|16p14	47.7826	47.1066	47.1066	40.5994	43.2144	49.6852	59.1366	60.1735	66.7048	5.57841	5.55786	5.55786	5.34339	5.43344	5.63474	5.88598	5.91106	6.05972
A_44_P167965	2.46284	1.06513	2.46021	1.20929	1.20775	0.00260854	Gpr56	G protein-coupled receptor 56	GO:0004930(G-protein coupled receptor activity)|GO:0005886(plasma membrane)|GO:0007155(cell adhesion)|GO:0007218(neuropeptide signaling pathway)|GO:0007420(brain development)|GO:0016021(integral to membrane)	Rattus norvegicus G protein-coupled receptor 56 (Gpr56), mRNA [NM_152242]		NM_152242	NM_152242	NM_152242	Rn.1677	260326	ENSRNOT00000020921	TC574805	chr19:10440303-10440244	rn|19p13	2.92951	2.2295	2.2295	1.18149	1.00696	1.00696	2.34673	3.18855	1.84536	1.55066	1.15672	1.15672	0.240607	0.01	0.01	1.23065	1.6729	0.883901
A_64_P118602	1898.74	1191.24	1260.04	0.672586	0.0810105	0.00270987	Rtel1	regulator of telomere elongation helicase 1	GO:0000723(telomere maintenance)|GO:0003677(DNA binding)|GO:0004003(ATP-dependent DNA helicase activity)|GO:0005524(ATP binding)|GO:0005634(nucleus)|GO:0006281(DNA repair)|GO:0010569(regulation of double-strand break repair via homologous recombination)|GO:0046872(metal ion binding)|GO:0051539(4 iron, 4 sulfur cluster binding)	Rattus norvegicus regulator of telomere elongation helicase 1 (Rtel1), mRNA [NM_001191857]		NM_001191857	NM_001191857	NM_001191857	Rn.98315	362288	ENSRNOT00000055030	TC586331	chr3:170496899-170496958	rn|3q43	1809.7	1943.27	1943.27	1066.89	1275.74	1231.09	1394.55	1325.55	1060.02	10.8215	10.9243	10.9243	10.0592	10.3171	10.2657	10.4456	10.3724	10.0499
A_64_P045947	1.57008	1.06513	2.65127	0.559807	1.31565	0.00280596	Mrpl34	mitochondrial ribosomal protein L34	GO:0003735(structural constituent of ribosome)|GO:0005739(mitochondrion)|GO:0005840(ribosome)|GO:0006412(translation)	Rattus norvegicus mitochondrial ribosomal protein L34 (Mrpl34), nuclear gene encoding mitochondrial protein, mRNA [NM_001006965]		NM_001006965	NM_001006965	NM_001006965	Rn.2509	290632	ENSRNOT00000023579	TC592552	chr16:18636819-18636878	rn|16p14	1.65274	1.52875	1.52875	1.18149	1.00696	1.00696	2.9199	3.18855	1.84536	0.72486	0.612357	0.612357	0.240607	0.01	0.01	1.54592	1.6729	0.883901
A_44_P605260	1.35482	1.06742	3.82943	0.343981	1.84301	0.00283039	Pigs	phosphatidylinositol glycan anchor biosynthesis, class S	GO:0003923(GPI-anchor transamidase activity)|GO:0005789(endoplasmic reticulum membrane)|GO:0006506(GPI anchor biosynthetic process)|GO:0016021(integral to membrane)	Rattus norvegicus phosphatidylinositol glycan anchor biosynthesis, class S (Pigs), mRNA [NM_001006602]	00563:Glycosylphosphatidylinositol(GPI)-anchor biosynthesis|01100:Metabolic pathways	NM_001006602	NM_001006602	NM_001006602	Rn.59136	303277	ENSRNOT00000015207	TC575611	chr10:64292608-64292549	rn|10q25	1.00696	1.52875	1.52875	1.18149	1.0138	1.00696	5.60438	3.18855	2.69535	0.01	0.612357	0.612357	0.240607	0.0197766	0.01	2.48655	1.6729	1.43047
A_64_P068570	83.093	67.033	95.693	0.309855	0.513541	0.00293362	Cox11	cytochrome c oxidase assembly homolog 11 (yeast)	GO:0003674(molecular_function)|GO:0005507(copper ion binding)|GO:0005575(cellular_component)|GO:0005739(mitochondrion)|GO:0008150(biological_process)	Rattus norvegicus cytochrome c oxidase assembly homolog 11 (yeast) (Cox11), nuclear gene encoding mitochondrial protein, mRNA [NM_001109575]	00190:Oxidative phosphorylation|01100:Metabolic pathways	NM_001109575	NM_001109575	NM_001109575	Rn.19469	690300	ENSRNOT00000003344	TC598540	chr10:79043754-79043813	rn|10q26	87.2045	81.0372	81.0372	69.9042	60.1464	71.0486	102.48	87.8794	96.7196	6.44633	6.34051	6.34051	6.12731	5.91041	6.15073	6.6792	6.45745	6.59574
A_43_P12768	510.393	216.74	242.325	1.23564	0.160977	0.0029463	Bhlhe40	basic helix-loop-helix family, member e40	GO:0000122(negative regulation of transcription from RNA polymerase II promoter)|GO:0000981(sequence-specific DNA binding RNA polymerase II transcription factor activity)|GO:0001078(RNA polymerase II core promoter proximal region sequence-specific DNA binding transcription factor activity involved in negative regulation of transcription)|GO:0001102(RNA polymerase II activating transcription facto…	Rattus norvegicus basic helix-loop-helix family, member e40 (Bhlhe40), mRNA [NM_053328]	04710:Circadian rhythm - mammal	NM_053328	NM_053328	NM_053328	Rn.81055	79431	ENSRNOT00000009563	TC595752	chr4:144145007-144145066	rn|4q41	500.795	515.193	515.193	253.099	181.484	215.639	322.676	181.373	222.927	8.96808	9.00897	9.00897	7.98356	7.5037	7.75247	8.33394	7.50281	7.80043
A_44_P425580	73.3752	72.978	146.633	0.00783096	1.00668	0.00296557	Cxcr4	chemokine (C-X-C motif) receptor 4	GO:0001569(patterning of blood vessels)|GO:0001666(response to hypoxia)|GO:0001667(ameboidal cell migration)|GO:0001764(neuron migration)|GO:0002064(epithelial cell development)|GO:0003779(actin binding)|GO:0005768(endosome)|GO:0005886(plasma membrane)|GO:0007186(G-protein coupled receptor signaling pathway)|GO:0007281(germ cell development)|GO:0007420(brain development)|GO:0008038(neuron recogni…	Rattus norvegicus chemokine (C-X-C motif) receptor 4 (Cxcr4), mRNA [NM_022205]	04060:Cytokine-cytokine receptor interaction|04062:Chemokine signaling pathway|04144:Endocytosis|04360:Axon guidance|04670:Leukocyte transendothelial migration|04672:Intestinal immune network for IgA production	NM_022205	NM_022205	NM_022205	Rn.44431	60628	ENSRNOT00000005143	NP068281	chr13:41308959-41308900	rn|13q12	72.7944	73.6656	73.6656	77.7879	67.0049	74.1414	116.988	193.417	129.495	6.18576	6.20292	6.20292	6.28147	6.06619	6.21221	6.87022	7.59557	7.01675
A_44_P129749	60.7659	54.4088	81.1647	0.15942	0.57701	0.00300518	Crabp2	cellular retinoic acid binding protein 2	GO:0001972(retinoic acid binding)|GO:0002138(retinoic acid biosynthetic process)|GO:0005215(transporter activity)|GO:0005634(nucleus)|GO:0005730(nucleolus)|GO:0005737(cytoplasm)|GO:0005783(endoplasmic reticulum)|GO:0005829(cytosol)|GO:0006869(lipid transport)|GO:0008289(lipid binding)|GO:0016918(retinal binding)|GO:0019841(retinol binding)|GO:0035115(embryonic forelimb morphogenesis)|GO:0042573(r…	Rattus norvegicus cellular retinoic acid binding protein 2 (Crabp2), mRNA [NM_017244]		NM_017244	NM_017244	NM_017244	Rn.11333	29563	ENSRNOT00000025183	TC621202	chr2:180033998-180034057	rn|2q34	57.2464	62.5256	62.5256	61.6593	48.7793	52.7879	81.2638	86.9179	75.3123	5.83911	5.96638	5.96638	5.94625	5.6082	5.72213	6.34454	6.44158	6.23481
A_44_P325782	138.201	137.432	228.246	0.00805019	0.731869	0.00312492	Hsd3b7	hydroxy-delta-5-steroid dehydrogenase, 3 beta- and steroid delta-isomerase 7	GO:0000166(nucleotide binding)|GO:0001558(regulation of cell growth)|GO:0003854(3-beta-hydroxy-delta5-steroid dehydrogenase activity)|GO:0005789(endoplasmic reticulum membrane)|GO:0006694(steroid biosynthetic process)|GO:0008206(bile acid metabolic process)|GO:0016021(integral to membrane)|GO:0016853(isomerase activity)|GO:0043231(intracellular membrane-bounded organelle)|GO:0047016(cholest-5-ene…	Rattus norvegicus hydroxy-delta-5-steroid dehydrogenase, 3 beta- and steroid delta-isomerase 7 (Hsd3b7), mRNA [NM_139329]	00120:Primary bile acid biosynthesis|01100:Metabolic pathways	NM_139329	NM_139329	NM_139329	Rn.11380	246211	ENSRNOT00000025933	TC577195	chr1:187088099-187088158	rn|1q36	135.374	139.615	139.615	129.755	142.406	140.136	254.784	250.377	179.577	7.0808	7.12531	7.12531	7.01964	7.15386	7.13069	7.99313	7.96796	7.48846
A_44_P1037456	777.942	622.576	976.127	0.321412	0.64882	0.00313375	Col22a1	collagen, type XXII, alpha 1		PREDICTED: Rattus norvegicus collagen, type XXII, alpha 1 (Col22a1), mRNA [XM_001072793]		XM_001072793	XM_001072793	XM_001072793		315071		TC593673	chr7:109509461-109509402	rn|7q34	706.94	813.442	813.442	570.741	611.101	685.886	908.262	1095.42	924.702	9.46544	9.6679	9.6679	9.15669	9.25527	9.42182	9.82697	10.0973	9.85285
A_43_P19286	120.137	87.752	126.782	0.453182	0.530851	0.00318576	RGD1307595	similar to RIKEN cDNA 1700018B24	GO:0007049(cell cycle)	Rattus norvegicus similar to RIKEN cDNA 1700018B24 (RGD1307595), mRNA [NM_001134511]		NM_001134511	NM_001134511	NM_001134511	Rn.46896	295019	ENSRNOT00000014928	TC622021	chr2:137166442-137166383	rn|2q26	122.199	119.107	119.107	91.2438	92.3776	79.6347	139.661	129.425	111.261	6.93308	6.89611	6.89611	6.51165	6.52947	6.31533	7.12579	7.01597	6.79781
A_44_P358194	10.6109	6.73065	22.3447	0.656725	1.73111	0.00332046	Fmo3	flavin containing monooxygenase 3	GO:0004497(monooxygenase activity)|GO:0004499(N,N-dimethylaniline monooxygenase activity)|GO:0016021(integral to membrane)|GO:0016597(amino acid binding)|GO:0017144(drug metabolic process)|GO:0031227(intrinsic to endoplasmic reticulum membrane)|GO:0034899(trimethylamine monooxygenase activity)|GO:0043231(intracellular membrane-bounded organelle)|GO:0050660(flavin adenine dinucleotide binding)|GO:…	Rattus norvegicus flavin containing monooxygenase 3 (Fmo3), mRNA [NM_053433]	00982:Drug metabolism - cytochrome P450	NM_053433	NM_053433	NM_053433	Rn.163228	84493	ENSRNOT00000004864	TC576478	chr13:78659694-78659635	rn|13q22	10.6519	10.5904	10.5904	10.5904	5.09329	4.5083	22.5001	23.2552	21.2787	3.41304	3.40468	3.40468	3.40468	2.3486	2.17258	4.49186	4.53948	4.41134
A_42_P558445	379.731	211.905	286.192	0.84156	0.433565	0.00333522	Surf1	surfeit 1	GO:0003674(molecular_function)|GO:0004129(cytochrome-c oxidase activity)|GO:0005575(cellular_component)|GO:0005739(mitochondrion)|GO:0005743(mitochondrial inner membrane)|GO:0006119(oxidative phosphorylation)|GO:0006754(ATP biosynthetic process)|GO:0015992(proton transport)|GO:0016021(integral to membrane)|GO:0034220(ion transmembrane transport)|GO:0055114(oxidation-reduction process)	Rattus norvegicus surfeit 1 (Surf1), nuclear gene encoding mitochondrial protein, mRNA [NM_172068]		NM_172068	NM_172068	NM_172068	Rn.74313	64463	ENSRNOT00000006855	TC580045	chr3:5810751-5810692	rn|3p12	383.221	377.985	377.985	190.627	216.198	228.889	292.055	336.15	230.37	8.58203	8.56219	8.56219	7.57461	7.75621	7.8385	8.19009	8.39296	7.84781
A_64_P052332	393.47	193.479	193.596	1.02408	0.000875883	0.00339279	Esyt2	extended synaptotagmin-like protein 2		PREDICTED: Rattus norvegicus similar to chr2 synaptotagmin (RGD1565705), mRNA [XM_002726849]		XM_002726849	XM_002726849	XM_002726849		299488		TC606057	chr6:143657602-143657661	rn|6q33	345.881	417.265	417.265	258.526	151.957	169.954	203.237	189.305	188.248	8.43413	8.70482	8.70482	8.01416	7.24752	7.409	7.66702	7.56457	7.55649
A_64_P116108	15.625	12.5154	32.533	0.320151	1.3782	0.00340013	LOC365821	similar to Voltage-dependent anion-selective channel protein 1 (VDAC-1) (mVDAC1) (mVDAC5) (Outer mitochondrial membrane protein porin 1) (Plasmalemmal porin)		PREDICTED: Rattus norvegicus voltage-dependent anion-selective channel protein 1-like (LOC365821), misc_RNA [XR_145846]		XR_145846	XR_145846	XR_145846	Rn.233614	365821			chr2:165897304-165897363	rn|2q32	16.7506	15.0622	15.0622	11.122	10.8867	15.5376	32.123	41.9784	23.4975	4.06614	3.91286	3.91286	3.47535	3.44449	3.95769	5.00554	5.39157	4.55444
A_64_P078448	25.1706	10.2219	37.1421	1.30007	1.86139	0.00347877	LOC100364862	hypothetical protein LOC100364862		PREDICTED: Rattus norvegicus hypothetical protein LOC100364862 (LOC100364862), mRNA [XM_002724640]		XM_002724640	XM_002724640	XM_002724640		100364862			chr10:88878192-88878251	rn|10q32.1	29.0014	23.2552	23.2552	7.97116	11.5725	11.122	31.0498	55.0997	25.2767	4.85805	4.53948	4.53948	2.99479	3.53263	3.47535	4.95651	5.78397	4.65974
A_42_P798447	44.4963	42.6692	61.2451	0.0604895	0.5214	0.00349274	LOC687797	similar to tumor suppressor candidate 5		PREDICTED: Rattus norvegicus similar to tumor suppressor candidate 5 (LOC687797), mRNA [XM_001080179]		XM_001080179	XM_001080179	XM_001080179		687797		TC590313	chr12:41820042-41820101	rn|12q16	39.2756	47.1066	47.1066	38.9526	43.2144	45.8406	58.3262	65.2628	60.1464	5.29556	5.55786	5.55786	5.28365	5.43344	5.51856	5.86607	6.02819	5.91041
A_44_P492543	43.8743	35.7019	46.1947	0.297377	0.371728	0.00362437	Cldn18	claudin 18		Rattus norvegicus claudin 18 (Cldn18), mRNA [NM_001014096]	04514:Cell adhesion molecules (CAMs)|04530:Tight junction|04670:Leukocyte transendothelial migration|05160:Hepatitis C	NM_001014096	NM_001014096	NM_001014096	Rn.105888	315953	ENSRNOT00000052043	TC578143	chr8:104564224-104564165	rn|8q31	45.6577	42.9826	42.9826	36.3778	34.4188	36.309	44.7224	50.8791	42.9826	5.51279	5.42568	5.42568	5.18499	5.10512	5.18226	5.48293	5.669	5.42568
A_64_P016508	1.81337	1.06513	3.28062	0.767635	1.62294	0.0036318	Olr1589	olfactory receptor 1589	GO:0004930(G-protein coupled receptor activity)|GO:0004984(olfactory receptor activity)|GO:0005886(plasma membrane)|GO:0007186(G-protein coupled receptor signaling pathway)|GO:0016021(integral to membrane)|GO:0050911(detection of chemical stimulus involved in sensory perception of smell)	Rattus norvegicus olfactory receptor 1589 (Olr1589), mRNA [NM_001000083]	04740:Olfactory transduction	NM_001000083	NM_001000083	NM_001000083	Rn.142339	289251	ENSRNOT00000030794	NP1479604	chr13:89844705-89844764	rn|13q24	2.38259	1.52875	1.52875	1.18149	1.00696	1.00696	2.34673	3.18855	4.30659	1.25253	0.612357	0.612357	0.240607	0.01	0.01	1.23065	1.6729	2.10655
A_64_P064966	5.74722	1.06513	1.75459	2.43183	0.720096	0.00364148	LOC678775	similar to transcription factor 19		PREDICTED: Rattus norvegicus transcription factor 19-like protein-like (LOC678775), misc_RNA [XR_146159]		XR_146159	XR_146159	XR_146159		678775			chr9:64184805-64184864	rn|9q32	5.30935	5.96616	5.96616	1.18149	1.00696	1.00696	1.00696	3.18855	1.06825	2.40854	2.5768	2.5768	0.240607	0.01	0.01	0.01	1.6729	0.095251
A_43_P15775	6766.16	2110.82	2585.93	1.68053	0.292879	0.00369303	Ddx21	DEAD (Asp-Glu-Ala-Asp) box helicase 21	GO:0003723(RNA binding)|GO:0003725(double-stranded RNA binding)|GO:0005524(ATP binding)|GO:0005634(nucleus)|GO:0005730(nucleolus)|GO:0008026(ATP-dependent helicase activity)|GO:0009615(response to virus)|GO:0043330(response to exogenous dsRNA)	Rattus norvegicus DEAD (Asp-Glu-Ala-Asp) box helicase 21 (Ddx21), mRNA [NM_001037201]		NM_001037201	NM_001037201	NM_001037201	Rn.162310	317399	ENSRNOT00000068184	TC573938	chr20:29838832-29838773	rn|20q11	7870.47	6214	6214	2710.09	1820.46	1801.91	2405.41	3655.21	1697.17	12.9422	12.6013	12.6013	11.4041	10.8301	10.8153	11.2321	11.8357	10.7289
A_44_P107330	943.061	639.663	682.596	0.560038	0.093719	0.00376497	Cep104	centrosomal protein 104	GO:0005814(centriole)|GO:0016594(glycine binding)|GO:0016595(glutamate binding)|GO:0016596(thienylcyclohexylpiperidine binding)	Rattus norvegicus glycine-, glutamate-, thienylcyclohexylpiperidine-binding protein (LOC246295), mRNA [NM_145082]		NM_145082	NM_145082	NM_145082	Rn.25735	246295	ENSRNOT00000031138	TC624704	chr5:170788753-170788812	rn|5q36	919.696	954.743	954.743	695.441	602.76	620.788	765.077	695.998	586.713	9.84501	9.89897	9.89897	9.44178	9.23544	9.27796	9.57946	9.44294	9.19651
A_42_P663871	26.7278	25.7642	51.9955	0.0529719	1.01302	0.00380456	Gzma	granzyme A	GO:0004252(serine-type endopeptidase activity)|GO:0006922(cleavage of lamin)|GO:0008152(metabolic process)|GO:0008236(serine-type peptidase activity)|GO:0032078(negative regulation of endodeoxyribonuclease activity)|GO:0042803(protein homodimerization activity)|GO:0043065(positive regulation of apoptotic process)|GO:0043392(negative regulation of DNA binding)|GO:0051354(negative regulation of oxi…	Rattus norvegicus granzyme A (Gzma), mRNA [NM_153468]	04080:Neuroactive ligand-receptor interaction	NM_153468	NM_153468	NM_153468	Rn.22283	266708	ENSRNOT00000014134	TC580943	chr2:44490224-44490165	rn|2q14	26.5871	26.7981	26.7981	30.4992	21.4712	25.3222	59.9625	56.7484	39.2756	4.73265	4.74406	4.74406	4.9307	4.42433	4.66233	5.90599	5.82651	5.29556
A_42_P573232	52.5335	13.7265	18.9881	1.93628	0.468138	0.00387257	Ube2k	ubiquitin-conjugating enzyme E2K	GO:0004842(ubiquitin-protein ligase activity)|GO:0016881(acid-amino acid ligase activity)|GO:0031625(ubiquitin protein ligase binding)|GO:0032434(regulation of proteasomal ubiquitin-dependent protein catabolic process)|GO:0034450(ubiquitin-ubiquitin ligase activity)|GO:0070936(protein K48-linked ubiquitination)	Rattus norvegicus ubiquitin-conjugating enzyme E2K (Ube2k), mRNA [NM_001106006]	04120:Ubiquitin mediated proteolysis	NM_001106006	NM_001106006	NM_001106006	Rn.203330	289623	ENSRNOT00000030485	TC597781	chr14:45349553-45349494	rn|14p11	53.0958	52.2524	52.2524	9.95921	16.3128	14.9073	29.7278	15.276	11.9606	5.73053	5.70742	5.70742	3.31603	4.02793	3.89795	4.89374	3.93319	3.58022
A_64_P055408	833.615	801.733	1278.69	0.0562594	0.673472	0.0039101	LOC100362369	glyceraldehyde-3-phosphate dehydrogenase-like		PREDICTED: Rattus norvegicus glyceraldehyde-3-phosphate dehydrogenase-like (LOC100362369), mRNA [XM_003754192]		XM_003754192	XM_003754192	XM_003754192		100362369			chr6:22889913-22889972	rn|6q13	836.743	832.051	832.051	762.283	895.397	747.519	1524.37	1188.62	1123.08	9.70864	9.70053	9.70053	9.57418	9.80638	9.54597	10.574	10.2151	10.1333
A_44_P877632	7.85115	4.8399	30.8668	0.697928	2.67301	0.00392531	Fam105b	family with sequence similarity 105, member B		sertolin (LOC64038), mRNA [Source:RefSeq DNA;Acc:NM_022271] [ENSRNOT00000016111]		ENSRNOT00000016111	XM_002725921	XM_002725921	Rn.228998	100362554	ENSRNOT00000016111	TC625707	chr2:79435309-79435250	rn|2q22	11.6211	5.96616	5.96616	2.16607	6.36468	5.98894	32.123	36.9798	23.4975	3.53868	2.5768	2.5768	1.11508	2.67009	2.5823	5.00554	5.20866	4.55444
A_42_P704784	18.0099	11.514	30.9487	0.64541	1.42649	0.00393548	Brsk2	BR serine/threonine kinase 2	GO:0000086(G2/M transition of mitotic cell cycle)|GO:0000287(magnesium ion binding)|GO:0004674(protein serine/threonine kinase activity)|GO:0005524(ATP binding)|GO:0005634(nucleus)|GO:0005737(cytoplasm)|GO:0005783(endoplasmic reticulum)|GO:0005813(centrosome)|GO:0005815(microtubule organizing center)|GO:0006468(protein phosphorylation)|GO:0006887(exocytosis)|GO:0006915(apoptotic process)|GO:00069…	PREDICTED: Rattus norvegicus BR serine/threonine kinase 2 (Brsk2), mRNA [XM_001063734]		XM_001063734	XM_001063734	XM_001063734		293631			chr1:202130694-202130753	rn|1q41	21.4042	16.3128	16.3128	11.9086	7.72593	14.9073	31.0498	33.8569	27.9392	4.41982	4.02793	4.02793	3.57393	2.94971	3.89795	4.95651	5.08138	4.80422
A_64_P070821	1089.96	364.833	470.658	1.57897	0.367444	0.00402171	Neto1	neuropilin (NRP) and tolloid (TLL)-like 1	GO:0007613(memory)|GO:0008542(visual learning)|GO:0014069(postsynaptic density)|GO:0048169(regulation of long-term neuronal synaptic plasticity)|GO:0060076(excitatory synapse)	Rattus norvegicus neuropilin (NRP) and tolloid (TLL)-like 1 (Neto1), mRNA [NM_001107371]		NM_001107371	NM_001107371	NM_001107371	Rn.132678	307206	ENSRNOT00000019384	TC637731	chr18:83107563-83107622	rn|18q13	1176.39	1046.75	1046.75	371.831	364.4	358.267	711.441	395.908	304.624	10.2001	10.0317	10.0317	8.5385	8.50938	8.48489	9.4746	8.62902	8.25088
A_44_P853677	104.67	79.5114	112.677	0.396615	0.502962	0.0040382	Pdss2	prenyl (decaprenyl) diphosphate synthase, subunit 2	GO:0000010(trans-hexaprenyltranstransferase activity)|GO:0005737(cytoplasm)|GO:0005739(mitochondrion)|GO:0006744(ubiquinone biosynthetic process)|GO:0008299(isoprenoid biosynthetic process)|GO:0016740(transferase activity)|GO:0046982(protein heterodimerization activity)|GO:0050347(trans-octaprenyltranstransferase activity)|GO:0050878(regulation of body fluid levels)|GO:0051290(protein heterotetra…	Rattus norvegicus prenyl (decaprenyl) diphosphate synthase, subunit 2 (Pdss2), mRNA [NM_001014249]	00900:Terpenoid backbone biosynthesis	NM_001014249	NM_001014249	NM_001014249	Rn.20063	365592	ENSRNOT00000067169	TC576384	chr20:47359342-47359401	rn|20q13	104.544	104.733	104.733	87.8794	78.5312	72.1236	110.289	124.807	102.935	6.70796	6.71058	6.71058	6.45745	6.29519	6.1724	6.78515	6.96356	6.6856
A_42_P597340	93.0307	90.3965	124.279	0.0414399	0.45924	0.00407251	Cisd1	CDGSH iron sulfur domain 1	GO:0005739(mitochondrion)|GO:0005741(mitochondrial outer membrane)|GO:0016021(integral to membrane)|GO:0043457(regulation of cellular respiration)|GO:0046872(metal ion binding)|GO:0051537(2 iron, 2 sulfur cluster binding)	Rattus norvegicus CDGSH iron sulfur domain 1 (Cisd1), mRNA [NM_001106385]		NM_001106385	NM_001106385	NM_001106385	Rn.1164	294362	ENSRNOT00000000749	TC587645	chr20:17999275-17999334	rn|20p11	90.0799	94.5061	94.5061	89.0433	94.7721	87.3741	141.593	119.154	112.089	6.49313	6.56234	6.56234	6.47644	6.56639	6.44913	7.14561	6.89668	6.8085
A_44_P147529	41.1152	39.0228	90.6936	0.0753551	1.21668	0.0040955	Ppih	peptidylprolyl isomerase H (cyclophilin H)	GO:0000413(protein peptidyl-prolyl isomerization)|GO:0003755(peptidyl-prolyl cis-trans isomerase activity)|GO:0005737(cytoplasm)|GO:0006457(protein folding)|GO:0016607(nuclear speck)|GO:0043021(ribonucleoprotein complex binding)|GO:0046540(U4/U6 x U5 tri-snRNP complex)|GO:0071001(U4/U6 snRNP)	Peptidyl-prolyl cis-trans isomerase [Source:UniProtKB/TrEMBL;Acc:D3ZUZ9] [ENSRNOT00000064712]	03040:Spliceosome	ENSRNOT00000064712	XM_003754089	XM_003754089	Rn.129133	366461	ENSRNOT00000064712	TC598114	chr5:139961913-139961972	rn|5q36	32.0303	45.6577	45.6577	37.7101	50.2732	29.0852	78.1173	97.2439	96.7196	5.00136	5.51279	5.51279	5.23688	5.65172	4.86221	6.28757	6.60354	6.59574
A_44_P508549	1.35482	1.32463	3.20904	0.0325144	1.27655	0.00421879	Ppp1r12b	protein phosphatase 1, regulatory subunit 12B	GO:0005886(plasma membrane)|GO:0015629(actin cytoskeleton)	Rattus norvegicus protein phosphatase 1, regulatory subunit 12B (Ppp1r12b), mRNA [NM_001107178]	04270:Vascular smooth muscle contraction	NM_001107178	NM_001107178	NM_001107178	Rn.68116	304813	ENSRNOT00000006671		chr13:47791027-47790968	rn|13q13	1.00696	1.52875	1.52875	1.18149	1.78544	1.00696	2.9199	3.18855	3.51865	0.01	0.612357	0.612357	0.240607	0.836282	0.01	1.54592	1.6729	1.81502
A_43_P10751	133.63	124.966	231.388	0.0967088	0.888775	0.00428473	Ngrn	neugrin, neurite outgrowth associated	GO:0005576(extracellular region)|GO:0005634(nucleus)|GO:0007399(nervous system development)|GO:0030154(cell differentiation)	Rattus norvegicus neugrin, neurite outgrowth associated (Ngrn), transcript variant 2, mRNA [NM_001033900]		NM_001033900	NM_001033900	NM_001033900	Rn.1278	499191	ENSRNOT00000018107	TC579091	chr1:136080347-136080406	rn|1q31	132.715	134.088	134.088	116.887	120.606	137.407	236.564	280.895	176.705	7.05219	7.06704	7.06704	6.86896	6.91416	7.10231	7.88608	8.13389	7.4652
A_64_P136143	140.818	69.9976	129.582	1.00845	0.888488	0.00429478	Creb5	cAMP responsive element binding protein 5	GO:0001077(RNA polymerase II core promoter proximal region sequence-specific DNA binding transcription factor activity involved in positive regulation of transcription)|GO:0003676(nucleic acid binding)|GO:0003700(sequence-specific DNA binding transcription factor activity)|GO:0005622(intracellular)|GO:0005634(nucleus)|GO:0008270(zinc ion binding)|GO:0045444(fat cell differentiation)|GO:0045893(po…	Rattus norvegicus cAMP responsive element binding protein 5 (Creb5), mRNA [NM_001134621]	04962:Vasopressin-regulated water reabsorption|05016:Huntington's disease|05215:Prostate cancer	NM_001134621	NM_001134621	NM_001134621	Rn.210235	500131	ENSRNOT00000031365		chr4:82033742-82033801	rn|4q24	156.68	132.887	132.887	85.8314	55.0733	69.088	155.286	122.199	111.261	7.29167	7.05406	7.05406	6.42343	5.78328	6.11036	7.27879	6.93308	6.79781
A_64_P047118	5.15202	1.64367	2.74354	1.64822	0.73912	0.0043125	Rplp0	ribosomal protein, large, P0	GO:0003735(structural constituent of ribosome)|GO:0005634(nucleus)|GO:0005737(cytoplasm)|GO:0005840(ribosome)|GO:0006414(translational elongation)|GO:0022625(cytosolic large ribosomal subunit)|GO:0030529(ribonucleoprotein complex)|GO:0042254(ribosome biogenesis)|GO:0071353(cellular response to interleukin-4)	Rattus norvegicus ribosomal protein, large, P0 (Rplp0), mRNA [NM_022402]	03010:Ribosome	NM_022402	NM_022402	NM_022402	Rn.1079	64205	ENSRNOT00000001518	TC638085	chr12:42315854-42315795	rn|12q16	3.52374	5.96616	5.96616	1.18149	1.78544	1.96408	2.34673	3.18855	2.69535	1.81711	2.5768	2.5768	0.240607	0.836282	0.973851	1.23065	1.6729	1.43047
A_64_P100848	1.4655	1.0323	5.89358	0.505531	2.51328	0.00432876	LOC679082	similar to Rho GTPase activating protein 19		PREDICTED: Rattus norvegicus rho GTPase-activating protein 19-like (LOC679082), mRNA [XM_001054615]		XM_001054615	XM_001054615	XM_001054615		679082					2.38259	1.00696	1.00696	1.00696	1.00696	1.08299	6.7228	3.18855	7.76939	1.25253	0.01	0.01	0.01	0.01	0.115015	2.74906	1.6729	2.9578
A_64_P025098	47.3914	46.5195	89.1233	0.0267894	0.937967	0.00436568	Cebpg	CCAAT/enhancer binding protein (C/EBP), gamma	GO:0001889(liver development)|GO:0003677(DNA binding)|GO:0003690(double-stranded DNA binding)|GO:0003700(sequence-specific DNA binding transcription factor activity)|GO:0005515(protein binding)|GO:0005634(nucleus)|GO:0005730(nucleolus)|GO:0006351(transcription, DNA-dependent)|GO:0006355(regulation of transcription, DNA-dependent)|GO:0006357(regulation of transcription from RNA polymerase II promo…	Rattus norvegicus CCAAT/enhancer binding protein (C/EBP), gamma (Cebpg), mRNA [NM_012831]		NM_012831	NM_012831	NM_012831	Rn.10332	25301	ENSRNOT00000028703	TC588724	chr1:87553527-87553468	rn|1q21	54.0048	44.0847	44.0847	44.4896	50.2732	44.7957	109.455	89.8768	68.0382	5.75501	5.46221	5.46221	5.4754	5.65172	5.48529	6.77419	6.48988	6.08827
A_44_P209821	55.3528	46.7729	73.0157	0.242985	0.642535	0.0043833	Fbxo3	F-box protein 3	GO:0005634(nucleus)	Rattus norvegicus F-box protein 3 (Fbxo3), mRNA [NM_001109606]		NM_001109606	NM_001109606	NM_001109606	Rn.201745	690634	ENSRNOT00000014478	TC600449	chr3:89448223-89448163	rn|3q32	56.1723	54.9431	54.9431	48.4729	43.2144	48.6313	62.0961	72.227	84.724	5.81179	5.77987	5.77987	5.59911	5.43344	5.60381	5.95643	6.17447	6.4047
A_64_P165361	21.087	17.9328	45.3033	0.233753	1.33702	0.00446063	Ap2a2	adaptor-related protein complex 2, alpha 2 subunit	GO:0005515(protein binding)|GO:0005886(plasma membrane)|GO:0005905(coated pit)|GO:0006886(intracellular protein transport)|GO:0006897(endocytosis)|GO:0008289(lipid binding)|GO:0008565(protein transporter activity)|GO:0016192(vesicle-mediated transport)|GO:0030117(membrane coat)|GO:0030131(clathrin adaptor complex)	Rattus norvegicus adaptor-related protein complex 2, alpha 2 subunit (Ap2a2), mRNA [NM_031008]	04144:Endocytosis|05016:Huntington's disease	NM_031008	NM_031008	NM_031008	Rn.34928	81637	ENSRNOT00000064254	TC628293	chr1:201813377-201813436	rn|1q41	16.7506	23.2552	23.2552	16.7895	21.4712	15.5376	42.4035	59.1366	34.3699	4.06614	4.53948	4.53948	4.06949	4.42433	3.95769	5.40611	5.88598	5.10307
A_64_P139063	63.573	7.83472	19.6483	3.02046	1.32645	0.00450748	LOC683788	similar to Fascin (Singed-like protein)	GO:0001725(stress fiber)|GO:0001726(ruffle)|GO:0001889(liver development)|GO:0003779(actin binding)|GO:0005515(protein binding)|GO:0005737(cytoplasm)|GO:0005829(cytosol)|GO:0005886(plasma membrane)|GO:0005902(microvillus)|GO:0030027(lamellipodium)|GO:0030054(cell junction)|GO:0030175(filopodium)|GO:0030425(dendrite)|GO:0030426(growth cone)|GO:0030674(protein binding, bridging)|GO:0048870(cell mot…	Rattus norvegicus similar to Fascin (Singed-like protein) (LOC683788), mRNA [NM_001100806]		NM_001100806	NM_001100806	NM_001100806	Rn.199526	683788		TC635565			67.8565	61.4313	61.4313	6.6437	9.44647	7.41398	9.05929	39.2036	10.6821	6.08442	5.9409	5.9409	2.73199	3.23977	2.89025	3.1794	5.29291	3.41713
A_64_P126065	4375.51	2720.13	3111.93	0.685779	0.194137	0.00451687	Hcst	hematopoietic cell signal transducer	GO:0016021(integral to membrane)	Rattus norvegicus hematopoietic cell signal transducer (Hcst), mRNA [NM_001005900]	04650:Natural killer cell mediated cytotoxicity	NM_001005900	NM_001005900	NM_001005900	Rn.145403	474146	ENSRNOT00000028287	TC610595	chr1:85369409-85369350	rn|1q21	3987.91	4569.32	4569.32	3283.94	2442.23	2434.21	3059.2	3235.29	3041.3	11.9614	12.1578	12.1578	11.6812	11.254	11.2492	11.5789	11.6597	11.5705
A_43_P15303	54.2264	49.2791	76.4316	0.13802	0.633193	0.0045568	Erap1	endoplasmic reticulum aminopeptidase 1	GO:0004177(aminopeptidase activity)|GO:0004222(metalloendopeptidase activity)|GO:0005138(interleukin-6 receptor binding)|GO:0005164(tumor necrosis factor receptor binding)|GO:0005576(extracellular region)|GO:0005737(cytoplasm)|GO:0005788(endoplasmic reticulum lumen)|GO:0005789(endoplasmic reticulum membrane)|GO:0006508(proteolysis)|GO:0006509(membrane protein ectodomain proteolysis)|GO:0008152(me…	Rattus norvegicus endoplasmic reticulum aminopeptidase 1 (Erap1), mRNA [NM_030836]		NM_030836	NM_030836	NM_030836	Rn.22516	80897	ENSRNOT00000013625	TC629001	chr2:1492561-1492620	rn|2q11	60.342	51.1686	51.1686	50.0515	41.7174	56.0685	79.1467	73.5271	76.6211	5.91509	5.67719	5.67719	5.64534	5.38258	5.80912	6.30646	6.2002	6.25967
A_44_P768945	14.4969	2.21562	2.57139	2.70997	0.214836	0.00459302	Dtnbp1	distrobrevin binding protein 1	GO:0001956(positive regulation of neurotransmitter secretion)|GO:0005515(protein binding)|GO:0005634(nucleus)|GO:0005789(endoplasmic reticulum membrane)|GO:0005886(plasma membrane)|GO:0008089(anterograde axon cargo transport)|GO:0010008(endosome membrane)|GO:0014069(postsynaptic density)|GO:0030054(cell junction)|GO:0030426(growth cone)|GO:0030672(synaptic vesicle membrane)|GO:0031083(BLOC-1 comp…	Rattus norvegicus distrobrevin binding protein 1 (Dtnbp1), mRNA [NM_001037664]		NM_001037664	NM_001037664	NM_001037664	Rn.187290	641528	ENSRNOT00000074600	TC579337			21.4042	11.0433	11.0433	2.16607	1.78544	2.69535	1.00696	3.18855	3.51865	4.41982	3.4651	3.4651	1.11508	0.836282	1.43047	0.01	1.6729	1.81502
A_44_P292503	7.25962	1.0323	3.62394	2.81403	1.8117	0.00464616	Atf6b	activating transcription factor 6 beta	GO:0005622(intracellular)|GO:0005634(nucleus)|GO:0005730(nucleolus)|GO:0005925(focal adhesion)	Rattus norvegicus activating transcription factor 6 beta (Atf6b), mRNA [NM_001002809]	04141:Protein processing in endoplasmic reticulum	NM_001002809	NM_001002809	NM_001002809	Rn.18179	406169	ENSRNOT00000000492	TC582979	chr20:4193558-4193369	rn|20p12	4.42078	8.67903	8.67903	1.00696	1.00696	1.08299	1.68496	3.18855	5.9983	2.1443	3.11753	3.11753	0.01	0.01	0.115015	0.752715	1.6729	2.58455
A_44_P337786	21.7318	12.5154	32.8684	0.796103	1.39299	0.00466947	Pla2g4b	phospholipase A2, group IVB (cytosolic)	GO:0004620(phospholipase activity)|GO:0004622(lysophospholipase activity)|GO:0004623(phospholipase A2 activity)|GO:0005829(cytosol)|GO:0008152(metabolic process)|GO:0009395(phospholipid catabolic process)|GO:0046475(glycerophospholipid catabolic process)|GO:0047498(calcium-dependent phospholipase A2 activity)	Rattus norvegicus phospholipase A2, group IVB (cytosolic) (Pla2g4b), mRNA [NM_001107764]	00564:Glycerophospholipid metabolism|00565:Ether lipid metabolism|00590:Arachidonic acid metabolism|00591:Linoleic acid metabolism|00592:alpha-Linolenic acid metabolism|01100:Metabolic pathways|04010:MAPK signaling pathway|04270:Vascular smooth muscle contraction|04370:VEGF signaling pathway|04664:Fc epsilon RI signaling pathway|04730:Long-term depression|04912:GnRH signaling pathway|04972:Pancre…	NM_001107764	NM_001107764	NM_001107764	Rn.21662	311341	ENSRNOT00000066685	TC591593	chr3:106546543-106546759	rn|3q35	15.0289	25.0833	25.0833	11.122	10.8867	15.5376	29.7278	37.8489	31.0285	3.90967	4.64866	4.64866	3.47535	3.44449	3.95769	4.89374	5.24218	4.95552
A_64_P042577	1.99567	1.03458	3.46407	0.947829	1.74342	0.00468108	Crnkl1	crooked neck pre-mRNA splicing factor-like 1 (Drosophila)	GO:0000245(spliceosomal complex assembly)|GO:0003723(RNA binding)|GO:0005681(spliceosomal complex)|GO:0071013(catalytic step 2 spliceosome)	Rattus norvegicus crooked neck pre-mRNA splicing factor-like 1 (Drosophila) (Crnkl1), mRNA [NM_053797]	03040:Spliceosome	NM_053797	NM_053797	NM_053797	Rn.162694	116481	ENSRNOT00000014632	TC575788	chr3:134539161-134539102	rn|3q41	2.92951	1.52875	1.52875	1.00696	1.0138	1.08299	4.5083	3.18855	2.69535	1.55066	0.612357	0.612357	0.01	0.0197766	0.115015	2.17258	1.6729	1.43047
A_44_P147317	1.4655	1.06513	4.12097	0.460358	1.95195	0.00471941	Ap2b1	adaptor-related protein complex 2, beta 1 subunit	GO:0005515(protein binding)|GO:0005802(trans-Golgi network)|GO:0005886(plasma membrane)|GO:0005905(coated pit)|GO:0006886(intracellular protein transport)|GO:0008565(protein transporter activity)|GO:0030118(clathrin coat)|GO:0030119(AP-type membrane coat adaptor complex)|GO:0030131(clathrin adaptor complex)|GO:0030276(clathrin binding)|GO:0032403(protein complex binding)|GO:0048268(clathrin coat …	Rattus norvegicus adaptor-related protein complex 2, beta 1 subunit (Ap2b1), mRNA [NM_080583]	04144:Endocytosis|05016:Huntington's disease	NM_080583	NM_080583	NM_080583	Rn.56138	140670	ENSRNOT00000013629	TC620820	chr10:71474029-71481376	rn|10q26	2.38259	1.00696	1.00696	1.18149	1.00696	1.00696	4.10415	3.18855	5.07022	1.25253	0.01	0.01	0.240607	0.01	0.01	2.03708	1.6729	2.34205
A_44_P1019148	67.0593	65.698	83.3284	0.0295891	0.34296	0.00478058	Tbcb	tubulin folding cofactor B	GO:0005737(cytoplasm)	Rattus norvegicus tubulin folding cofactor B (Tbcb), mRNA [NM_001040180]		NM_001040180	NM_001040180	NM_001040180	Rn.9550	292777	ENSRNOT00000070921	TC640988	chr1:85496233-85496292	rn|1q21	70.553	65.3125	65.3125	66.6273	69.3997	61.067	77.382	87.8794	84.724	6.14064	6.02929	6.02929	6.05804	6.11686	5.93232	6.27393	6.45745	6.4047
A_44_P146845	5.45103	1.0323	2.29695	2.40067	1.15386	0.00481569	Orm1	orosomucoid 1	GO:0002438(acute inflammatory response to antigenic stimulus)|GO:0002439(chronic inflammatory response to antigenic stimulus)|GO:0002682(regulation of immune system process)|GO:0005615(extracellular space)|GO:0006810(transport)|GO:0006953(acute-phase response)|GO:0008144(drug binding)|GO:0014070(response to organic cyclic compound)|GO:0031100(organ regeneration)|GO:0032496(response to lipopolysac…	Rattus norvegicus orosomucoid 1 (Orm1), mRNA [NM_053288]		NM_053288	NM_053288	NM_053288	Rn.10295	24614	ENSRNOT00000010454	TC581067	chr5:80326525-80326584	rn|5q24	4.42078	5.96616	5.96616	1.00696	1.00696	1.08299	1.00696	3.18855	2.69535	2.1443	2.5768	2.5768	0.01	0.01	0.115015	0.01	1.6729	1.43047
A_44_P379471	95.0676	66.2953	66.7621	0.520047	0.0101224	0.00498992	Olr237	olfactory receptor 237	GO:0004930(G-protein coupled receptor activity)|GO:0004984(olfactory receptor activity)|GO:0005886(plasma membrane)|GO:0007186(G-protein coupled receptor signaling pathway)|GO:0016021(integral to membrane)|GO:0050911(detection of chemical stimulus involved in sensory perception of smell)	Rattus norvegicus olfactory receptor 237 (Olr237), mRNA [NM_001000210]	04740:Olfactory transduction	NM_001000210	NM_001000210	NM_001000210	Rn.141783	293382	ENSRNOT00000046903	NP1479401	chr1:165247098-165247039	rn|1q33	94.5625	95.3202	95.3202	72.1236	58.5403	68.2221	62.0961	61.5691	76.6211	6.5632	6.57471	6.57471	6.1724	5.87136	6.09217	5.95643	5.94413	6.25967
A_64_P032405	10.608	2.36268	2.74354	2.16666	0.215614	0.00501454	Vmac	vimentin-type intermediate filament associated coiled-coil protein	GO:0005515(protein binding)|GO:0005737(cytoplasm)|GO:0045098(type III intermediate filament)	Rattus norvegicus vimentin-type intermediate filament associated coiled-coil protein (Vmac), mRNA [NM_001001720]		NM_001001720	NM_001001720	NM_001001720	Rn.214255	363327	ENSRNOT00000073402	TC597964	chrUn:25063547-25063606		8.67903	11.5725	11.5725	3.38574	1.00696	2.69535	2.34673	3.18855	2.69535	3.11753	3.53263	3.53263	1.75947	0.01	1.43047	1.23065	1.6729	1.43047
A_64_P025884	104.33	80.5594	132.396	0.373024	0.716734	0.0050901	Gstm6	glutathione S-transferase, mu 6	GO:0004364(glutathione transferase activity)	Rattus norvegicus glutathione S-transferase, mu 6 (Gstm6), mRNA [NM_001109192]	00480:Glutathione metabolism|00980:Metabolism of xenobiotics by cytochrome P450|00982:Drug metabolism - cytochrome P450	NM_001109192	NM_001109192	NM_001109192	Rn.133165	499688	ENSRNOT00000025746		chr2:203506413-203506354	rn|2q34	94.5625	109.213	109.213	86.759	85.8314	69.088	147.814	133.462	115.912	6.5632	6.771	6.771	6.43894	6.42343	6.11036	7.20764	7.06029	6.85688
A_42_P583546	67.9598	60.6055	92.3665	0.165232	0.607921	0.00510997	Lims2	LIM and senescent cell antigen like domains 2	GO:0005925(focal adhesion)|GO:0008270(zinc ion binding)|GO:0046872(metal ion binding)	Rattus norvegicus LIM and senescent cell antigen like domains 2 (Lims2), mRNA [NM_001012163]		NM_001012163	NM_001012163	NM_001012163	Rn.115282	361303	ENSRNOT00000061054	TC583450	chr18:24385874-24385933	rn|18p12	68.7871	67.5461	67.5461	57.9638	58.5403	65.3125	99.5393	100.939	76.6211	6.10407	6.0778	6.0778	5.85708	5.87136	6.02929	6.63719	6.65734	6.25967
A_43_P13974	1689.05	1662.05	3125.96	0.0232478	0.911331	0.00513662	Fth1	ferritin, heavy polypeptide 1	GO:0004322(ferroxidase activity)|GO:0005515(protein binding)|GO:0005575(cellular_component)|GO:0005739(mitochondrion)|GO:0006826(iron ion transport)|GO:0006879(cellular iron ion homeostasis)|GO:0006880(intracellular sequestering of iron ion)|GO:0006955(immune response)|GO:0008199(ferric iron binding)|GO:0008285(negative regulation of cell proliferation)|GO:0048147(negative regulation of fibroblas…	Rattus norvegicus ferritin, heavy polypeptide 1 (Fth1), mRNA [NM_012848]	00860:Porphyrin and chlorophyll metabolism	NM_012848	NM_012848	NM_012848	Rn.54447	25319	ENSRNOT00000030919	TC612659	chr1:212432616-212432675	rn|1q43	1770.29	1648.43	1648.43	1614.48	1696.4	1675.27	3500.3	3643.09	2234.48	10.7898	10.6869	10.6869	10.6569	10.7283	10.7102	11.7733	11.8309	11.1257
A_64_P074310	81.4621	24.5759	26.3398	1.72888	0.0999983	0.0051465	Olr470	olfactory receptor 470	GO:0004930(G-protein coupled receptor activity)|GO:0004984(olfactory receptor activity)|GO:0005886(plasma membrane)|GO:0007186(G-protein coupled receptor signaling pathway)|GO:0016021(integral to membrane)|GO:0050911(detection of chemical stimulus involved in sensory perception of smell)	Rattus norvegicus olfactory receptor 470 (Olr470), mRNA [NM_001000300]	04740:Olfactory transduction	NM_001000300	NM_001000300	NM_001000300	Rn.142966	295741	ENSRNOT00000042537	NP1479187	chr3:69188474-69188533	rn|3q24	82.3119	81.0372	81.0372	11.9086	32.734	29.0852	25.904	25.1762	27.9392	6.36303	6.34051	6.34051	3.57393	5.03272	4.86221	4.6951	4.65399	4.80422
A_64_P157496	3.04183	1.29179	3.72623	1.23556	1.52834	0.00516099	Celf2	CUGBP, Elav-like family member 2	GO:0000166(nucleotide binding)|GO:0003723(RNA binding)|GO:0005634(nucleus)|GO:0005737(cytoplasm)|GO:0006376(mRNA splice site selection)	Rattus norvegicus CUGBP, Elav-like family member 2 (Celf2), transcript variant 2, mRNA [NM_001083586]		NM_001083586	NM_001083586	NM_001083586	Rn.162247	29428	ENSRNOT00000023436	TC587531	chr17:83022081-83022140	rn|17q12.3	3.52374	2.80088	2.80088	1.00696	1.78544	1.08299	2.9199	3.18855	5.07022	1.81711	1.48588	1.48588	0.01	0.836282	0.115015	1.54592	1.6729	2.34205
A_64_P022913	94.5223	89.172	127.573	0.0840636	0.516662	0.00519006	Cml1	camello-like 1	GO:0001702(gastrulation with mouth forming second)|GO:0005743(mitochondrial inner membrane)|GO:0008080(N-acetyltransferase activity)|GO:0016021(integral to membrane)	Rattus norvegicus camello-like 1 (Cml1), mRNA [NM_021668]		NM_021668	NM_021668	NM_021668	Rn.205093	59300	ENSRNOT00000021167	TC576221	chr4:120059373-120059314	rn|4q34	96.5536	93.5066	93.5066	102.696	87.2439	77.5762	136.294	122.199	124.227	6.59326	6.547	6.547	6.68224	6.44698	6.27754	7.09058	6.93308	6.95683
A_44_P579594	4.77163	1.03458	5.35041	2.20544	2.3706	0.0052311	Dse	dermatan sulfate epimerase	GO:0005783(endoplasmic reticulum)|GO:0005794(Golgi apparatus)|GO:0030208(dermatan sulfate biosynthetic process)|GO:0047757(chondroitin-glucuronate 5-epimerase activity)	Rattus norvegicus dermatan sulfate epimerase (Dse), mRNA [NM_001108933]	00532:Glycosaminoglycan biosynthesis - chondroitin sulfate	NM_001108933	NM_001108933	NM_001108933	Rn.100430	365583	ENSRNOT00000001093	TC589412	chr20:37647126-37647185	rn|20q11	2.38259	5.96616	5.96616	1.00696	1.0138	1.08299	5.09329	3.18855	7.76939	1.25253	2.5768	2.5768	0.01	0.0197766	0.115015	2.3486	1.6729	2.9578
A_64_P006633	2.66145	1.06742	2.79739	1.31809	1.38996	0.00530773	Olr563	olfactory receptor 563	GO:0004930(G-protein coupled receptor activity)|GO:0004984(olfactory receptor activity)|GO:0005886(plasma membrane)|GO:0007186(G-protein coupled receptor signaling pathway)|GO:0016021(integral to membrane)|GO:0050911(detection of chemical stimulus involved in sensory perception of smell)	Rattus norvegicus olfactory receptor 563 (Olr563), mRNA [NM_001000666]		NM_001000666	NM_001000666	NM_001000666	Rn.142901	404868	ENSRNOT00000057478	NP1479106	chr3:71097817-71097876	rn|3q24	2.38259	2.80088	2.80088	1.18149	1.0138	1.00696	1.68496	3.18855	3.51865	1.25253	1.48588	1.48588	0.240607	0.0197766	0.01	0.752715	1.6729	1.81502
A_44_P370335	232.533	149.682	172.582	0.635537	0.205379	0.00539391	Lyar	Ly1 antibody reactive	GO:0005730(nucleolus)|GO:0046872(metal ion binding)	Rattus norvegicus Ly1 antibody reactive (Lyar), mRNA [NM_001011911]		NM_001011911	NM_001011911	NM_001011911	Rn.137862	289707	ENSRNOT00000007154	TC605685	chr14:77859768-77859709	rn|14q21	222.425	237.587	237.587	157.188	143.88	147.978	145.013	203.84	168.892	7.79718	7.89231	7.89231	7.29634	7.16872	7.20924	7.18004	7.67129	7.39996
A_64_P093477	851.108	269.595	375.366	1.65855	0.477505	0.00540503	Qsox1	quiescin Q6 sulfhydryl oxidase 1	GO:0003756(protein disulfide isomerase activity)|GO:0005615(extracellular space)|GO:0006457(protein folding)|GO:0016971(flavin-linked sulfhydryl oxidase activity)|GO:0016972(thiol oxidase activity)|GO:0030173(integral to Golgi membrane)|GO:0045454(cell redox homeostasis)	Rattus norvegicus quiescin Q6 sulfhydryl oxidase 1 (Qsox1), transcript variant 2, mRNA [NM_053431]		NM_053431	NM_053431	NM_053431	Rn.44920	84491	ENSRNOT00000005052	TC586931	chr13:70741479-70741420	rn|13q21	906.491	823.417	823.417	260.901	287.232	260.652	551.749	360.977	213.374	9.82415	9.68548	9.68548	8.02736	8.16607	8.02598	9.10787	8.49576	7.73724
A_43_P14796	115.84	82.097	95.567	0.496727	0.219182	0.00548746	Apcdd1	adenomatosis polyposis coli down-regulated 1	GO:0001942(hair follicle development)|GO:0005887(integral to plasma membrane)|GO:0017147(Wnt-protein binding)|GO:0030178(negative regulation of Wnt receptor signaling pathway)|GO:0043615(astrocyte cell migration)	PREDICTED: Rattus norvegicus adenomatosis polyposis coli down-regulated 1, transcript variant 2 (Apcdd1), mRNA [XM_003751796]		XM_003751796	XM_003751796	XM_003751796		689616		TC594132	chr18:59092991-59093050	rn|18q12.1	113.746	116.887	116.887	81.2638	75.7517	89.2756	86.0047	107.215	93.4809	6.82967	6.86896	6.86896	6.34454	6.24321	6.48019	6.42634	6.74437	6.5466
A_44_P323678	8.94816	7.19539	23.1334	0.314519	1.68483	0.00549449	Depdc1b	DEP domain containing 1B	GO:0005622(intracellular)|GO:0035556(intracellular signal transduction)	Rattus norvegicus DEP domain containing 1B (Depdc1b), mRNA [NM_001107651]		NM_001107651	NM_001107651	NM_001107651	Rn.14993	310074	ENSRNOT00000014270		chr2:39692988-39695196	rn|2q14	10.6519	8.0963	8.0963	4.48789	7.04495	10.0533	27.334	16.7895	25.2767	3.41304	3.01726	3.01726	2.16604	2.81659	3.3296	4.77262	4.06949	4.65974
A_64_P126355	3.36744	1.00696	3.40693	1.74165	1.75847	0.00549457	Crispld2	cysteine-rich secretory protein LCCL domain containing 2	GO:0005539(glycosaminoglycan binding)|GO:0005576(extracellular region)|GO:0008201(heparin binding)|GO:0030133(transport vesicle)|GO:0030198(extracellular matrix organization)|GO:0030324(lung development)|GO:0031012(extracellular matrix)	Rattus norvegicus cysteine-rich secretory protein LCCL domain containing 2 (Crispld2), mRNA [NM_138518]		NM_138518	NM_138518	NM_138518	Rn.4346	171547	ENSRNOT00000068389	TC580541	chr19:50376958-50377017	rn|19q12	1.65274	4.2248	4.2248	1.00696	1.00696	1.00696	3.51358	3.18855	3.51865	0.72486	2.07888	2.07888	0.01	0.01	0.01	1.81294	1.6729	1.81502
A_44_P481398	110.855	101.244	144.605	0.130839	0.514282	0.00553326	Unc13a	unc-13 homolog A (C. elegans)	GO:0000149(SNARE binding)|GO:0001956(positive regulation of neurotransmitter secretion)|GO:0005737(cytoplasm)|GO:0005886(plasma membrane)|GO:0007269(neurotransmitter secretion)|GO:0007528(neuromuscular junction development)|GO:0016081(synaptic vesicle docking involved in exocytosis)|GO:0016082(synaptic vesicle priming)|GO:0016188(synaptic vesicle maturation)|GO:0017075(syntaxin-1 binding)|GO:0019…	Rattus norvegicus unc-13 homolog A (C. elegans) (Unc13a), mRNA [NM_022861]		NM_022861	NM_022861	NM_022861	Rn.10126	64829	ENSRNOT00000025162	TC594273	chr16:18828829-18828770	rn|16p14	106.778	112.893	112.893	97.1395	104.733	101.859	166.348	141.023	126.443	6.73847	6.81881	6.81881	6.60199	6.71058	6.67042	7.37806	7.13978	6.98235
A_44_P191941	2.03725	1.326	4.62105	0.619545	1.80114	0.00558846	Pex6	peroxisomal biogenesis factor 6	GO:0005524(ATP binding)|GO:0005737(cytoplasm)|GO:0005777(peroxisome)|GO:0005778(peroxisomal membrane)|GO:0005829(cytosol)|GO:0006200(ATP catabolic process)|GO:0006625(protein targeting to peroxisome)|GO:0007031(peroxisome organization)|GO:0008022(protein C-terminus binding)|GO:0016561(protein import into peroxisome matrix, translocation)|GO:0016887(ATPase activity)|GO:0017111(nucleoside-triphosph…	Rattus norvegicus peroxisomal biogenesis factor 6 (Pex6), mRNA [NM_057125]	04146:Peroxisome	NM_057125	NM_057125	NM_057125	Rn.10675	117265	ENSRNOT00000022582	TC574575	chr9:10132353-10132123	rn|9q12	1.65274	2.2295	2.2295	1.00696	1.00696	1.96408	5.60438	3.18855	5.07022	0.72486	1.15672	1.15672	0.01	0.01	0.973851	2.48655	1.6729	2.34205
A_44_P421944	3.03485	1.0323	4.41794	1.55576	2.09751	0.00561665	LOC100910095	histone H3.3-like		PREDICTED: Rattus norvegicus histone H3.3-like (LOC100910095), mRNA [XM_003751688]		XM_003751688	XM_003751688	XM_003751688		100910095			chr17:42771288-42771347	rn|17p11	2.38259	3.36098	3.36098	1.00696	1.00696	1.08299	7.36992	3.18855	2.69535	1.25253	1.74888	1.74888	0.01	0.01	0.115015	2.88165	1.6729	1.43047
A_64_P069394	14.8564	9.65363	36.5468	0.621937	1.9206	0.00580538	Styxl1	serine/threonine/tyrosine interacting-like 1		Rattus norvegicus serine/threonine/tyrosine interacting-like 1 (Styxl1), mRNA [NM_001037788]		NM_001037788	NM_001037788	NM_001037788	Rn.144029	360792	ENSRNOT00000046343	TC579151	chr12:22067260-22067319	rn|12q12	22.4824	11.0433	11.0433	11.9086	6.36468	10.6876	42.4035	37.8489	29.3878	4.49073	3.4651	3.4651	3.57393	2.67009	3.41787	5.40611	5.24218	4.87715
A_44_P419291	45.2675	43.1719	91.9643	0.0683845	1.09098	0.00595558	Chn2	chimerin (chimaerin) 2	GO:0001565(phorbol ester receptor activity)|GO:0001675(acrosome assembly)|GO:0005622(intracellular)|GO:0016020(membrane)|GO:0030675(Rac GTPase activator activity)|GO:0032855(positive regulation of Rac GTPase activity)|GO:0035556(intracellular signal transduction)|GO:0046872(metal ion binding)	Rattus norvegicus chimerin (chimaerin) 2 (Chn2), mRNA [NM_032084]		NM_032084	NM_032084	NM_032084	Rn.10521	84031	ENSRNOT00000012655	TC586523	chr4:82669244-82671912	rn|4q24	41.5893	47.1066	47.1066	38.9526	44.7224	45.8406	88.0961	122.199	65.5982	5.37814	5.55786	5.55786	5.28365	5.48293	5.51856	6.46101	6.93308	6.03558
A_64_P100530	3.71425	1.326	3.01798	1.48599	1.18651	0.00608794	Arhgap12	Rho GTPase activating protein 12	GO:0005543(phospholipid binding)|GO:0005622(intracellular)|GO:0007165(signal transduction)	Rattus norvegicus Rho GTPase activating protein 12 (Arhgap12), mRNA [NM_001107357]		NM_001107357	NM_001107357	NM_001107357	Rn.34541	307016	ENSRNOT00000024022		chr17:59909860-59909919	rn|17q12.1	4.42078	3.36098	3.36098	1.00696	1.00696	1.96408	2.34673	3.18855	3.51865	2.1443	1.74888	1.74888	0.01	0.01	0.973851	1.23065	1.6729	1.81502
A_42_P687767	91.8673	49.3772	72.5745	0.895705	0.555616	0.00621368	Dnlz	DNL-type zinc finger	GO:0005739(mitochondrion)|GO:0008270(zinc ion binding)	Rattus norvegicus DNL-type zinc finger (Dnlz), mRNA [NM_001130990]		NM_001130990	NM_001130990	NM_001130990	Rn.22412	296587	ENSRNOT00000025386	TC594347	chr3:4523058-4522999	rn|3p13	78.9941	98.3038	98.3038	45.6577	52.0437	50.4302	82.3261	79.3288	56.0685	6.30367	6.61918	6.61918	5.51279	5.70165	5.65622	6.36328	6.30977	5.80912
A_64_P079650	1682.99	1453.6	2192.63	0.211397	0.593033	0.00622604	Eprs	glutamyl-prolyl-tRNA synthetase	GO:0004827(proline-tRNA ligase activity)|GO:0005524(ATP binding)|GO:0005737(cytoplasm)|GO:0006433(prolyl-tRNA aminoacylation)|GO:0017148(negative regulation of translation)|GO:0030529(ribonucleoprotein complex)|GO:0035613(RNA stem-loop binding)|GO:0071346(cellular response to interferon-gamma)	Rattus norvegicus glutamyl-prolyl-tRNA synthetase (Eprs), mRNA [NM_001024238]	00860:Porphyrin and chlorophyll metabolism|00970:Aminoacyl-tRNA biosynthesis|01100:Metabolic pathways	NM_001024238	NM_001024238	NM_001024238	Rn.21240	289352	ENSRNOT00000038264	TC573915	chr13:101447075-101447134	rn|13q26	1580.6	1734.19	1734.19	1484	1213.97	1662.83	2271.75	2082.72	2223.43	10.6263	10.76	10.76	10.5353	10.2455	10.6994	11.1496	11.0243	11.1186
A_44_P990998	75.0687	60.1049	60.7123	0.320731	0.0145079	0.00632303	Klk8	kallikrein related-peptidase 8	GO:0004252(serine-type endopeptidase activity)|GO:0005615(extracellular space)|GO:0005737(cytoplasm)|GO:0006508(proteolysis)|GO:0007613(memory)|GO:0008152(metabolic process)|GO:0008219(cell death)|GO:0009611(response to wounding)|GO:0031642(negative regulation of myelination)|GO:0043616(keratinocyte proliferation)|GO:0048681(negative regulation of axon regeneration)|GO:0048812(neuron projection m…	Rattus norvegicus kallikrein related-peptidase 8 (Klk8), mRNA [NM_001107509]		NM_001107509	NM_001107509	NM_001107509	Rn.77746	308565	ENSRNOT00000025174	TC610648	chr1:94233905-94233964	rn|1q22	77.8749	73.6656	73.6656	66.6273	58.5403	55.147	59.1366	61.5691	61.4313	6.28309	6.20292	6.20292	6.05804	5.87136	5.78521	5.88598	5.94413	5.9409
A_44_P171008	8.29054	2.7458	3.40693	1.59424	0.311243	0.00633866	LOC100359715	NADH dehydrogenase (ubiquinone) 1 beta subcomplex 3-like	GO:0005739(mitochondrion)|GO:0008137(NADH dehydrogenase (ubiquinone) activity)	PREDICTED: Rattus norvegicus NADH dehydrogenase (ubiquinone) 1 beta subcomplex 3-like (LOC100359715), mRNA [XM_002728545]		XM_002728545	XM_002728545	XM_002728545		100359715			chr18:40203301-40203242	rn|18q11	8.67903	8.0963	8.0963	4.48789	1.78544	1.96408	3.51358	3.18855	3.51865	3.11753	3.01726	3.01726	2.16604	0.836282	0.973851	1.81294	1.6729	1.81502
A_64_P091728	3.34084	1.32828	4.25569	1.33066	1.67984	0.00640398	Slc22a1	solute carrier family 22 (organic cation transporter), member 1	GO:0005277(acetylcholine transmembrane transporter activity)|GO:0005329(dopamine transmembrane transporter activity)|GO:0005333(norepinephrine transmembrane transporter activity)|GO:0005887(integral to plasma membrane)|GO:0006812(cation transport)|GO:0006855(drug transmembrane transport)|GO:0008504(monoamine transmembrane transporter activity)|GO:0008513(secondary active organic cation transmembr…	Rattus norvegicus solute carrier family 22 (organic cation transporter), member 1 (Slc22a1), mRNA [NM_012697]	04976:Bile secretion	NM_012697	NM_012697	NM_012697	Rn.11186	24904	ENSRNOT00000022254	TC576988	chr1:42378235-42378294	rn|1q11	4.42078	2.80088	2.80088	1.00696	1.0138	1.96408	4.5083	3.18855	5.07022	2.1443	1.48588	1.48588	0.01	0.0197766	0.973851	2.17258	1.6729	2.34205
A_44_P267068	29.0451	21.0285	109.84	0.465947	2.38498	0.00644397	Nudt1	nudix (nucleoside diphosphate linked moiety X)-type motif 1	GO:0001669(acrosomal vesicle)|GO:0005634(nucleus)|GO:0005737(cytoplasm)|GO:0005759(mitochondrial matrix)|GO:0006184(GTP catabolic process)|GO:0006195(purine nucleotide catabolic process)|GO:0006200(ATP catabolic process)|GO:0006203(dGTP catabolic process)|GO:0006281(DNA repair)|GO:0008413(8-oxo-7,8-dihydroguanosine triphosphate pyrophosphatase activity)|GO:0030515(snoRNA binding)|GO:0031965(nucle…	Rattus norvegicus nudix (nucleoside diphosphate linked moiety X)-type motif 1 (Nudt1), mRNA [NM_057120]		NM_057120	NM_057120	NM_057120	Rn.10669	117260	ENSRNOT00000001700	TC580510	chr12:14778694-14777991	rn|12q11	24.9524	31.0915	31.0915	15.6284	25.9859	21.4712	99.5393	177.821	52.1593	4.6411	4.95845	4.95845	3.9661	4.69966	4.42433	6.63719	7.47428	5.70485
A_44_P466230	133.894	93.3169	175.541	0.520883	0.911597	0.00649427	Snrk	SNF related kinase	GO:0000287(magnesium ion binding)|GO:0004672(protein kinase activity)|GO:0004674(protein serine/threonine kinase activity)|GO:0005524(ATP binding)|GO:0005634(nucleus)|GO:0006468(protein phosphorylation)|GO:0043523(regulation of neuron apoptotic process)	Rattus norvegicus SNF related kinase (Snrk), mRNA [NM_138833]		NM_138833	NM_138833	NM_138833	Rn.10245	170837	ENSRNOT00000005422	TC574746	chr8:121968256-121968315	rn|8q32	124.858	138.412	138.412	69.9042	114.26	95.7862	191.608	174.229	160.786	6.96415	7.11283	7.11283	6.12731	6.83618	6.58175	7.58201	7.44484	7.329
A_44_P337094	1.57008	1.06742	2.52295	0.556719	1.24099	0.00654041	Prkag1	protein kinase, AMP-activated, gamma 1 non-catalytic subunit	GO:0004679(AMP-activated protein kinase activity)|GO:0005524(ATP binding)|GO:0005634(nucleus)|GO:0005654(nucleoplasm)|GO:0006633(fatty acid biosynthetic process)|GO:0006950(response to stress)|GO:0016208(AMP binding)|GO:0019901(protein kinase binding)|GO:0031588(AMP-activated protein kinase complex)|GO:0043234(protein complex)|GO:0043531(ADP binding)|GO:0050790(regulation of catalytic activity)|G…	Rattus norvegicus protein kinase, AMP-activated, gamma 1 non-catalytic subunit (Prkag1), mRNA [NM_013010]	04910:Insulin signaling pathway|04920:Adipocytokine signaling pathway|05410:Hypertrophic cardiomyopathy (HCM)	NM_013010	NM_013010	NM_013010	Rn.11089	25520	ENSRNOT00000020093	TC577958	chr7:137583200-137583141	rn|7q36	1.65274	1.52875	1.52875	1.18149	1.0138	1.00696	1.68496	3.18855	2.69535	0.72486	0.612357	0.612357	0.240607	0.0197766	0.01	0.752715	1.6729	1.43047
A_64_P139873	27.077	25.7666	61.3002	0.0715685	1.25039	0.00656632	Rhbdf2	rhomboid 5 homolog 2 (Drosophila)	GO:0004252(serine-type endopeptidase activity)|GO:0006508(proteolysis)|GO:0016021(integral to membrane)	Rattus norvegicus rhomboid 5 homolog 2 (Drosophila) (Rhbdf2), transcript variant 1, mRNA [NM_001107067]		NM_001107067	NM_001107067	NM_001107067	Rn.141168	303690	ENSRNOT00000068026		chr10:106715867-106715808	rn|10q32.3	24.9524	28.1393	28.1393	15.6284	27.9392	33.732	62.0961	55.0997	66.7048	4.6411	4.81452	4.81452	3.9661	4.80422	5.07605	5.95643	5.78397	6.05972
A_64_P101658	7158.59	4611.47	5169.15	0.63445	0.164702	0.00677194	Foxa3	forkhead box A3	GO:0001678(cellular glucose homeostasis)|GO:0003677(DNA binding)|GO:0003690(double-stranded DNA binding)|GO:0003700(sequence-specific DNA binding transcription factor activity)|GO:0003705(RNA polymerase II distal enhancer sequence-specific DNA binding transcription factor activity)|GO:0005634(nucleus)|GO:0005667(transcription factor complex)|GO:0006355(regulation of transcription, DNA-dependent)|…	Rattus norvegicus forkhead box A3 (Foxa3), mRNA [NM_017077]	04950:Maturity onset diabetes of the young	NM_017077	NM_017077	NM_017077	Rn.10949	25100	ENSRNOT00000019219	TC578298	chr1:78368126-78368067	rn|1q21	7105.61	7185.08	7185.08	4958.6	4413.36	4462.44	5587.44	5773.47	4146.54	12.7947	12.8108	12.8108	12.2757	12.1077	12.1236	12.448	12.4952	12.0177
A_64_P148946	17358.3	16951.1	28254.9	0.0342445	0.737118	0.00691941	Papola	poly (A) polymerase alpha	GO:0000398(nuclear mRNA splicing, via spliceosome)|GO:0003723(RNA binding)|GO:0004652(polynucleotide adenylyltransferase activity)|GO:0005634(nucleus)|GO:0005730(nucleolus)|GO:0005737(cytoplasm)|GO:0006369(termination of RNA polymerase II transcription)|GO:0006378(mRNA polyadenylation)|GO:0043631(RNA polyadenylation)	Rattus norvegicus poly (A) polymerase alpha (Papola), mRNA [NM_001108056]	03015:mRNA surveillance pathway	NM_001108056	NM_001108056	NM_001108056	Rn.3455	314417	ENSRNOT00000064957	TC627701	chr6:129986638-129986697	rn|6q32	17463.2	17305.8	17305.8	16586.8	16221.6	18045	26214.5	35622.7	22927.4	14.092	14.079	14.079	14.0178	13.9856	14.1393	14.6781	15.1205	14.4848
A_44_P696483	433.273	331.873	402.325	0.384645	0.277732	0.00694365	Vps26b	vacuolar protein sorting 26 homolog B (S. pombe)		Rattus norvegicus vacuolar protein sorting 26 homolog B (S. pombe) (Vps26b), mRNA [NM_001106809]		NM_001106809	NM_001106809	NM_001106809	Rn.61419	300472	ENSRNOT00000072851	TC601021	chr8_random:197866-197925		405.105	447.357	447.357	337.01	319.421	339.187	426.238	420.713	360.025	8.66215	8.80528	8.80528	8.39665	8.31931	8.40594	8.73551	8.71669	8.49195
A_44_P488918	33.4169	8.6203	48.3079	1.95477	2.48645	0.00697982	RGD1565591	similar to Ski protein		PREDICTED: Rattus norvegicus similar to Ski protein (RGD1565591), mRNA [XM_001077382]		XM_001077382	XM_001077382	XM_001077382	Rn.8311	313757		TC582886	chr5:171955116-171955057	rn|5q36	32.9034	33.6737	33.6737	8.51168	7.72593	9.62328	27.334	90.9566	26.6331	5.04016	5.07355	5.07355	3.08944	2.94971	3.26653	4.77262	6.50711	4.73515
A_64_P121474	8.53383	1.26645	1.96016	2.7524	0.630177	0.0070115	Crisp4	cysteine-rich secretory protein 4		Rattus norvegicus cysteine-rich secretory protein 4 (Crisp4), mRNA [NM_001039393]		NM_001039393	NM_001039393	NM_001039393	Rn.161107	654517	ENSRNOT00000040542	TC578806	chr9:16975302-16975243	rn|9q12	4.42078	10.5904	10.5904	1.00696	1.78544	1.00696	1.68496	3.18855	1.00696	2.1443	3.40468	3.40468	0.01	0.836282	0.01	0.752715	1.6729	0.01
A_44_P121351	26.3893	6.48194	17.1557	2.02546	1.40419	0.00708308	Drd2	dopamine receptor D2	GO:0001591(dopamine receptor activity, coupled via Gi/Go)|GO:0001659(temperature homeostasis)|GO:0001666(response to hypoxia)|GO:0001669(acrosomal vesicle)|GO:0001963(synaptic transmission, dopaminergic)|GO:0001964(startle response)|GO:0001975(response to amphetamine)|GO:0001976(neurological system process involved in regulation of systemic arterial blood pressure)|GO:0002027(regulation of heart …	Rattus norvegicus dopamine receptor D2 (Drd2), mRNA [NM_012547]	04080:Neuroactive ligand-receptor interaction|04540:Gap junction	NM_012547	NM_012547	NM_012547	Rn.87299	24318	ENSRNOT00000045944	TC642479	chr8:52706533-52706592	rn|8q23	29.0014	25.0833	25.0833	5.66716	6.36468	7.41398	10.0742	29.4323	11.9606	4.85805	4.64866	4.64866	2.50263	2.67009	2.89025	3.33259	4.87933	3.58022
A_42_P809596	1351.49	1300.6	2089.55	0.0553742	0.684019	0.00709972	Mfsd9	major facilitator superfamily domain containing 9	GO:0005215(transporter activity)|GO:0005886(plasma membrane)|GO:0016021(integral to membrane)|GO:0055085(transmembrane transport)	Rattus norvegicus major facilitator superfamily domain containing 9 (Mfsd9), mRNA [NM_001108215]		NM_001108215	NM_001108215	NM_001108215	Rn.18430	316356	ENSRNOT00000038915	TC592186	chr9:39921535-39921476	rn|9q21	1147.74	1453.36	1453.36	1324.53	1360.28	1216.98	2467.51	2007.64	1793.5	10.1646	10.5052	10.5052	10.3713	10.4097	10.2491	11.2688	10.9713	10.8086
A_64_P139447	7.79459	7.51019	17.8808	0.0536224	1.25149	0.00714197	RGD1311892	similar to hypothetical protein FLJ10901		Rattus norvegicus similar to hypothetical protein FLJ10901 (RGD1311892), mRNA [NM_001134502]		NM_001134502	NM_001134502	NM_001134502	Rn.48092	289399	ENSRNOT00000035404	TC628937	chr13:49250072-49250013	rn|13q13	7.19116	8.0963	8.0963	7.44476	8.32253	6.76328	16.5057	25.1762	11.9606	2.84622	3.01726	3.01726	2.89623	3.05702	2.75772	4.0449	4.65399	3.58022
A_44_P289173	13.7682	9.75256	25.8766	0.497491	1.40779	0.00714304	Grtp1	growth hormone regulated TBC protein 1	GO:0005097(Rab GTPase activator activity)|GO:0005622(intracellular)	Rattus norvegicus growth hormone regulated TBC protein 1 (Grtp1), transcript variant 2, mRNA [NM_001031813]		NM_001031813	NM_001031813	NM_001031813	Rn.19589	361180	ENSRNOT00000026546	NP860657	chr16:81204036-81204095	rn|16q12.5	8.67903	16.3128	16.3128	9.95921	7.72593	11.5725	27.334	26.7981	23.4975	3.11753	4.02793	4.02793	3.31603	2.94971	3.53263	4.77262	4.74406	4.55444
A_44_P529581	1.57008	1.0323	2.79739	0.60498	1.43822	0.00717807	Osgin1	oxidative stress induced growth inhibitor 1	GO:0008083(growth factor activity)|GO:0030308(negative regulation of cell growth)	Rattus norvegicus oxidative stress induced growth inhibitor 1 (Osgin1), nuclear gene encoding mitochondrial protein, mRNA [NM_138504]		NM_138504	NM_138504	NM_138504	Rn.15599	171493	ENSRNOT00000020225	TC575746	chr19:49689658-49689717	rn|19q12	1.65274	1.52875	1.52875	1.00696	1.00696	1.08299	1.68496	3.18855	3.51865	0.72486	0.612357	0.612357	0.01	0.01	0.115015	0.752715	1.6729	1.81502
A_44_P337615	5.90273	1.94697	3.20904	1.60015	0.720908	0.00719996	Tbrg4	transforming growth factor beta regulator 4	GO:0004672(protein kinase activity)|GO:0005739(mitochondrion)|GO:0045333(cellular respiration)	Rattus norvegicus transforming growth factor beta regulator 4 (Tbrg4), mRNA [NM_001012154]		NM_001012154	NM_001012154	NM_001012154	Rn.22830	360977	ENSRNOT00000057144	TC576235	chr14:87373135-87372523	rn|14q21	4.42078	6.6437	6.6437	1.18149	2.69535	1.96408	2.9199	3.18855	3.51865	2.1443	2.73199	2.73199	0.240607	1.43047	0.973851	1.54592	1.6729	1.81502
A_64_P049648	9845.64	8908.62	12240.7	0.144284	0.458412	0.00723022	RGD1562963	similar to chromosome 6 open reading frame 52	GO:0001514(selenocysteine incorporation)|GO:0005634(nucleus)	Rattus norvegicus similar to chromosome 6 open reading frame 52 (RGD1562963), mRNA [NM_001145021]		NM_001145021	NM_001145021	NM_001145021	Rn.26678	498729	ENSRNOT00000060340	TC635474	chr17:29746547-29746606	rn|17p12	9697.05	9919.94	9919.94	7938.7	9466.8	9320.36	13630.9	11496.8	11594.4	13.2433	13.2761	13.2761	12.9547	13.2087	13.1862	13.7346	13.4889	13.5011
A_44_P685613	5.99357	1.32463	3.60379	2.17783	1.44392	0.00723074	Zfp407	zinc finger protein 407	GO:0003676(nucleic acid binding)|GO:0005622(intracellular)|GO:0008270(zinc ion binding)	PREDICTED: Rattus norvegicus zinc finger protein 407 (Zfp407), mRNA [XM_225679]		XM_225679	XM_225679	XM_225679	Rn.28602	307213		TC625056	chr18:80747152-80747093	rn|18q12.3	2.92951	7.52561	7.52561	1.18149	1.78544	1.00696	4.10415	3.18855	3.51865	1.55066	2.91181	2.91181	0.240607	0.836282	0.01	2.03708	1.6729	1.81502
A_44_P311247	4476.8	2339.7	2597.98	0.936143	0.151066	0.00723113	Nhp2l1	NHP2 non-histone chromosome protein 2-like 1 (S. cerevisiae)	GO:0003723(RNA binding)|GO:0005681(spliceosomal complex)|GO:0005730(nucleolus)|GO:0006397(mRNA processing)|GO:0007338(single fertilization)|GO:0008380(RNA splicing)|GO:0030515(snoRNA binding)|GO:0042254(ribosome biogenesis)	Rattus norvegicus NHP2 non-histone chromosome protein 2-like 1 (S. cerevisiae) (Nhp2l1), mRNA [NM_212515]	03008:Ribosome biogenesis in eukaryotes|03040:Spliceosome	NM_212515	NM_212515	NM_212515	Rn.1293	300092	ENSRNOT00000030108	TC582588	chr7:120425239-120425180	rn|7q34	4339.41	4545.5	4545.5	2322.9	2356.66	2339.55	2418.06	3466.07	1909.82	12.0833	12.1502	12.1502	11.1817	11.2025	11.192	11.2396	11.7591	10.8992
A_64_P157044	10.6109	9.40279	35.1495	0.174382	1.90234	0.00729365	Cbx2	chromobox homolog 2	GO:0000122(negative regulation of transcription from RNA polymerase II promoter)|GO:0000792(heterochromatin)|GO:0003682(chromatin binding)|GO:0005634(nucleus)|GO:0031519(PcG protein complex)|GO:0035064(methylated histone residue binding)|GO:0035102(PRC1 complex)|GO:0045137(development of primary sexual characteristics)	Rattus norvegicus chromobox homolog 2 (Cbx2), mRNA [NM_001107071]		NM_001107071	NM_001107071	NM_001107071	Rn.13839	303730	ENSRNOT00000072534	TC582841	chrUn:51852599-51852658		10.6519	10.5904	10.5904	16.7895	5.76148	5.65736	35.5309	41.9784	27.9392	3.41304	3.40468	3.40468	4.06949	2.52644	2.50013	5.151	5.39157	4.80422
A_64_P018918	3.34084	1.26645	2.74354	1.39942	1.11525	0.00762833	Rps2	ribosomal protein S2	GO:0000028(ribosomal small subunit assembly)|GO:0001731(formation of translation preinitiation complex)|GO:0003723(RNA binding)|GO:0003735(structural constituent of ribosome)|GO:0005654(nucleoplasm)|GO:0005730(nucleolus)|GO:0017134(fibroblast growth factor binding)|GO:0022627(cytosolic small ribosomal subunit)|GO:0030529(ribonucleoprotein complex)|GO:0032403(protein complex binding)|GO:0071353(ce…	Rattus norvegicus ribosomal protein S2 (Rps2), mRNA [NM_031838]	03010:Ribosome	NM_031838	NM_031838	NM_031838	Rn.2115	83789	ENSRNOT00000002656	TC624667	chr10:13976628-13976688	rn|10q12	4.42078	2.80088	2.80088	1.00696	1.78544	1.00696	2.34673	3.18855	2.69535	2.1443	1.48588	1.48588	0.01	0.836282	0.01	1.23065	1.6729	1.43047
A_64_P142524	2.03725	1.29179	2.9346	0.657244	1.18379	0.00767213	Ppt2	palmitoyl-protein thioesterase 2	GO:0005764(lysosome)|GO:0006464(cellular protein modification process)|GO:0008152(metabolic process)|GO:0008474(palmitoyl-(protein) hydrolase activity)	Rattus norvegicus palmitoyl-protein thioesterase 2 (Ppt2), mRNA [NM_019367]	00062:Fatty acid elongation|01100:Metabolic pathways|04142:Lysosome	NM_019367	NM_019367	NM_019367	Rn.127781	54398	ENSRNOT00000000497	TC577748	chr20:4233860-4233919	rn|20p12	1.65274	2.2295	2.2295	1.00696	1.78544	1.08299	2.9199	3.18855	2.69535	0.72486	1.15672	1.15672	0.01	0.836282	0.115015	1.54592	1.6729	1.43047
A_44_P236418	5.45103	1.65328	3.13249	1.7212	0.921984	0.00774315	Gfm2	G elongation factor, mitochondrial 2	GO:0003746(translation elongation factor activity)|GO:0003924(GTPase activity)|GO:0005525(GTP binding)|GO:0005739(mitochondrion)|GO:0006184(GTP catabolic process)|GO:0032543(mitochondrial translation)|GO:0032790(ribosome disassembly)|GO:0070125(mitochondrial translational elongation)	Rattus norvegicus G elongation factor, mitochondrial 2 (Gfm2), nuclear gene encoding mitochondrial protein, mRNA [NM_001100665]		NM_001100665	NM_001100665	NM_001100665	Rn.219115	294672	ENSRNOT00000052072	TC582173	chr2:27647763-27648429	rn|2q12	4.42078	5.96616	5.96616	1.18149	2.69535	1.08299	3.51358	3.18855	2.69535	2.1443	2.5768	2.5768	0.240607	1.43047	0.115015	1.81294	1.6729	1.43047
A_43_P14045	2519.34	2228.17	2889.01	0.177186	0.374715	0.00789094	Sema4g	sema domain, immunoglobulin domain (Ig), transmembrane domain (TM) and short cytoplasmic domain, (semaphorin) 4G	GO:0004872(receptor activity)|GO:0007275(multicellular organismal development)|GO:0016021(integral to membrane)	Rattus norvegicus sema domain, immunoglobulin domain (Ig), transmembrane domain (TM) and short cytoplasmic domain, (semaphorin) 4G (Sema4g), mRNA [NM_001108526]	04360:Axon guidance	NM_001108526	NM_001108526	NM_001108526	Rn.1645	361764	ENSRNOT00000019956	TC607661	chr1:250068834-250068893	rn|1q54	2516.37	2520.83	2520.83	2354.65	2274.4	2055.47	3116.34	2622.95	2927.74	11.2971	11.2997	11.2997	11.2013	11.1513	11.0052	11.6056	11.357	11.5156
A_44_P325560	1.35482	1.00696	3.04602	0.428103	1.59693	0.00791465	Apom	apolipoprotein M	GO:0003674(molecular_function)|GO:0005319(lipid transporter activity)|GO:0005543(phospholipid binding)|GO:0005576(extracellular region)|GO:0005615(extracellular space)|GO:0009749(response to glucose stimulus)|GO:0016209(antioxidant activity)|GO:0033344(cholesterol efflux)|GO:0034361(very-low-density lipoprotein particle)|GO:0034362(low-density lipoprotein particle)|GO:0034364(high-density lipopro…	Rattus norvegicus apolipoprotein M (Apom), mRNA [NM_019373]		NM_019373	NM_019373	NM_019373	Rn.262	55939	ENSRNOT00000001126	TC581446	chr20:3756178-3756237	rn|20p12	1.00696	1.52875	1.52875	1.00696	1.00696	1.00696	4.10415	3.18855	1.84536	0.01	0.612357	0.612357	0.01	0.01	0.01	2.03708	1.6729	0.883901
A_64_P088372	2530.17	927.05	1630.54	1.44851	0.814633	0.00792487	Btbd6	BTB (POZ) domain containing 6		Rattus norvegicus BTB (POZ) domain containing 6 (Btbd6), mRNA [NM_001077683]		NM_001077683	NM_001077683	NM_001077683	Rn.6057	690367	ENSRNOT00000019768	TC589372	chr6:137986344-137986403	rn|6q32	2132.47	2729.02	2729.02	1253.17	837.34	690.644	2134.99	1570.84	1185.8	11.0583	11.4142	11.4142	10.2914	9.70967	9.4318	11.06	10.6173	10.2116
A_42_P794748	130.571	112.227	141.654	0.21841	0.335956	0.00796778	Acad11	acyl-CoA dehydrogenase family, member 11	GO:0003995(acyl-CoA dehydrogenase activity)|GO:0004466(long-chain-acyl-CoA dehydrogenase activity)|GO:0005634(nucleus)|GO:0005739(mitochondrion)|GO:0005777(peroxisome)|GO:0016772(transferase activity, transferring phosphorus-containing groups)|GO:0017099(very-long-chain-acyl-CoA dehydrogenase activity)|GO:0031966(mitochondrial membrane)|GO:0033539(fatty acid beta-oxidation using acyl-CoA dehydrog…	Rattus norvegicus acyl-CoA dehydrogenase family, member 11 (Acad11), mRNA [NM_001108181]		NM_001108181	NM_001108181	NM_001108181	Rn.8651	315973	ENSRNOT00000038383	TC589856	chr8:109189700-109189759	rn|8q32	131.489	130.111	130.111	117.911	100.559	118.212	145.013	134.446	145.504	7.0388	7.0236	7.0236	6.88155	6.65189	6.88523	7.18004	7.07088	7.18492
A_44_P294658	3.99111	1.0323	1.96016	1.95093	0.925107	0.00797395	Gng5	guanine nucleotide binding protein (G protein), gamma 5	GO:0003674(molecular_function)|GO:0004871(signal transducer activity)|GO:0005575(cellular_component)|GO:0005739(mitochondrion)|GO:0005834(heterotrimeric G-protein complex)|GO:0007186(G-protein coupled receptor signaling pathway)|GO:0008150(biological_process)	Rattus norvegicus guanine nucleotide binding protein (G protein), gamma 5 (Gng5), mRNA [NM_024377]	04062:Chemokine signaling pathway	NM_024377	NM_024377	NM_024377	Rn.2695	79218	ENSRNOT00000021358	TC586879	chr2:244711093-244711152	rn|2q44	3.52374	4.2248	4.2248	1.00696	1.00696	1.08299	1.68496	3.18855	1.00696	1.81711	2.07888	2.07888	0.01	0.01	0.115015	0.752715	1.6729	0.01
A_64_P030140	1283.61	433.441	578.224	1.5663	0.415795	0.00797816	Tmem47	transmembrane protein 47	GO:0005886(plasma membrane)|GO:0005911(cell-cell junction)|GO:0016021(integral to membrane)	Rattus norvegicus transmembrane protein 47 (Tmem47), mRNA [NM_001109317]		NM_001109317	NM_001109317	NM_001109317	Rn.16447	501569	ENSRNOT00000058434		chrX:67548958-67549017	rn|Xq22	1393.95	1228.43	1228.43	348.901	510.644	440.778	883.862	488.179	362.633	10.445	10.2626	10.2626	8.44667	8.99617	8.78391	9.78768	8.93127	8.50237
A_64_P010613	2.41816	1.09048	3.53517	1.14895	1.69682	0.00799311	Asf1a	ASF1 anti-silencing function 1 homolog A (S. cerevisiae)	GO:0001649(osteoblast differentiation)|GO:0005634(nucleus)|GO:0006281(DNA repair)|GO:0006334(nucleosome assembly)|GO:0016585(chromatin remodeling complex)|GO:0042393(histone binding)|GO:0042692(muscle cell differentiation)	Rattus norvegicus ASF1 anti-silencing function 1 homolog A (S. cerevisiae) (Asf1a), mRNA [NM_001106389]		NM_001106389	NM_001106389	NM_001106389	Rn.163427	294408	ENSRNOT00000000471	TC597090	chr20:32274766-32274825	rn|20q11	1.65274	2.80088	2.80088	1.18149	1.00696	1.08299	2.34673	3.18855	5.07022	0.72486	1.48588	1.48588	0.240607	0.01	0.115015	1.23065	1.6729	2.34205
A_64_P022615	109.917	76.2995	185.472	0.52667	1.28146	0.00807339	Vamp5	vesicle-associated membrane protein 5	GO:0005794(Golgi apparatus)|GO:0005802(trans-Golgi network)|GO:0005886(plasma membrane)|GO:0005887(integral to plasma membrane)|GO:0007519(skeletal muscle tissue development)|GO:0012505(endomembrane system)|GO:0016192(vesicle-mediated transport)|GO:0030154(cell differentiation)|GO:0043001(Golgi to plasma membrane protein transport)	Rattus norvegicus vesicle-associated membrane protein 5 (Vamp5), mRNA [NM_053555]	04130:SNARE interactions in vesicular transport	NM_053555	NM_053555	NM_053555	Rn.22616	89818	ENSRNOT00000016984	TC592496	chr4:105673948-105673889	rn|4q33	101.23	114.26	114.26	65.3125	70.8162	92.7697	127.74	242.717	185.96	6.6615	6.83618	6.83618	6.02929	6.14601	6.53558	6.99706	7.92313	7.53885
A_64_P073470	48.2191	31.3607	31.538	0.620647	0.00813203	0.00809174	Chst14	carbohydrate (N-acetylgalactosamine 4-0) sulfotransferase 14	GO:0001537(N-acetylgalactosamine 4-O-sulfotransferase activity)|GO:0050655(dermatan sulfate proteoglycan metabolic process)	Rattus norvegicus carbohydrate (N-acetylgalactosamine 4-0) sulfotransferase 14 (Chst14), mRNA [NM_001109639]	00532:Glycosaminoglycan biosynthesis - chondroitin sulfate	NM_001109639	NM_001109639	NM_001109639	Rn.106173	691394	ENSRNOT00000073587	TC601113	chr3:105440790-105440849	rn|3q35	45.6577	49.4998	49.4998	37.7101	31.0498	25.3222	34.1531	29.4323	31.0285	5.51279	5.62935	5.62935	5.23688	4.95651	4.66233	5.09395	4.87933	4.95552
A_44_P457218	100.519	82.3934	133.444	0.286863	0.695629	0.00817192	Ddx28	DEAD (Asp-Glu-Ala-Asp) box polypeptide 28	GO:0003676(nucleic acid binding)|GO:0005524(ATP binding)|GO:0005634(nucleus)|GO:0005730(nucleolus)|GO:0005737(cytoplasm)|GO:0005739(mitochondrion)|GO:0008026(ATP-dependent helicase activity)|GO:0042645(mitochondrial nucleoid)	Rattus norvegicus DEAD (Asp-Glu-Ala-Asp) box polypeptide 28 (Ddx28), nuclear gene encoding mitochondrial protein, mRNA [NM_001108898]		NM_001108898	NM_001108898	NM_001108898	Rn.140812	364995	ENSRNOT00000026817	TC640740	chr19:35857340-35857281	rn|19q12	102.173	99.6917	99.6917	98.4775	68.2359	80.4669	145.013	137.407	117.911	6.67487	6.6394	6.6394	6.62172	6.09246	6.33032	7.18004	7.10231	6.88155
A_64_P162437	3.21716	1.97186	4.43033	0.706227	1.16786	0.0082104	Ly6h	lymphocyte antigen 6 complex, locus H		Rattus norvegicus lymphocyte antigen 6 complex, locus H (Ly6h), mRNA [NM_001134839]		NM_001134839	NM_001134839	NM_001134839	Rn.7534	300025	ENSRNOT00000056554	TC623061	chr7:113510488-113510429	rn|7q34	2.92951	3.36098	3.36098	2.16607	1.78544	1.96408	4.10415	3.18855	5.9983	1.55066	1.74888	1.74888	1.11508	0.836282	0.973851	2.03708	1.6729	2.58455
A_42_P598934	1005.77	653.812	850.289	0.621357	0.379076	0.00829692	Lrrfip1	leucine rich repeat (in FLII) interacting protein 1	GO:0003677(DNA binding)|GO:0005634(nucleus)|GO:0005737(cytoplasm)|GO:0006351(transcription, DNA-dependent)|GO:0006355(regulation of transcription, DNA-dependent)	Rattus norvegicus leucine rich repeat (in FLII) interacting protein 1 (Lrrfip1), mRNA [NM_001014269]		NM_001014269	NM_001014269	NM_001014269	Rn.153995	367314	ENSRNOT00000050191	TC574223	chr9:90346805-90346864	rn|9q36	954.743	1031.29	1031.29	589.008	582.852	789.577	795.443	831.755	923.668	9.89897	10.0102	10.0102	9.20214	9.18698	9.62494	9.63562	9.70001	9.85123
A_64_P095710	1.82199	1.00696	2.9346	0.855512	1.54316	0.00847608	Hps1	Hermansky-Pudlak syndrome 1 homolog (human)	GO:0003674(molecular_function)|GO:0005575(cellular_component)|GO:0006996(organelle organization)|GO:0007596(blood coagulation)|GO:0008150(biological_process)|GO:0016023(cytoplasmic membrane-bounded vesicle)|GO:0030318(melanocyte differentiation)|GO:0032816(positive regulation of natural killer cell activation)|GO:0033299(secretion of lysosomal enzymes)|GO:0043473(pigmentation)|GO:0046983(protein …	Rattus norvegicus Hermansky-Pudlak syndrome 1 homolog (human) (Hps1), mRNA [NM_040669]		NM_040669	NM_040669	NM_040669	Rn.17691	114638		TC575215	chr1:248133286-248133345	rn|1q54	1.00696	2.2295	2.2295	1.00696	1.00696	1.00696	2.9199	3.18855	2.69535	0.01	1.15672	1.15672	0.01	0.01	0.01	1.54592	1.6729	1.43047
A_64_P156925	111.466	70.3577	74.654	0.663828	0.0855104	0.00848735	Sprn	shadow of prion protein homolog (zebrafish)	GO:0005886(plasma membrane)|GO:0016020(membrane)|GO:0031225(anchored to membrane)	Rattus norvegicus shadow of prion protein homolog (zebrafish) (Sprn), mRNA [NM_001031845]		NM_001031845	NM_001031845	NM_001031845	Rn.23342	541462	ENSRNOT00000025609	TC635521	chr1:199953376-199953317	rn|1q41	103.22	115.59	115.59	87.8794	58.5403	64.6535	76.4227	72.227	75.3123	6.68958	6.85287	6.85287	6.45745	5.87136	6.01466	6.25593	6.17447	6.23481
A_64_P018142	9.80398	3.60065	3.9335	1.44511	0.127557	0.00860157	Sos1	Son of sevenless homolog 1 (Drosophila)	GO:0005088(Ras guanyl-nucleotide exchange factor activity)|GO:0005886(plasma membrane)|GO:0007264(small GTPase mediated signal transduction)|GO:0007265(Ras protein signal transduction)|GO:0008543(fibroblast growth factor receptor signaling pathway)|GO:0014069(postsynaptic density)|GO:0017124(SH3 domain binding)|GO:0043025(neuronal cell body)|GO:0043234(protein complex)|GO:0045742(positive regulat…	Rattus norvegicus Son of sevenless homolog 1 (Drosophila) (Sos1), mRNA [NM_001100716]	04010:MAPK signaling pathway|04012:ErbB signaling pathway|04062:Chemokine signaling pathway|04320:Dorso-ventral axis formation|04510:Focal adhesion|04540:Gap junction|04630:Jak-STAT signaling pathway|04650:Natural killer cell mediated cytotoxicity|04660:T cell receptor signaling pathway|04662:B cell receptor signaling pathway|04664:Fc epsilon RI signaling pathway|04722:Neurotrophin signaling path…	NM_001100716	NM_001100716	NM_001100716	Rn.91844	313845	ENSRNOT00000009359	TC616747	chr6:3310882-3310823	rn|6q11	10.1438	9.63407	9.63407	2.16607	3.38574	5.25013	5.09329	3.18855	3.51865	3.34253	3.26815	3.26815	1.11508	1.75947	2.39235	2.3486	1.6729	1.81502
A_44_P354062	1.22222	1.00696	3.04602	0.279501	1.59693	0.00861129	Tram1l1	translocation associated membrane protein 1-like 1	GO:0016021(integral to membrane)	Rattus norvegicus translocation associated membrane protein 1-like 1 (Tram1l1), mRNA [NM_001107724]		NM_001107724	NM_001107724	NM_001107724	Rn.103881	310846	ENSRNOT00000013030	TC615667	chr2:221094320-221094379	rn|2q42	1.65274	1.00696	1.00696	1.00696	1.00696	1.00696	4.10415	3.18855	1.84536	0.72486	0.01	0.01	0.01	0.01	0.01	2.03708	1.6729	0.883901
A_42_P677662	2.03725	1.00696	3.18074	1.01662	1.65936	0.00864996	Ttc30b	tetratricopeptide repeat domain 30B	GO:0005929(cilium)|GO:0030030(cell projection organization)	Rattus norvegicus tetratricopeptide repeat domain 30B (Ttc30b), mRNA [NM_001127607]		NM_001127607	NM_001127607	NM_001127607	Rn.87109	499814		TC583575	chr3:58602119-58602060	rn|3q23	1.65274	2.2295	2.2295	1.00696	1.00696	1.00696	4.5083	3.18855	1.84536	0.72486	1.15672	1.15672	0.01	0.01	0.01	2.17258	1.6729	0.883901
A_64_P099053	3.03485	1.38417	4.73931	1.1326	1.77565	0.00876679	LOC686031	hypothetical protein LOC686031		Rattus norvegicus hypothetical protein LOC686031 (LOC686031), mRNA [NM_001109490]		NM_001109490	NM_001109490	NM_001109490	Rn.218498	686031	ENSRNOT00000071062		chrX:47190338-47190279	rn|Xq21	2.38259	3.36098	3.36098	1.18149	1.00696	1.96408	6.7228	3.18855	4.30659	1.25253	1.74888	1.74888	0.240607	0.01	0.973851	2.74906	1.6729	2.10655
A_42_P686820	61.5433	37.2828	53.4892	0.723091	0.520737	0.00882966	Sgce	sarcoglycan, epsilon	GO:0005509(calcium ion binding)|GO:0005737(cytoplasm)|GO:0005856(cytoskeleton)|GO:0007417(central nervous system development)|GO:0016010(dystrophin-associated glycoprotein complex)|GO:0016012(sarcoglycan complex)|GO:0016021(integral to membrane)|GO:0042383(sarcolemma)	Rattus norvegicus sarcoglycan, epsilon (Sgce), mRNA [NM_001002023]		NM_001002023	NM_001002023	NM_001002023	Rn.185815	432360	ENSRNOT00000074177	TC630834			54.0048	65.3125	65.3125	44.4896	31.0498	36.309	53.3609	48.3468	58.7599	5.75501	6.02929	6.02929	5.4754	4.95651	5.18226	5.73771	5.59535	5.87676
A_64_P020970	18.9038	16.0436	42.0666	0.236681	1.39068	0.00883443	Raet1l	retinoic acid early transcript 1L	GO:0006955(immune response)|GO:0016020(membrane)|GO:0019882(antigen processing and presentation)	Rattus norvegicus retinoic acid early transcript 1L (Raet1l), mRNA [NM_001013063]	04650:Natural killer cell mediated cytotoxicity	NM_001013063	NM_001013063	NM_001013063	Rn.108852	292461	ENSRNOT00000028992	TC578563	chr1:2153307-2153248	rn|1p13	26.5871	15.0622	15.0622	11.122	21.4712	15.5376	43.4025	44.5292	38.2682	4.73265	3.91286	3.91286	3.47535	4.42433	3.95769	5.43971	5.47668	5.25807
A_44_P943483	549.575	455.067	618.147	0.272236	0.441871	0.0088723	RGD1305938	similar to expressed sequence AW549877		Rattus norvegicus similar to expressed sequence AW549877 (RGD1305938), mRNA [NM_001134548]		NM_001134548	NM_001134548	NM_001134548	Rn.29775	310362		TC600149	chr2:53886731-53886719	rn|2q16	560.35	544.188	544.188	425.506	523.623	416.073	628.033	645.862	580.548	9.13018	9.08796	9.08796	8.73304	9.03238	8.70069	9.2947	9.33508	9.18127
A_44_P119177	8.89078	2.92353	3.82943	1.6046	0.389419	0.00893258	Parp2	poly (ADP-ribose) polymerase 2	GO:0003950(NAD+ ADP-ribosyltransferase activity)|GO:0005634(nucleus)|GO:0005654(nucleoplasm)|GO:0005730(nucleolus)|GO:0006284(base-excision repair)|GO:0006471(protein ADP-ribosylation)|GO:0008152(metabolic process)	Rattus norvegicus poly (ADP-ribose) polymerase 2 (Parp2), mRNA [NM_001106030]	03410:Base excision repair	NM_001106030	NM_001106030	NM_001106030	Rn.22730	290027	ENSRNOT00000011840	TC611234	chr15:26799347-26799406	rn|15p14	11.6211	7.52561	7.52561	2.16607	3.38574	3.21877	5.60438	3.18855	2.69535	3.53868	2.91181	2.91181	1.11508	1.75947	1.68651	2.48655	1.6729	1.43047
A_64_P015732	36.6121	15.8282	36.4908	1.20982	1.20503	0.00909375	Lnp	limb and neural patterns	GO:0003674(molecular_function)|GO:0005575(cellular_component)|GO:0007596(blood coagulation)|GO:0008150(biological_process)|GO:0035115(embryonic forelimb morphogenesis)|GO:0042733(embryonic digit morphogenesis)	Rattus norvegicus limb and neural patterns (Lnp), mRNA [NM_001077429]		NM_001077429	NM_001077429	NM_001077429	Rn.50581	362151	ENSRNOT00000068018	TC615701	chr3:57137289-57137230	rn|3q23	38.3074	35.7644	35.7644	22.4824	10.0949	14.9073	32.9034	45.5403	31.0285	5.25955	5.16045	5.16045	4.49073	3.33555	3.89795	5.04016	5.50907	4.95552
A_44_P398587	7.54452	6.70883	13.3061	0.169369	0.987953	0.00911732	Usp9x	ubiquitin specific peptidase 9, X-linked	GO:0004221(ubiquitin thiolesterase activity)|GO:0005737(cytoplasm)|GO:0006511(ubiquitin-dependent protein catabolic process)|GO:0007179(transforming growth factor beta receptor signaling pathway)|GO:0008234(cysteine-type peptidase activity)|GO:0016579(protein deubiquitination)|GO:0030509(BMP signaling pathway)|GO:0045177(apical part of cell)|GO:0070410(co-SMAD binding)	Rattus norvegicus ubiquitin specific peptidase 9, X-linked (Usp9x), transcript variant 1, mRNA [NM_001135893]		NM_001135893	NM_001135893	NM_001135893	Rn.7273	363445	ENSRNOT00000048980	TC587993	chrX:21614001-21613942	rn|Xq13	7.58236	7.52561	7.52561	8.51168	6.36468	5.25013	11.7596	16.7895	11.3691	2.92265	2.91181	2.91181	3.08944	2.67009	2.39235	3.55576	4.06949	3.50705
A_64_P064820	97.2053	8.10174	16.4201	3.58473	1.01916	0.00921409	Cacng1	calcium channel, voltage-dependent, gamma subunit 1	GO:0005245(voltage-gated calcium channel activity)|GO:0005891(voltage-gated calcium channel complex)	Rattus norvegicus calcium channel, voltage-dependent, gamma subunit 1 (Cacng1), mRNA [NM_019255]	04010:MAPK signaling pathway|04260:Cardiac muscle contraction|05410:Hypertrophic cardiomyopathy (HCM)|05412:Arrhythmogenic right ventricular cardiomyopathy (ARVC)|05414:Dilated cardiomyopathy	NM_019255	NM_019255	NM_019255	Rn.24079	29658	ENSRNOT00000004349	TC580739	chr10:97105767-97105708	rn|10q32.1	68.7871	111.414	111.414	7.44476	9.44647	7.41398	24.7929	3.18855	21.2787	6.10407	6.79979	6.79979	2.89623	3.23977	2.89025	4.63186	1.6729	4.41134
A_44_P684795	303.454	227.336	283.584	0.416653	0.318953	0.00932146	Irs2	insulin receptor substrate 2	GO:0002053(positive regulation of mesenchymal cell proliferation)|GO:0002903(negative regulation of B cell apoptotic process)|GO:0005158(insulin receptor binding)|GO:0005515(protein binding)|GO:0005575(cellular_component)|GO:0005829(cytosol)|GO:0005886(plasma membrane)|GO:0007420(brain development)|GO:0008283(cell proliferation)|GO:0008284(positive regulation of cell proliferation)|GO:0008286(ins…	Rattus norvegicus insulin receptor substrate 2 (Irs2), mRNA [NM_001168633]	04722:Neurotrophin signaling pathway|04910:Insulin signaling pathway|04920:Adipocytokine signaling pathway|04930:Type II diabetes mellitus|04960:Aldosterone-regulated sodium reabsorption	NM_001168633	NM_001168633	NM_001168633	Rn.10718	29376	ENSRNOT00000032918	TC625397	chr16:83403814-83403873	rn|16q12.5	321.227	294.568	294.568	219.449	238.101	224.457	300.39	303.819	246.545	8.32745	8.20245	8.20245	7.77774	7.89543	7.8103	8.23069	8.24707	7.94571
A_44_P836445	41.7703	41.3473	61.3235	0.014684	0.568647	0.00935273	Aph1a	anterior pharynx defective 1 homolog A (C. elegans)	GO:0001656(metanephros development)|GO:0004175(endopeptidase activity)|GO:0005515(protein binding)|GO:0005783(endoplasmic reticulum)|GO:0005794(Golgi apparatus)|GO:0005887(integral to plasma membrane)|GO:0006509(membrane protein ectodomain proteolysis)|GO:0007220(Notch receptor processing)|GO:0008152(metabolic process)|GO:0016021(integral to membrane)|GO:0016485(protein processing)|GO:0031293(mem…	Rattus norvegicus anterior pharynx defective 1 homolog A (C. elegans) (Aph1a), mRNA [NM_001014255]	04330:Notch signaling pathway|05010:Alzheimer's disease	NM_001014255	NM_001014255	NM_001014255	Rn.22786	365872	ENSRNOT00000056289	TC594813	chr2:190683136-190683195	rn|2q34	37.1415	44.0847	44.0847	40.5994	44.7224	38.7201	62.0961	70.3258	51.5486	5.21496	5.46221	5.46221	5.34339	5.48293	5.27501	5.95643	6.13598	5.68786
A_64_P125096	47.5345	40.359	52.873	0.236085	0.38964	0.00939076	Uck1	uridine-cytidine kinase 1	GO:0004849(uridine kinase activity)|GO:0005524(ATP binding)|GO:0016773(phosphotransferase activity, alcohol group as acceptor)|GO:0019206(nucleoside kinase activity)|GO:0044206(UMP salvage)|GO:0044211(CTP salvage)	Rattus norvegicus uridine-cytidine kinase 1 (Uck1), mRNA [NM_001107831]	00240:Pyrimidine metabolism|00983:Drug metabolism - other enzymes|01100:Metabolic pathways	NM_001107831	NM_001107831	NM_001107831	Rn.20148	311864	ENSRNOT00000015792	TC603428	chr3:11367820-11367761	rn|3p11	45.6577	48.4729	48.4729	45.6577	39.1103	36.309	53.3609	53.7095	51.5486	5.51279	5.59911	5.59911	5.51279	5.28948	5.18226	5.73771	5.74711	5.68786
A_44_P282853	1.35482	1.34997	3.82943	0.00517272	1.5042	0.00944012	Smarcd2	SWI/SNF related, matrix associated, actin dependent regulator of chromatin, subfamily d, member 2	GO:0003674(molecular_function)|GO:0005575(cellular_component)|GO:0006337(nucleosome disassembly)|GO:0006338(chromatin remodeling)|GO:0006351(transcription, DNA-dependent)|GO:0006355(regulation of transcription, DNA-dependent)|GO:0008150(biological_process)|GO:0016514(SWI/SNF complex)	Rattus norvegicus SWI/SNF related, matrix associated, actin dependent regulator of chromatin, subfamily d, member 2 (Smarcd2), mRNA [NM_031983]		NM_031983	NM_031983	NM_031983	Rn.3053	83833	ENSRNOT00000014508	TC628938	chr10:95657089-95657030	rn|10q32.1	1.00696	1.52875	1.52875	1.18149	1.78544	1.08299	5.60438	3.18855	2.69535	0.01	0.612357	0.612357	0.240607	0.836282	0.115015	2.48655	1.6729	1.43047
A_42_P698409	29.4363	11.192	19.2913	1.39513	0.78548	0.00951963	Enpp3	ectonucleotide pyrophosphatase/phosphodiesterase 3	GO:0003676(nucleic acid binding)|GO:0004528(phosphodiesterase I activity)|GO:0004551(nucleotide diphosphatase activity)|GO:0005044(scavenger receptor activity)|GO:0005576(extracellular region)|GO:0006796(phosphate-containing compound metabolic process)|GO:0006955(immune response)|GO:0009143(nucleoside triphosphate catabolic process)|GO:0009986(cell surface)|GO:0016021(integral to membrane)|GO:003…	Rattus norvegicus ectonucleotide pyrophosphatase/phosphodiesterase 3 (Enpp3), mRNA [NM_019370]	00230:Purine metabolism|00500:Starch and sucrose metabolism|00740:Riboflavin metabolism|00760:Nicotinate and nicotinamide metabolism|00770:Pantothenate and CoA biosynthesis|01100:Metabolic pathways	NM_019370	NM_019370	NM_019370	Rn.44	54410	ENSRNOT00000018695	TC629909	chr1:21159733-21159792	rn|1p12	32.0303	28.1393	28.1393	11.9086	10.0949	11.5725	21.3284	25.1762	11.3691	5.00136	4.81452	4.81452	3.57393	3.33555	3.53263	4.41471	4.65399	3.50705
A_64_P120856	1166.01	799.397	1429.5	0.54459	0.838529	0.00953072	Narg2	NMDA receptor regulated 2	GO:0005634(nucleus)	Rattus norvegicus NMDA receptor regulated 2 (Narg2), mRNA [NM_001191108]		NM_001191108	NM_001191108	NM_001191108	Rn.230480	691379	ENSRNOT00000013742		chr8:73876398-73876457	rn|8q24	891.185	1303.42	1303.42	895.397	806.797	695.998	1433.66	1311.16	1543.68	9.79958	10.3481	10.3481	9.80638	9.65606	9.44294	10.4855	10.3566	10.5922
A_64_P041318	441.154	305.314	564.738	0.530989	0.887289	0.00953513	Aspscr1	alveolar soft part sarcoma chromosome region, candidate 1 (human)	GO:0003674(molecular_function)|GO:0005575(cellular_component)|GO:0005829(cytosol)|GO:0006886(intracellular protein transport)|GO:0008150(biological_process)|GO:0009898(internal side of plasma membrane)|GO:0012506(vesicle membrane)|GO:0019898(extrinsic to membrane)|GO:0042593(glucose homeostasis)|GO:0046324(regulation of glucose import)|GO:0048471(perinuclear region of cytoplasm)	Uncharacterized protein [Source:UniProtKB/TrEMBL;Acc:F1LR71] [ENSRNOT00000054944]		ENSRNOT00000054944	XM_001076577	XM_001076577	Rn.20298	691026	ENSRNOT00000054944	TC588541	chr10:110097134-110097193	rn|10q32.3	384.366	469.548	469.548	236.134	312.289	367.518	591.723	617.34	485.151	8.58634	8.87513	8.87513	7.88346	8.28674	8.52167	9.20878	9.26992	8.92229
A_44_P257135	241.233	195.629	317.499	0.302308	0.698628	0.00955911	Slc29a3	solute carrier family 29 (nucleoside transporters), member 3	GO:0005337(nucleoside transmembrane transporter activity)|GO:0005765(lysosomal membrane)|GO:0015858(nucleoside transport)|GO:0016021(integral to membrane)|GO:0031902(late endosome membrane)	Rattus norvegicus solute carrier family 29 (nucleoside transporters), member 3 (Slc29a3), mRNA [NM_181639]		NM_181639	NM_181639	NM_181639	Rn.15870	353307	ENSRNOT00000000689	TC577149	chr20:28042469-28042410	rn|20q11	240.453	241.624	241.624	166.646	183.203	237.038	305.909	362.423	284.164	7.90961	7.91662	7.91662	7.38065	7.5173	7.88897	8.25696	8.50153	8.15058
A_44_P898168	4.5701	1.00924	1.73415	2.17896	0.780966	0.00957126	Slamf7	SLAM family member 7	GO:0004872(receptor activity)|GO:0005886(plasma membrane)|GO:0016021(integral to membrane)|GO:0032814(regulation of natural killer cell activation)	Rattus norvegicus SLAM family member 7 (Slamf7), mRNA [NM_001191550]		NM_001191550	NM_001191550	NM_001191550	Rn.228373	364049	ENSRNOT00000038006		chr13:87644138-87643871	rn|13q24	3.52374	5.09329	5.09329	1.00696	1.0138	1.00696	1.00696	3.18855	1.00696	1.81711	2.3486	2.3486	0.01	0.0197766	0.01	0.01	1.6729	0.01
A_44_P886861	2.41816	1.00924	2.52295	1.26065	1.32185	0.00962681	Ccdc32	coiled-coil domain containing 32		Rattus norvegicus coiled-coil domain containing 32 (Ccdc32), mRNA [NM_001024245]		NM_001024245	NM_001024245	NM_001024245	Rn.154291	296081	ENSRNOT00000013963	TC575829	chr3:105523380-105523321	rn|3q35	1.65274	2.80088	2.80088	1.00696	1.0138	1.00696	1.68496	3.18855	2.69535	0.72486	1.48588	1.48588	0.01	0.0197766	0.01	0.752715	1.6729	1.43047
A_44_P288224	5.45103	2.5053	3.60379	1.12155	0.524532	0.00976165	Serpina12	serpin peptidase inhibitor, clade A (alpha-1 antiproteinase, antitrypsin), member 12	GO:0004867(serine-type endopeptidase inhibitor activity)|GO:0005576(extracellular region)|GO:0006006(glucose metabolic process)|GO:0010951(negative regulation of endopeptidase activity)|GO:0030162(regulation of proteolysis)	Rattus norvegicus serpin peptidase inhibitor, clade A (alpha-1 antiproteinase, antitrypsin), member 12 (Serpina12), mRNA [NM_138825]		NM_138825	NM_138825	NM_138825	Rn.79035	191570	ENSRNOT00000012960	TC578336	chr6:128094571-128094512	rn|6q32	4.42078	5.96616	5.96616	2.16607	3.38574	1.96408	4.10415	3.18855	3.51865	2.1443	2.5768	2.5768	1.11508	1.75947	0.973851	2.03708	1.6729	1.81502
A_64_P017791	40.7726	38.6018	52.0128	0.0789313	0.4302	0.0098064	Skor1	SKI family transcriptional corepressor 1	GO:0000122(negative regulation of transcription from RNA polymerase II promoter)|GO:0000166(nucleotide binding)|GO:0003674(molecular_function)|GO:0003714(transcription corepressor activity)|GO:0005575(cellular_component)|GO:0005634(nucleus)|GO:0005667(transcription factor complex)|GO:0005737(cytoplasm)|GO:0006351(transcription, DNA-dependent)|GO:0008150(biological_process)|GO:0030425(dendrite)|GO…	PREDICTED: Rattus norvegicus SKI family transcriptional corepressor 1, transcript variant 3 (Skor1), mRNA [XM_002727063]		XM_002727063	XM_002727063	XM_002727063	Rn.58197	315748			chr8:67287467-67287408	rn|8q24	43.2385	39.5396	39.5396	36.3778	41.7174	37.7101	47.4946	49.784	58.7599	5.43424	5.30523	5.30523	5.18499	5.38258	5.23688	5.56969	5.63761	5.87676
A_64_P040616	310.974	223.78	243.351	0.474717	0.120961	0.00981234	Rpl32	ribosomal protein L32	GO:0003735(structural constituent of ribosome)|GO:0005840(ribosome)|GO:0006412(translation)|GO:0022625(cytosolic large ribosomal subunit)	Rattus norvegicus ribosomal protein L32 (Rpl32), mRNA [NM_013226]	03010:Ribosome	NM_013226	NM_013226	NM_013226	Rn.110966	28298	ENSRNOT00000014493	TC599134	chr6:145183314-145183255	rn|6q33	278.791	327.066	327.066	238.034	201.26	232.045	230.37	231.547	268.136	8.12304	8.35344	8.35344	7.89502	7.65292	7.85826	7.84781	7.85516	8.06682
A_44_P463530	1.35482	1.00696	3.18074	0.428103	1.65936	0.00987534	Optn	optineurin	GO:0000042(protein targeting to Golgi)|GO:0001155(TFIIIA-class transcription factor binding)|GO:0005737(cytoplasm)|GO:0005794(Golgi apparatus)|GO:0005802(trans-Golgi network)|GO:0007030(Golgi organization)|GO:0008022(protein C-terminus binding)|GO:0016023(cytoplasmic membrane-bounded vesicle)|GO:0034613(cellular protein localization)|GO:0042802(identical protein binding)|GO:0043001(Golgi to plasm…	Rattus norvegicus optineurin (Optn), mRNA [NM_145081]		NM_145081	NM_145081	NM_145081	Rn.63435	246294	ENSRNOT00000042881	TC574261	chr17:84348136-84348195	rn|17q12.3	1.00696	1.52875	1.52875	1.00696	1.00696	1.00696	4.5083	3.18855	1.84536	0.01	0.612357	0.612357	0.01	0.01	0.01	2.17258	1.6729	0.883901
A_42_P788740	145.864	127.137	157.29	0.19824	0.307045	0.00989101	Folr2	folate receptor 2 (fetal)	GO:0003674(molecular_function)|GO:0005575(cellular_component)|GO:0008150(biological_process)	Rattus norvegicus folate receptor 2 (fetal) (Folr2), mRNA [NM_001106283]	04144:Endocytosis	NM_001106283	NM_001106283	NM_001106283	Rn.8801	293154	ENSRNOT00000026925	TC581394	chr1:159296028-159295969	rn|1q32	145.06	146.266	146.266	116.887	129.088	135.437	151.998	168.892	150.981	7.18051	7.19245	7.19245	6.86896	7.01221	7.08148	7.2479	7.39996	7.23822
A_64_P152919	4.81596	1.06742	2.3718	2.1737	1.15186	0.0101117	Gprin3	GPRIN family member 3		PREDICTED: Rattus norvegicus similar to mKIAA2027 protein (RGD1565690), mRNA [XM_002726370]		XM_002726370	XM_002726370	XM_002726370		502784			chr4:88376415-88376356	rn|4q24	5.9983	4.2248	4.2248	1.18149	1.0138	1.00696	2.9199	3.18855	1.00696	2.58455	2.07888	2.07888	0.240607	0.0197766	0.01	1.54592	1.6729	0.01
A_64_P129730	47.8219	39.2621	49.9185	0.284535	0.346437	0.0101165	Tmem79	transmembrane protein 79	GO:0016021(integral to membrane)	Rattus norvegicus transmembrane protein 79 (Tmem79), mRNA [NM_001033896]		NM_001033896	NM_001033896	NM_001033896	Rn.13463	310626	ENSRNOT00000026414	TC576407	chr2:180442176-180442117	rn|2q34	44.4662	49.4998	49.4998	40.5994	37.6472	39.5396	46.5734	55.0997	48.0823	5.47464	5.62935	5.62935	5.34339	5.23447	5.30523	5.54144	5.78397	5.58744
A_44_P244851	149.515	117.36	191.265	0.349352	0.704634	0.0101199	Car3	carbonic anhydrase 3	GO:0004089(carbonate dehydratase activity)|GO:0005737(cytoplasm)|GO:0006730(one-carbon metabolic process)|GO:0006979(response to oxidative stress)|GO:0008270(zinc ion binding)|GO:0016151(nickel cation binding)	Rattus norvegicus carbonic anhydrase 3 (Car3), mRNA [NM_019292]	00910:Nitrogen metabolism	NM_019292	NM_019292	NM_019292	Rn.1647	54232	ENSRNOT00000014180	TC578278	chr2:88110038-88109979	rn|2q23	158.197	145.174	145.174	131.111	92.3776	128.591	189.248	172.956	211.593	7.30558	7.18164	7.18164	7.03465	6.52947	7.00665	7.56413	7.43426	7.72515
A_44_P867129	1599.82	1167.81	1290.06	0.454096	0.143629	0.0101313	Clec16a	C-type lectin domain family 16, member A	GO:0003674(molecular_function)|GO:0005575(cellular_component)|GO:0008150(biological_process)	PREDICTED: Rattus norvegicus C-type lectin domain family 16, member A, transcript variant 1 (Clec16a), mRNA [XM_003750766]		XM_003750766	XM_003750766	XM_003750766	Rn.12453	287044		TC602485	chr10:4871462-4871403	rn|10q11	1528.78	1635.34	1635.34	1149.52	1128.09	1225.83	1454.68	1303.42	1112.09	10.5782	10.6754	10.6754	10.1668	10.1397	10.2595	10.5065	10.3481	10.1191
A_44_P406805	31.2795	23.994	51.9509	0.382543	1.11447	0.0101997	Rfc3	replication factor C (activator 1) 3	GO:0003674(molecular_function)|GO:0003677(DNA binding)|GO:0005524(ATP binding)|GO:0005575(cellular_component)|GO:0005663(DNA replication factor C complex)|GO:0006200(ATP catabolic process)|GO:0006260(DNA replication)|GO:0008150(biological_process)|GO:0016887(ATPase activity)|GO:0046683(response to organophosphorus)	Rattus norvegicus replication factor C (activator 1) 3 (Rfc3), mRNA [NM_001009629]	03030:DNA replication|03420:Nucleotide excision repair|03430:Mismatch repair	NM_001009629	NM_001009629	NM_001009629	Rn.3711	288414	ENSRNOT00000001444	TC579295	chr12:3224682-3224623	rn|12p12	34.974	29.4323	29.4323	22.4824	21.4712	28.0284	69.2376	48.3468	38.2682	5.12821	4.87933	4.87933	4.49073	4.42433	4.80882	6.11348	5.59535	5.25807
A_64_P045260	48.7515	42.7803	76.3337	0.188498	0.835372	0.0102266	Mrpl36	mitochondrial ribosomal protein L36	GO:0003735(structural constituent of ribosome)|GO:0005739(mitochondrion)|GO:0005840(ribosome)|GO:0006412(translation)	Rattus norvegicus mitochondrial ribosomal protein L36 (Mrpl36), nuclear gene encoding mitochondrial protein, mRNA [NM_001108879]		NM_001108879	NM_001108879	NM_001108879	Rn.7601	364656	ENSRNOT00000029531	TC597960	chr17:41347-41288	rn|17p14	45.6577	50.2984	50.2984	40.5994	39.1103	48.6313	97.2439	70.3258	61.4313	5.51279	5.65244	5.65244	5.34339	5.28948	5.60381	6.60354	6.13598	5.9409
A_44_P501752	254.73	104.878	189.332	1.28026	0.852204	0.0102397	RGD1559909	RGD1559909		Rattus norvegicus RGD1559909 (RGD1559909), mRNA [NM_001108678]		NM_001108678	NM_001108678	NM_001108678	Rn.29869	362592	ENSRNOT00000065105	TC593807	chr5:144182522-144182463	rn|5q36	200.439	281.876	281.876	102.696	103.352	108.586	185.726	255.827	126.443	7.64702	8.13892	8.13892	6.68224	6.69143	6.76269	7.53703	7.99902	6.98235
A_64_P003327	75.9523	59.5042	112.913	0.352102	0.924152	0.0102576	Lix1l	Lix1 homolog (mouse)-like	GO:0003674(molecular_function)|GO:0005575(cellular_component)|GO:0008150(biological_process)	Rattus norvegicus Lix1 homolog (mouse)-like (Lix1l), mRNA [NM_001024303]		NM_001024303	NM_001024303	NM_001024303	Rn.3632	499677	ENSRNOT00000056237	TC579716	chr2:191423985-191424044	rn|2q34	74.4034	76.7268	76.7268	56.0685	60.1464	62.2979	139.661	117.815	81.2638	6.2173	6.26166	6.26166	5.80912	5.91041	5.96111	7.12579	6.88038	6.34454
A_64_P005313	8.64074	3.30559	3.46407	1.38625	0.0675602	0.0103259	Pes1	pescadillo ribosomal biogenesis factor 1	GO:0000089(mitotic metaphase)|GO:0000463(maturation of LSU-rRNA from tricistronic rRNA transcript (SSU-rRNA, 5.8S rRNA, LSU-rRNA))|GO:0000466(maturation of 5.8S rRNA from tricistronic rRNA transcript (SSU-rRNA, 5.8S rRNA, LSU-rRNA))|GO:0000793(condensed chromosome)|GO:0005634(nucleus)|GO:0005654(nucleoplasm)|GO:0005730(nucleolus)|GO:0006364(rRNA processing)|GO:0007000(nucleolus organization)|GO:0…	Rattus norvegicus pescadillo ribosomal biogenesis factor 1 (Pes1), mRNA [NM_001044228]		NM_001044228	NM_001044228	NM_001044228	Rn.9521	289740	ENSRNOT00000005996	TC581809	chr14:84632771-84632830	rn|14q21	7.58236	9.16993	9.16993	3.38574	4.56695	1.96408	4.5083	3.18855	2.69535	2.92265	3.19691	3.19691	1.75947	2.19123	0.973851	2.17258	1.6729	1.43047
A_64_P073735	7.13116	1.65328	2.01362	2.10881	0.284465	0.0103774	LOC500700	similar to chromosome 14 open reading frame 145		PREDICTED: Rattus norvegicus similar to chromosome 14 open reading frame 145 (LOC500700), misc_RNA [XR_085864]		XR_085864	XR_085864	XR_085864	Rn.233289	500700		TC581853	chr6:114628229-114628170	rn|6q31	8.10607	6.6437	6.6437	1.18149	2.69535	1.08299	1.00696	3.18855	1.84536	3.019	2.73199	2.73199	0.240607	1.43047	0.115015	0.01	1.6729	0.883901
A_42_P834090	53.1946	34.7864	52.1723	0.612754	0.58476	0.0103797	LOC686298	similar to protein phosphatase 2C eta isoform 2		PREDICTED: Rattus norvegicus protein phosphatase 1M-like (LOC686298), mRNA [XM_001073372]		XM_001073372	XM_001073372	XM_001073372		686298		TC626076			57.2464	51.1686	51.1686	33.7699	31.0498	39.5396	53.3609	60.1735	42.9826	5.83911	5.67719	5.67719	5.07766	4.95651	5.30523	5.73771	5.91106	5.42568
A_64_P109884	4.86912	2.21562	2.52295	1.13595	0.187403	0.0104704	Crx	cone-rod homeobox	GO:0003677(DNA binding)|GO:0003682(chromatin binding)|GO:0003700(sequence-specific DNA binding transcription factor activity)|GO:0005634(nucleus)|GO:0005667(transcription factor complex)|GO:0007623(circadian rhythm)|GO:0043522(leucine zipper domain binding)|GO:0045944(positive regulation of transcription from RNA polymerase II promoter)|GO:0046534(positive regulation of photoreceptor cell differe…	Rattus norvegicus cone-rod homeobox (Crx), mRNA [NM_021855]		NM_021855	NM_021855	NM_021855	Rn.44287	60446	ENSRNOT00000018858	TC580363	chr1:76190727-76190668	rn|1q21	4.42078	5.09329	5.09329	2.16607	1.78544	2.69535	1.68496	3.18855	2.69535	2.1443	2.3486	2.3486	1.11508	0.836282	1.43047	0.752715	1.6729	1.43047
A_64_P125971	69.8319	59.388	92.0457	0.233714	0.632179	0.0106268	Rnf11	ring finger protein 1		Rattus norvegicus ring finger protein 1 (Rnf11), mRNA [NM_001271224]		NM_001271224	NM_001271224	NM_001271224	Rn.233481	100364162		TC585844	chr5:130809762-130809703	rn|5q35	74.4034	67.5461	67.5461	65.3125	55.0733	57.7781	109.455	88.7401	77.9422	6.2173	6.0778	6.0778	6.02929	5.78328	5.85245	6.77419	6.47151	6.28433
A_44_P352113	1.22222	1.06513	3.04602	0.198466	1.51589	0.0107794	Bcdin3d	BCDIN3 domain containing	GO:0001510(RNA methylation)|GO:0005737(cytoplasm)|GO:0008171(O-methyltransferase activity)|GO:0008173(RNA methyltransferase activity)|GO:0010586(miRNA metabolic process)|GO:2000632(negative regulation of pre-miRNA processing)	Rattus norvegicus BCDIN3 domain containing (Bcdin3d), mRNA [NM_001108751]		NM_001108751	NM_001108751	NM_001108751	Rn.50645	363001	ENSRNOT00000043408	TC593921	chr7:138219300-138219241	rn|7q36	1.65274	1.00696	1.00696	1.18149	1.00696	1.00696	4.10415	3.18855	1.84536	0.72486	0.01	0.01	0.240607	0.01	0.01	2.03708	1.6729	0.883901
A_44_P452622	72.2678	65.8441	84.7421	0.134298	0.364024	0.0108663	Zdhhc1	zinc finger, DHHC-type containing 1	GO:0008270(zinc ion binding)|GO:0016409(palmitoyltransferase activity)|GO:0018345(protein palmitoylation)|GO:0046872(metal ion binding)	Rattus norvegicus zinc finger, DHHC-type containing 1 (Zdhhc1), mRNA [NM_001039099]		NM_001039099	NM_001039099	NM_001039099	Rn.41274	291967	ENSRNOT00000066636	TC576844	chr19:35288780-35288721	rn|19q11	71.754	72.5247	72.5247	69.9042	58.5403	69.088	83.2523	90.9566	80.0174	6.16499	6.1804	6.1804	6.12731	5.87136	6.11036	6.37942	6.50711	6.32224
A_64_P078664	18.3589	11.7252	33.7236	0.64687	1.52414	0.0109074	Slc20a2	solute carrier family 20 (phosphate transporter), member 2	GO:0005315(inorganic phosphate transmembrane transporter activity)|GO:0005886(plasma membrane)|GO:0006814(sodium ion transport)|GO:0006817(phosphate ion transport)|GO:0015293(symporter activity)|GO:0016020(membrane)|GO:0016021(integral to membrane)|GO:0019048(virus-host interaction)	Rattus norvegicus solute carrier family 20 (phosphate transporter), member 2 (Slc20a2), mRNA [NM_017223]		NM_017223	NM_017223	NM_017223	Rn.13642	29502	ENSRNOT00000026418	TC574225	chr16:73956390-73956331	rn|16q12.5	24.9524	15.0622	15.0622	9.95921	8.79617	16.4202	40.0145	35.8795	25.2767	4.6411	3.91286	3.91286	3.31603	3.13687	4.0374	5.32245	5.16509	4.65974
A_64_P129945	39.4516	37.2451	53.524	0.0830339	0.523135	0.0109379	Krt75	keratin 75	GO:0005198(structural molecule activity)|GO:0005622(intracellular)|GO:0045095(keratin filament)	Rattus norvegicus keratin 75 (Krt75), mRNA [NM_001008828]		NM_001008828	NM_001008828	NM_001008828	Rn.229344	300247	ENSRNOT00000012640	TC590519	chr7:140320639-140320625	rn|7q36	39.2756	39.5396	39.5396	37.7101	40.2932	33.732	51.0968	46.6662	62.8091	5.29556	5.30523	5.30523	5.23688	5.33246	5.07605	5.67516	5.54431	5.9729
A_64_P061797	1.57008	1.00696	5.16906	0.640841	2.3599	0.01095	Maob	monoamine oxidase B	GO:0005739(mitochondrion)|GO:0005741(mitochondrial outer membrane)|GO:0005743(mitochondrial inner membrane)|GO:0008131(primary amine oxidase activity)|GO:0009636(response to toxin)|GO:0010044(response to aluminum ion)|GO:0010269(response to selenium ion)|GO:0014063(negative regulation of serotonin secretion)|GO:0016021(integral to membrane)|GO:0032496(response to lipopolysaccharide)|GO:0042135(ne…	Rattus norvegicus monoamine oxidase B (Maob), nuclear gene encoding mitochondrial protein, mRNA [NM_013198]	00260:Glycine, serine and threonine metabolism|00330:Arginine and proline metabolism|00340:Histidine metabolism|00350:Tyrosine metabolism|00360:Phenylalanine metabolism|00380:Tryptophan metabolism|00982:Drug metabolism - cytochrome P450|01100:Metabolic pathways	NM_013198	NM_013198	NM_013198	Rn.6656	25750	ENSRNOT00000044009	TC575648	chrX:17657030-17657089	rn|Xq12	1.65274	1.52875	1.52875	1.00696	1.00696	1.00696	9.62328	3.18855	2.69535	0.72486	0.612357	0.612357	0.01	0.01	0.01	3.26653	1.6729	1.43047
A_44_P641262	26.0417	11.2722	28.6145	1.20806	1.34398	0.0110289	Gar1	GAR1 ribonucleoprotein homolog (yeast)	GO:0006364(rRNA processing)|GO:0009982(pseudouridine synthase activity)|GO:0015030(Cajal body)|GO:0030515(snoRNA binding)|GO:0031120(snRNA pseudouridine synthesis)|GO:0031429(box H/ACA snoRNP complex)|GO:0042254(ribosome biogenesis)	Rattus norvegicus GAR1 ribonucleoprotein homolog (yeast) (Gar1), mRNA [NM_001024306]	03008:Ribosome biogenesis in eukaryotes	NM_001024306	NM_001024306	NM_001024306	Rn.15522	499709	ENSRNOT00000013149	TC578892	chr2:227272918-227272859	rn|2q43	27.9586	25.0833	25.0833	11.122	11.5725	11.122	41.1147	16.7895	27.9392	4.80522	4.64866	4.64866	3.47535	3.53263	3.47535	5.36158	4.06949	4.80422
A_64_P114950	2.66145	1.09276	3.06003	1.28423	1.48557	0.0110359	Gpr45	G protein-coupled receptor 45	GO:0007186(G-protein coupled receptor signaling pathway)|GO:0016021(integral to membrane)	Rattus norvegicus G protein-coupled receptor 45 (Gpr45), mRNA [NM_001106906]		NM_001106906	NM_001106906	NM_001106906	Rn.147923	301372	ENSRNOT00000021999		chr9:42238114-42238173	rn|9q22	2.38259	2.80088	2.80088	1.18149	1.0138	1.08299	1.68496	3.18855	4.30659	1.25253	1.48588	1.48588	0.240607	0.0197766	0.115015	0.752715	1.6729	2.10655
A_64_P038872	39.4667	15.3166	2384.65	1.36554	7.28254	0.0110675	A2m	alpha-2-macroglobulin	GO:0001869(negative regulation of complement activation, lectin pathway)|GO:0004866(endopeptidase inhibitor activity)|GO:0004867(serine-type endopeptidase inhibitor activity)|GO:0005102(receptor binding)|GO:0005615(extracellular space)|GO:0006953(acute-phase response)|GO:0006954(inflammatory response)|GO:0007584(response to nutrient)|GO:0009611(response to wounding)|GO:0010037(response to carbon …	Rattus norvegicus alpha-2-macroglobulin (A2m), mRNA [NM_012488]	04610:Complement and coagulation cascades	NM_012488	NM_012488	NM_012488	Rn.225884	24153	ENSRNOT00000019346	TC573877	chr4:158153349-158153408	rn|4q42	42.6109	37.8946	37.8946	11.122	11.5725	23.2552	3104.56	3947.36	102.039	5.41315	5.24392	5.24392	3.47535	3.53263	4.53948	11.6002	11.9467	6.67298
A_42_P705302	84.9243	62.4731	66.0331	0.442943	0.0799553	0.0111008	Larp4b	La ribonucleoprotein domain family, member 4B	GO:0003676(nucleic acid binding)	Rattus norvegicus La ribonucleoprotein domain family, member 4B (Larp4b), mRNA [NM_001107361]		NM_001107361	NM_001107361	NM_001107361	Rn.11463	307070	ENSRNOT00000058548	TC584413	chr17:71932166-71932107	rn|17q12.1	83.1101	85.8314	85.8314	57.9638	65.5011	63.9544	65.5011	75.3519	57.2464	6.37695	6.42343	6.42343	5.85708	6.03345	5.99897	6.03345	6.23557	5.83911
A_44_P681660	34.4949	11.7274	18.7645	1.5565	0.67812	0.0111204	Fn1	fibronectin 1	GO:0001503(ossification)|GO:0001525(angiogenesis)|GO:0001775(cell activation)|GO:0002020(protease binding)|GO:0002931(response to ischemia)|GO:0005201(extracellular matrix structural constituent)|GO:0005515(protein binding)|GO:0005577(fibrinogen complex)|GO:0005578(proteinaceous extracellular matrix)|GO:0005604(basement membrane)|GO:0005615(extracellular space)|GO:0005793(endoplasmic reticulum-Go…	Rattus norvegicus fibronectin 1 (Fn1), mRNA [NM_019143]	04510:Focal adhesion|04512:ECM-receptor interaction|04810:Regulation of actin cytoskeleton|05100:Bacterial invasion of epithelial cells|05146:Amoebiasis|05200:Pathways in cancer|05222:Small cell lung cancer	NM_019143	NM_019143	NM_019143	Rn.1604	25661	ENSRNOT00000019772	TC583264	chr9:70702375-70702316	rn|9q33	36.1375	33.6737	33.6737	9.95921	8.32253	16.9005	11.7596	23.2552	21.2787	5.17542	5.07355	5.07355	3.31603	3.05702	4.07899	3.55576	4.53948	4.41134
A_64_P064501	26.9682	6.61397	7.83132	2.02767	0.243739	0.0111291	Osbpl3	oxysterol binding protein-like 3	GO:0005543(phospholipid binding)	Oxysterol-binding protein [Source:UniProtKB/TrEMBL;Acc:D3ZHZ3] [ENSRNOT00000013828]		ENSRNOT00000013828	XM_003749746	XM_003749746	Rn.205820	362360	ENSRNOT00000013828	TC631157	chr4:78526318-78526259	rn|4q24	30.738	25.0833	25.0833	8.51168	4.56695	6.76328	9.62328	3.18855	10.6821	4.94195	4.64866	4.64866	3.08944	2.19123	2.75772	3.26653	1.6729	3.41713
A_44_P445444	59.2205	54.0273	105.29	0.132407	0.962612	0.0111669	Lhpp	phospholysine phosphohistidine inorganic pyrophosphate phosphatase	GO:0000287(magnesium ion binding)|GO:0004427(inorganic diphosphatase activity)|GO:0005634(nucleus)|GO:0005730(nucleolus)|GO:0005737(cytoplasm)|GO:0005829(cytosol)|GO:0006470(protein dephosphorylation)|GO:0006796(phosphate-containing compound metabolic process)|GO:0008969(phosphohistidine phosphatase activity)|GO:0016787(hydrolase activity)|GO:0042803(protein homodimerization activity)	Rattus norvegicus phospholysine phosphohistidine inorganic pyrophosphate phosphatase (Lhpp), mRNA [NM_001009706]	00190:Oxidative phosphorylation	NM_001009706	NM_001009706	NM_001009706	Rn.15275	361663	ENSRNOT00000022971	TC605382	chr1:192174503-192174562	rn|1q41	64.1384	56.7615	56.7615	46.9035	61.519	53.6594	127.74	114.043	74.0883	6.00312	5.82684	5.82684	5.55162	5.94296	5.74576	6.99706	6.83343	6.21117
A_64_P061464	1.22222	1.06513	4.98106	0.198466	2.22542	0.0112091	Chpf2	chondroitin polymerizing factor 2	GO:0016758(transferase activity, transferring hexosyl groups)|GO:0032580(Golgi cisterna membrane)	Rattus norvegicus chondroitin polymerizing factor 2 (Chpf2), mRNA [NM_001106574]	00532:Glycosaminoglycan biosynthesis - chondroitin sulfate|01100:Metabolic pathways	NM_001106574	NM_001106574	NM_001106574	Rn.37536	296733	ENSRNOT00000014082	TC582584	chr4:5960516-5960457	rn|4q11	1.65274	1.00696	1.00696	1.18149	1.00696	1.00696	9.05929	3.18855	2.69535	0.72486	0.01	0.01	0.240607	0.01	0.01	3.1794	1.6729	1.43047
A_64_P123532	4.29012	1.09276	1.73415	1.97304	0.666256	0.0112393	Mixl1	Mix paired-like homeobox 1	GO:0000790(nuclear chromatin)|GO:0000978(RNA polymerase II core promoter proximal region sequence-specific DNA binding)|GO:0000980(RNA polymerase II distal enhancer sequence-specific DNA binding)|GO:0000987(core promoter proximal region sequence-specific DNA binding)|GO:0001071(nucleic acid binding transcription factor activity)|GO:0001077(RNA polymerase II core promoter proximal region sequence-…	Rattus norvegicus Mix paired-like homeobox 1 (Mixl1), mRNA [NM_001105979]		NM_001105979	NM_001105979	NM_001105979	Rn.218456	289311	ENSRNOT00000004244		chr13:96429293-96429234	rn|13q26	4.42078	4.2248	4.2248	1.18149	1.0138	1.08299	1.00696	3.18855	1.00696	2.1443	2.07888	2.07888	0.240607	0.0197766	0.115015	0.01	1.6729	0.01
A_64_P073570	5.45103	2.92548	3.47168	0.897855	0.246961	0.0112785	Rab6a	RAB6A, member RAS oncogene family	GO:0000042(protein targeting to Golgi)|GO:0000139(Golgi membrane)|GO:0001671(ATPase activator activity)|GO:0003924(GTPase activity)|GO:0005525(GTP binding)|GO:0005794(Golgi apparatus)|GO:0005802(trans-Golgi network)|GO:0005829(cytosol)|GO:0006184(GTP catabolic process)|GO:0007264(small GTPase mediated signal transduction)|GO:0015031(protein transport)|GO:0016020(membrane)|GO:0018125(peptidyl-cyst…	Rattus norvegicus RAB6A, member RAS oncogene family (Rab6a), mRNA [NM_053366]		NM_053366	NM_053366	NM_053366	Rn.1695	84379		TC593997	chr1:158065180-158065239	rn|1q32	4.42078	5.96616	5.96616	3.38574	2.69535	2.69535	2.9199	3.18855	4.30659	2.1443	2.5768	2.5768	1.75947	1.43047	1.43047	1.54592	1.6729	2.10655
A_44_P758470	27.939	8.01975	19.1885	1.80065	1.25862	0.0114295	Vopp1	vesicular, overexpressed in cancer, prosurvival protein 1	GO:0004871(signal transducer activity)|GO:0005768(endosome)|GO:0006351(transcription, DNA-dependent)|GO:0006355(regulation of transcription, DNA-dependent)|GO:0007165(signal transduction)|GO:0030659(cytoplasmic vesicle membrane)|GO:0031301(integral to organelle membrane)	Rattus norvegicus vesicular, overexpressed in cancer, prosurvival protein 1 (Vopp1), mRNA [NM_001108630]		NM_001108630	NM_001108630	NM_001108630	Rn.154707	362374	ENSRNOT00000008885	TC584826	chr4:87186426-87186485	rn|4q24	24.9524	29.4323	29.4323	7.97116	5.76148	10.3266	11.1356	30.8016	15.6284	4.6411	4.87933	4.87933	2.99479	2.52644	3.3683	3.47711	4.94493	3.9661
A_44_P358160	2642.5	1464.44	1474.06	0.851556	0.00944617	0.0114996	Ear11	eosinophil-associated, ribonuclease A family, member 11	GO:0003676(nucleic acid binding)|GO:0004522(pancreatic ribonuclease activity)	Rattus norvegicus eosinophil-associated, ribonuclease A family, member 11 (Ear11), mRNA [NM_138902]		NM_138902	NM_138902	NM_138902	Rn.10626	192264	ENSRNOT00000071093	TC606864	chr15_random:598559-598618		2354.65	2786.43	2786.43	1504.85	1305.38	1583.09	1808.7	1033.79	1579.68	11.2013	11.4442	11.4442	10.5554	10.3503	10.6285	10.8207	10.0137	10.6254
A_43_P11203	260.234	182.75	188.685	0.509937	0.0461095	0.0115849	Lsmd1	LSM domain containing 1		Rattus norvegicus LSM domain containing 1 (Lsmd1), mRNA [NM_001105794]		NM_001105794	NM_001105794	NM_001105794	Rn.2677	287429	ENSRNOT00000013071	TC620205	chr10:56191128-56191187	rn|10q24	259.396	260.652	260.652	209.262	147.108	191.88	181.215	190.427	194.412	8.01901	8.02598	8.02598	7.70917	7.20073	7.58406	7.50156	7.5731	7.60298
A_64_P053631	2210.31	711.884	828.495	1.63453	0.21885	0.0116489	Doc2a	double C2-like domains, alpha	GO:0005215(transporter activity)|GO:0005544(calcium-dependent phospholipid binding)|GO:0005764(lysosome)|GO:0016079(synaptic vesicle exocytosis)|GO:0017158(regulation of calcium ion-dependent exocytosis)|GO:0030054(cell junction)|GO:0030672(synaptic vesicle membrane)|GO:0043005(neuron projection)	Rattus norvegicus double C2-like domains, alpha (Doc2a), mRNA [NM_022937]		NM_022937	NM_022937	NM_022937	Rn.220257	65031	ENSRNOT00000027022		chr1:186031387-186031446	rn|1q36	2290.67	2170.13	2170.13	768.116	639.003	728.534	1261.62	832.623	391.243	11.1616	11.0836	11.0836	9.58518	9.31968	9.50885	10.3011	9.70152	8.61192
A_42_P797303	92.6238	80.2126	114.204	0.207555	0.509717	0.0116494	LOC683007	similar to melanoma inhibitory activity 3		PREDICTED: Rattus norvegicus melanoma inhibitory activity protein 3-like (LOC683007), mRNA [XM_001064186]		XM_001064186	XM_001064186	XM_001064186		683007		TC587453			81.2638	98.3038	98.3038	79.902	72.305	88.4307	111.896	123.939	106.778	6.34454	6.61918	6.61918	6.32016	6.17602	6.46648	6.80601	6.95349	6.73847
A_44_P445694	6.20838	1.326	1.73415	2.22714	0.387155	0.0117608	Wdr91	WD repeat domain 91		Rattus norvegicus WD repeat domain 91 (Wdr91), mRNA [NM_001127298]		NM_001127298	NM_001127298	NM_001127298	Rn.158722	312225	ENSRNOT00000014010	TC585036	chr4:62271755-62270175	rn|4q22	4.42078	7.10218	7.10218	1.00696	1.00696	1.96408	1.00696	3.18855	1.00696	2.1443	2.82826	2.82826	0.01	0.01	0.973851	0.01	1.6729	0.01
A_44_P929767	82.9806	79.2968	151.522	0.065512	0.934192	0.0118002	Sdc3	syndecan 3	GO:0005515(protein binding)|GO:0007155(cell adhesion)|GO:0008092(cytoskeletal protein binding)|GO:0016021(integral to membrane)|GO:0030424(axon)|GO:0043005(neuron projection)|GO:0043234(protein complex)	Rattus norvegicus syndecan 3 (Sdc3), mRNA [NM_053893]	04512:ECM-receptor interaction|04514:Cell adhesion molecules (CAMs)|05144:Malaria	NM_053893	NM_053893	NM_053893	Rn.10504	116673		TC585749	chr5:149486228-149486169	rn|5q36	83.1101	82.9158	82.9158	82.6928	70.8162	84.3812	159.659	190.427	104.479	6.37695	6.37358	6.37358	6.36969	6.14601	6.39885	7.31885	7.5731	6.70707
A_44_P804051	145.145	125.06	197.97	0.214873	0.662661	0.0119675	LOC100294508	dyslexia susceptibility 2-like	GO:0044433(cytoplasmic vesicle part)	Rattus norvegicus dyslexia susceptibility 2-like (LOC100294508), mRNA [NM_001159655]		NM_001159655	NM_001159655	NM_001159655	Rn.229753	100294508	ENSRNOT00000016493	TC622077	chr5:146260107-146260166	rn|5q36	134.088	150.674	150.674	110.454	153.312	111.414	222.222	189.305	182.384	7.06704	7.23528	7.23528	6.78731	7.26033	6.79979	7.79586	7.56457	7.51084
A_44_P239009	2.66145	1.67817	4.12097	0.665325	1.2961	0.0120523	Gars	glycyl-tRNA synthetase	GO:0004820(glycine-tRNA ligase activity)|GO:0005524(ATP binding)|GO:0005737(cytoplasm)|GO:0005739(mitochondrion)|GO:0006426(glycyl-tRNA aminoacylation)|GO:0015966(diadenosine tetraphosphate biosynthetic process)|GO:0030141(secretory granule)|GO:0046983(protein dimerization activity)	Rattus norvegicus glycyl-tRNA synthetase (Gars), mRNA [NM_001271139]	00970:Aminoacyl-tRNA biosynthesis	NM_001271139	NM_001271139	NM_001271139	Rn.3338	297113	ENSRNOT00000014780	TC580915	chr4:83736788-83736729	rn|4q24	2.38259	2.80088	2.80088	2.16607	1.78544	1.08299	4.10415	3.18855	5.07022	1.25253	1.48588	1.48588	1.11508	0.836282	0.115015	2.03708	1.6729	2.34205
A_64_P033134	3.03485	1.38646	3.46407	1.13022	1.32107	0.0120682	Capn11	calpain 11	GO:0001669(acrosomal vesicle)|GO:0004198(calcium-dependent cysteine-type endopeptidase activity)|GO:0005509(calcium ion binding)|GO:0005622(intracellular)|GO:0006508(proteolysis)	Rattus norvegicus calpain 11 (Capn11), mRNA [NM_001002806]		NM_001002806	NM_001002806	NM_001002806	Rn.123410	408218	ENSRNOT00000065754	NP1396878	chr9:10963788-10963847	rn|9q12	2.38259	3.36098	3.36098	1.18149	1.0138	1.96408	4.5083	3.18855	2.69535	1.25253	1.74888	1.74888	0.240607	0.0197766	0.973851	2.17258	1.6729	1.43047
A_43_P15564	6.50489	1.71237	2.01362	1.92553	0.2338	0.0122612	Sebox	SEBOX homeobox	GO:0003700(sequence-specific DNA binding transcription factor activity)|GO:0005634(nucleus)|GO:0006351(transcription, DNA-dependent)|GO:0007275(multicellular organismal development)|GO:0009792(embryo development ending in birth or egg hatching)|GO:0030154(cell differentiation)|GO:0043565(sequence-specific DNA binding)	Rattus norvegicus SEBOX homeobox (Sebox), mRNA [NM_023951]		NM_023951	NM_023951	NM_023951	Rn.211992	58922	ENSRNOT00000013296	TC592927	chr10:64614535-64614594	rn|10q25	7.58236	5.96616	5.96616	2.16607	1.00696	1.96408	1.00696	3.18855	1.84536	2.92265	2.5768	2.5768	1.11508	0.01	0.973851	0.01	1.6729	0.883901
A_42_P540972	1.22222	1.00696	2.79739	0.279501	1.47408	0.0122612	Rasl11b	RAS-like family 11 member B	GO:0003924(GTPase activity)|GO:0005525(GTP binding)|GO:0007264(small GTPase mediated signal transduction)|GO:0016020(membrane)	Rattus norvegicus RAS-like family 11 member B (Rasl11b), mRNA [NM_001002830]		NM_001002830	NM_001002830	NM_001002830	Rn.36357	305302	ENSRNOT00000002869	TC577130	chr14:36393199-36393140	rn|14p11	1.65274	1.00696	1.00696	1.00696	1.00696	1.00696	1.68496	3.18855	3.51865	0.72486	0.01	0.01	0.01	0.01	0.01	0.752715	1.6729	1.81502
A_43_P13006	1.22222	1.00696	2.79739	0.279501	1.47408	0.0122612	Arfrp1	ADP-ribosylation factor related protein 1	GO:0005525(GTP binding)|GO:0005794(Golgi apparatus)|GO:0005802(trans-Golgi network)|GO:0007264(small GTPase mediated signal transduction)|GO:0007369(gastrulation)|GO:0016020(membrane)|GO:0034067(protein localization in Golgi apparatus)|GO:0042147(retrograde transport, endosome to Golgi)|GO:0043001(Golgi to plasma membrane protein transport)	Rattus norvegicus ADP-ribosylation factor related protein 1 (Arfrp1), mRNA [NM_053980]		NM_053980	NM_053980	NM_053980	Rn.10973	117051	ENSRNOT00000019038	TC597379	chr3:170501755-170501378	rn|3q43	1.65274	1.00696	1.00696	1.00696	1.00696	1.00696	1.68496	3.18855	3.51865	0.72486	0.01	0.01	0.01	0.01	0.01	0.752715	1.6729	1.81502
A_42_P733175	3789.35	3022.9	4387.63	0.326017	0.537506	0.012299	Rnf217	ring finger protein 217	GO:0008270(zinc ion binding)|GO:0046872(metal ion binding)	Rattus norvegicus ring finger protein 217 (Rnf217), mRNA [NM_001106204]		NM_001106204	NM_001106204	NM_001106204	Rn.9080	292188	ENSRNOT00000017831	TC602097	chr1:26723682-26723741	rn|1p11	3361.83	4003.11	4003.11	3143.79	3214.83	2710.09	4692.43	4636.33	3834.12	11.715	11.9669	11.9669	11.6183	11.6505	11.4041	12.1961	12.1788	11.9047
A_64_P100346	4.37203	1.38417	7.36143	1.65928	2.41096	0.0123992	Qrich2	glutamine rich 2		Uncharacterized protein [Source:UniProtKB/TrEMBL;Acc:D3ZG97] [ENSRNOT00000034817]		ENSRNOT00000034817	XM_577148	XM_577148		501747	ENSRNOT00000034817	TC608644	chr10:106550104-106550045	rn|10q32.3	2.92951	5.09329	5.09329	1.18149	1.00696	1.96408	10.0742	3.18855	8.8216	1.55066	2.3486	2.3486	0.240607	0.01	0.973851	3.33259	1.6729	3.14104
A_64_P067708	24.2163	14.8701	41.0454	0.703568	1.46481	0.0126348	Tmem50b	transmembrane protein 50B	GO:0005783(endoplasmic reticulum)|GO:0005886(plasma membrane)|GO:0016021(integral to membrane)	Rattus norvegicus transmembrane protein 50B (Tmem50b), mRNA [NM_001025014]		NM_001025014	NM_001025014	NM_001025014	Rn.992	360698	ENSRNOT00000002775	TC575884	chr11:31533884-31533825	rn|11q11	22.4824	25.0833	25.0833	11.9086	9.44647	23.2552	48.6313	41.9784	32.5266	4.49073	4.64866	4.64866	3.57393	3.23977	4.53948	5.60381	5.39157	5.02355
A_42_P493925	67.1353	58.2197	95.9673	0.205566	0.721036	0.012681	Usp48	ubiquitin specific peptidase 48	GO:0004221(ubiquitin thiolesterase activity)|GO:0005634(nucleus)|GO:0005730(nucleolus)|GO:0005737(cytoplasm)|GO:0005739(mitochondrion)|GO:0006511(ubiquitin-dependent protein catabolic process)|GO:0008234(cysteine-type peptidase activity)|GO:0045121(membrane raft)|GO:0045211(postsynaptic membrane)	Rattus norvegicus ubiquitin specific peptidase 48 (Usp48), mRNA [NM_198785]		NM_198785	NM_198785	NM_198785	Rn.100022	362636	ENSRNOT00000031855	TC573711	chr5:156412766-156415844	rn|5q36	63.3804	69.0128	69.0128	62.6529	52.0437	59.9625	118.314	77.5762	92.0113	5.98596	6.10879	6.10879	5.96931	5.70165	5.90599	6.88648	6.27754	6.52374
A_44_P206526	30.8054	30.5277	53.3956	0.0130621	0.806601	0.0127499	Adamts2	ADAM metallopeptidase with thrombospondin type 1 motif, 2	GO:0004222(metalloendopeptidase activity)|GO:0005578(proteinaceous extracellular matrix)|GO:0006508(proteolysis)|GO:0007283(spermatogenesis)|GO:0008152(metabolic process)|GO:0008233(peptidase activity)|GO:0008270(zinc ion binding)|GO:0016485(protein processing)|GO:0030199(collagen fibril organization)|GO:0030324(lung development)|GO:0031012(extracellular matrix)|GO:0043588(skin development)|GO:00…	Rattus norvegicus ADAM metallopeptidase with thrombospondin type 1 motif, 2 (Adamts2), mRNA [NM_001137622]		NM_001137622	NM_001137622	NM_001137622	Rn.86986	287899	ENSRNOT00000065477	TC613449	chr10:36377019-36377078	rn|10q22	36.1375	28.1393	28.1393	25.1342	34.4188	32.0303	63.2254	41.9784	54.983	5.17542	4.81452	4.81452	4.65158	5.10512	5.00136	5.98243	5.39157	5.78091
A_64_P098979	39.6229	25.2929	35.0667	0.647603	0.47137	0.0128683	Tsku	tsukushi, small leucine rich proteoglycan	GO:0005576(extracellular region)|GO:0005615(extracellular space)|GO:0010468(regulation of gene expression)|GO:0021540(corpus callosum morphogenesis)|GO:0021670(lateral ventricle development)|GO:0021960(anterior commissure morphogenesis)|GO:0030178(negative regulation of Wnt receptor signaling pathway)|GO:0043010(camera-type eye development)|GO:0061073(ciliary body morphogenesis)	Rattus norvegicus tsukushi, small leucine rich proteoglycan (Tsku), mRNA [NM_001009965]		NM_001009965	NM_001009965	NM_001009965	Rn.8672	308843	ENSRNOT00000034843	TC575441	chr1:155611290-155611231	rn|1q32	32.9034	42.9826	42.9826	29.0852	21.4712	25.3222	34.1531	33.8569	37.19	5.04016	5.42568	5.42568	4.86221	4.42433	4.66233	5.09395	5.08138	5.21684
A_44_P128453	5.71129	1.34997	3.82943	2.08089	1.5042	0.0130065	Gcnt4	glucosaminyl (N-acetyl) transferase 4, core 2	GO:0002121(inter-male aggressive behavior)|GO:0008375(acetylglucosaminyltransferase activity)|GO:0016020(membrane)|GO:0042403(thyroid hormone metabolic process)|GO:0048729(tissue morphogenesis)|GO:0048872(homeostasis of number of cells)|GO:0060993(kidney morphogenesis)	PREDICTED: Rattus norvegicus beta-1,3-galactosyl-O-glycosyl-glycoprotein beta-1,6-N-acetylglucosaminyltransferase 4-like (RGD1563891), mRNA [XM_001069016]	00512:Mucin type O-Glycan biosynthesis|01100:Metabolic pathways	XM_001069016	XM_001069016	XM_001069016		310011			chr2:27440568-27440627	rn|2q12	2.92951	7.10218	7.10218	1.18149	1.78544	1.08299	5.60438	3.18855	2.69535	1.55066	2.82826	2.82826	0.240607	0.836282	0.115015	2.48655	1.6729	1.43047
A_44_P537652	70.4966	63.4323	80.4186	0.152336	0.34231	0.0131687	Arid2	AT rich interactive domain 2 (Arid-rfx like)	GO:0003677(DNA binding)|GO:0005622(intracellular)|GO:0006337(nucleosome disassembly)|GO:0006355(regulation of transcription, DNA-dependent)|GO:0008270(zinc ion binding)	PREDICTED: Rattus norvegicus AT rich interactive domain 2 (Arid-rfx like) (Arid2), mRNA [XM_345867]		XM_345867	XM_345867	XM_345867	Rn.222498	366980		TC583720	chr7:135079815-135079874	rn|7q35	67.8565	71.8167	71.8167	61.6593	63.9841	64.6535	86.0047	84.2024	71.0486	6.08442	6.16625	6.16625	5.94625	5.99964	6.01466	6.42634	6.39579	6.15073
A_44_P714262	108.02	93.9512	134.436	0.201312	0.516938	0.0132215	LOC685763	hypothetical protein LOC685763		Uncharacterized protein [Source:UniProtKB/TrEMBL;Acc:D4ADS0] [ENSRNOT00000049913]		ENSRNOT00000049913				685763	ENSRNOT00000049913		chrX:82137246-82137305	rn|Xq31	101.23	111.414	111.414	91.2438	80.8109	109.799	126.842	131.617	144.849	6.6615	6.79979	6.79979	6.51165	6.33648	6.77872	6.98689	7.0402	7.17841
A_64_P131071	109.861	37.5866	53.6541	1.54738	0.513469	0.013238	Rab35	RAB35, member RAS oncogene family	GO:0000910(cytokinesis)|GO:0005525(GTP binding)|GO:0005546(phosphatidylinositol-4,5-bisphosphate binding)|GO:0005739(mitochondrion)|GO:0005768(endosome)|GO:0005886(plasma membrane)|GO:0005905(coated pit)|GO:0007264(small GTPase mediated signal transduction)|GO:0008104(protein localization)|GO:0015031(protein transport)|GO:0016197(endosomal transport)|GO:0019003(GDP binding)|GO:0031253(cell projec…	Rattus norvegicus RAB35, member RAS oncogene family (Rab35), mRNA [NM_001013046]		NM_001013046	NM_001013046	NM_001013046	Rn.18008	288700	ENSRNOT00000030031	TC576341	chr12:42228698-42228639	rn|12q16	77.8749	125.854	125.854	57.9638	29.4739	25.3222	48.6313	48.3468	63.9841	6.28309	6.9756	6.9756	5.85708	4.88136	4.66233	5.60381	5.59535	5.99964
A_44_P1026688	206.598	181.426	272.494	0.18745	0.586843	0.0133529	Sypl1	synaptophysin-like 1	GO:0005215(transporter activity)|GO:0008021(synaptic vesicle)|GO:0016020(membrane)|GO:0016021(integral to membrane)|GO:0030141(secretory granule)	Rattus norvegicus synaptophysin-like 1 (Sypl1), mRNA [NM_001014263]		NM_001014263	NM_001014263	NM_001014263	Rn.17193	366595	ENSRNOT00000067849	TC580167	chr6:51303774-51303833	rn|6q16	208.41	205.692	205.692	197.807	179.403	167.066	222.222	314.564	280.695	7.70328	7.68435	7.68435	7.62795	7.48706	7.38428	7.79586	8.29721	8.13286
A_64_P093567	5.15202	1.65328	3.40693	1.63981	1.04314	0.0133579	Spetex-2A	Spetex-2A protein		Rattus norvegicus Spetex-2A protein (Spetex-2A), mRNA [NM_001009976]		NM_001009976	NM_001009976	NM_001009976	Rn.198259	364261		TC591400	chr15:6104678-6104737	rn|15p16	3.52374	5.96616	5.96616	1.18149	2.69535	1.08299	3.51358	3.18855	3.51865	1.81711	2.5768	2.5768	0.240607	1.43047	0.115015	1.81294	1.6729	1.81502
A_44_P904810	5.90273	1.97186	2.01362	1.58182	0.0302331	0.0133755	Nckap1l	NCK associated protein 1 like	GO:0001782(B cell homeostasis)|GO:0002262(myeloid cell homeostasis)|GO:0005829(cytosol)|GO:0006461(protein complex assembly)|GO:0030011(maintenance of cell polarity)|GO:0030295(protein kinase activator activity)|GO:0030593(neutrophil chemotaxis)|GO:0030675(Rac GTPase activator activity)|GO:0030838(positive regulation of actin filament polymerization)|GO:0030866(cortical actin cytoskeleton organiz…	Rattus norvegicus NCK associated protein 1 like (Nckap1l), mRNA [NM_001108119]	04810:Regulation of actin cytoskeleton	NM_001108119	NM_001108119	NM_001108119	Rn.149002	315348	ENSRNOT00000065753	TC596346	chr7:142396708-142396767	rn|7q36	4.42078	6.6437	6.6437	2.16607	1.78544	1.96408	1.00696	3.18855	1.84536	2.1443	2.73199	2.73199	1.11508	0.836282	0.973851	0.01	1.6729	0.883901
A_42_P837441	30.0472	10.5145	20.4238	1.51485	0.95787	0.0133764	Fam53b	family with sequence similarity 53, member B		Rattus norvegicus family with sequence similarity 53, member B (Fam53b), mRNA [NM_001107556]		NM_001107556	NM_001107556	NM_001107556	Rn.12282	309060		TC583295	chr1:192180148-192180089	rn|1q41	27.9586	31.0915	31.0915	11.122	10.0949	10.3266	27.334	23.2552	10.6821	4.80522	4.95845	4.95845	3.47535	3.33555	3.3683	4.77262	4.53948	3.41713
A_64_P143370	278.943	190.443	207.151	0.550614	0.121325	0.0134573	Fig4	FIG4 homolog, SAC1 lipid phosphatase domain containing (S. cerevisiae)	GO:0004438(phosphatidylinositol-3-phosphatase activity)|GO:0005783(endoplasmic reticulum)|GO:0005794(Golgi apparatus)|GO:0007033(vacuole organization)|GO:0007626(locomotory behavior)|GO:0010008(endosome membrane)|GO:0010976(positive regulation of neuron projection development)|GO:0031642(negative regulation of myelination)|GO:0032288(myelin assembly)|GO:0034593(phosphatidylinositol bisphosphate p…	Rattus norvegicus FIG4 homolog, SAC1 lipid phosphatase domain containing (S. cerevisiae) (Fig4), mRNA [NM_001047096]		NM_001047096	NM_001047096	NM_001047096	Rn.11982	309855	ENSRNOT00000000343	TC585229	chr20:45123918-45123859	rn|20q12	275.038	280.895	280.895	154.231	192.64	224.457	199.428	200.566	221.458	8.10349	8.13389	8.13389	7.26895	7.58976	7.8103	7.63973	7.64794	7.79089
A_44_P632415	104.95	61.377	69.0296	0.773927	0.169517	0.0134612	LOC679203	similar to Negative elongation factor D (NELF-D) (TH1-like protein)		Rattus norvegicus similar to Negative elongation factor D (NELF-D) (TH1-like protein) (LOC679203), mRNA [NM_001271254]		NM_001271254	NM_001271254	NM_001271254		679203		TC609589			103.22	105.815	105.815	71.0203	52.0437	61.067	83.2523	52.7879	71.0486	6.68958	6.72539	6.72539	6.15016	5.70165	5.93232	6.37942	5.72213	6.15073
A_42_P839226	2813.83	1460.56	4376.55	0.946019	1.58328	0.0134859	Nup37	nucleoporin 37	GO:0000776(kinetochore)|GO:0015288(porin activity)|GO:0031080(Nup107-160 complex)|GO:0046930(pore complex)	Rattus norvegicus nucleoporin 37 (Nup37), mRNA [NM_001106775]	03013:RNA transport	NM_001106775	NM_001106775	NM_001106775	Rn.135562	299706	ENSRNOT00000006760	TC595008	chr7:24871899-24871958	rn|7q13	2846.11	2797.69	2797.69	1317.73	1293.65	1770.29	3686.22	6783.75	2659.66	11.4748	11.45	11.45	10.3638	10.3372	10.7898	11.8479	12.7279	11.377
A_44_P484836	419.568	383.997	642.388	0.127809	0.742348	0.0135451	Tjp2	tight junction protein 2	GO:0005737(cytoplasm)|GO:0005886(plasma membrane)|GO:0005923(tight junction)|GO:0008022(protein C-terminus binding)|GO:0010033(response to organic substance)|GO:0030054(cell junction)	Rattus norvegicus tight junction protein 2 (Tjp2), mRNA [NM_053773]	04530:Tight junction	NM_053773	NM_053773	NM_053773	Rn.10965	115769	ENSRNOT00000065921	TC586301	chr1:227476416-227476357	rn|1q51	415.509	421.598	421.598	315.006	379.114	457.872	742.004	669.075	516.085	8.69874	8.71972	8.71972	8.29924	8.56649	8.8388	9.53528	9.38602	9.01146
A_64_P024331	90.1894	63.2032	65.6011	0.51296	0.0537224	0.0135907	Olr1185	olfactory receptor 1185	GO:0004930(G-protein coupled receptor activity)|GO:0004984(olfactory receptor activity)|GO:0005886(plasma membrane)|GO:0007186(G-protein coupled receptor signaling pathway)|GO:0016021(integral to membrane)|GO:0050911(detection of chemical stimulus involved in sensory perception of smell)	Rattus norvegicus olfactory receptor 1185 (Olr1185), mRNA [NM_001000982]		NM_001000982	NM_001000982	NM_001000982	Rn.153209	405337	ENSRNOT00000061271	NP1478877	chr8:19031592-19031651	rn|8q13	96.5536	87.0073	87.0073	72.1236	53.5316	63.9544	69.2376	57.9886	69.577	6.59326	6.44306	6.44306	6.1724	5.74232	5.99897	6.11348	5.8577	6.12054
A_42_P475681	37.4955	13.9247	26.8693	1.42907	0.948319	0.0136127	Nol8	nucleolar protein 8	GO:0000166(nucleotide binding)|GO:0003676(nucleic acid binding)|GO:0005634(nucleus)|GO:0005730(nucleolus)|GO:0005737(cytoplasm)|GO:0006260(DNA replication)|GO:0006364(rRNA processing)|GO:0030307(positive regulation of cell growth)	Rattus norvegicus nucleolar protein 8 (Nol8), mRNA [NM_001108408]		NM_001108408	NM_001108408	NM_001108408	Rn.20702	361221	ENSRNOT00000073035	TC587239	chr17:20945823-20945764	rn|17p14	43.2385	34.624	34.624	9.18072	21.4712	11.122	34.1531	25.1762	21.2787	5.43424	5.1137	5.1137	3.19861	4.42433	3.47535	5.09395	4.65399	4.41134
A_64_P150696	70.5176	67.2361	99.9809	0.0687464	0.572416	0.013645	Araf	v-raf murine sarcoma 3611 viral oncogene homolog	GO:0000165(MAPK cascade)|GO:0000186(activation of MAPKK activity)|GO:0004674(protein serine/threonine kinase activity)|GO:0004709(MAP kinase kinase kinase activity)|GO:0005524(ATP binding)|GO:0005739(mitochondrion)|GO:0005829(cytosol)|GO:0006468(protein phosphorylation)|GO:0007243(intracellular protein kinase cascade)|GO:0033138(positive regulation of peptidyl-serine phosphorylation)|GO:0043066(n…	Rattus norvegicus v-raf murine sarcoma 3611 viral oncogene homolog (Araf), transcript variant 1, mRNA [NM_022532]		NM_022532	NM_022532	NM_022532	Rn.1714	64363	ENSRNOT00000039911	TC575838	chrX:12559027-12558968	rn|Xq12	73.5271	69.0128	69.0128	57.9638	77.324	66.4206	111.261	84.2024	104.479	6.2002	6.10879	6.10879	5.85708	6.27285	6.05356	6.79781	6.39579	6.70707
A_64_P132841	58.7609	36.0889	48.7986	0.703302	0.435285	0.0137472	Gtf2i	general transcription factor II I	GO:0003674(molecular_function)|GO:0003677(DNA binding)|GO:0005575(cellular_component)|GO:0005634(nucleus)|GO:0005730(nucleolus)|GO:0005737(cytoplasm)|GO:0006351(transcription, DNA-dependent)|GO:0006355(regulation of transcription, DNA-dependent)|GO:0009790(embryo development)|GO:0016525(negative regulation of angiogenesis)|GO:0042995(cell projection)|GO:0043025(neuronal cell body)|GO:0051019(mito…	Rattus norvegicus general transcription factor II I (Gtf2i), mRNA [NM_001001512]	03022:Basal transcription factors	NM_001001512	NM_001001512	NM_001001512	Rn.27575	353256	ENSRNOT00000040356	TC574056	chr12:23540966-23541025	rn|12q12	45.6577	65.3125	65.3125	33.7699	39.1103	35.3865	47.4946	45.5403	53.3609	5.51279	6.02929	6.02929	5.07766	5.28948	5.14513	5.56969	5.50907	5.73771
A_64_P050984	1036.21	449.139	503.759	1.20608	0.16557	0.0138029	Sema5a	sema domain, seven thrombospondin repeats (type 1 and type 1-like), transmembrane domain (TM) and short cytoplasmic domain, (semaphorin) 5A	GO:0001569(patterning of blood vessels)|GO:0007165(signal transduction)|GO:0007411(axon guidance)|GO:0008046(axon guidance receptor activity)|GO:0016021(integral to membrane)|GO:0048754(branching morphogenesis of a tube)	Rattus norvegicus sema domain, seven thrombospondin repeats (type 1 and type 1-like), transmembrane domain (TM) and short cytoplasmic domain, (semaphorin) 5A (Sema5a), mRNA [NM_001107659]	04360:Axon guidance	NM_001107659	NM_001107659	NM_001107659	Rn.14619	310207	ENSRNOT00000016506	TC639178	chr2:85152045-85152104	rn|2q23	886.625	1111	1111	595.881	370.948	380.589	384.843	718.209	408.224	9.79218	10.1176	10.1176	9.21888	8.53507	8.57209	8.58813	9.48826	8.67322
A_42_P794172	177.278	100.528	439.739	0.818417	2.12905	0.0139551	Rnf31	ring finger protein 31	GO:0000209(protein polyubiquitination)|GO:0004842(ubiquitin-protein ligase activity)|GO:0005829(cytosol)|GO:0009898(internal side of plasma membrane)|GO:0016567(protein ubiquitination)|GO:0023035(CD40 signaling pathway)|GO:0035631(CD40 receptor complex)|GO:0043123(positive regulation of I-kappaB kinase/NF-kappaB cascade)|GO:0043130(ubiquitin binding)|GO:0050852(T cell receptor signaling pathway)|…	Rattus norvegicus ring finger protein 31 (Rnf31), mRNA [NM_001108868]		NM_001108868	NM_001108868	NM_001108868	Rn.138034	364386	ENSRNOT00000026333	TC614099	chr15:33738171-33738230	rn|15p13	74.4034	228.715	228.715	111.535	87.2439	102.804	599.533	372.706	346.978	6.2173	7.83741	7.83741	6.80135	6.44698	6.68376	9.2277	8.5419	8.4387
A_44_P1019245	1.35482	1.06513	2.52295	0.347069	1.24408	0.0139813	Zmat3	zinc finger, matrin type 3	GO:0003676(nucleic acid binding)|GO:0003723(RNA binding)|GO:0005622(intracellular)|GO:0005730(nucleolus)|GO:0006915(apoptotic process)|GO:0006917(induction of apoptosis)|GO:0006974(response to DNA damage stimulus)|GO:0008270(zinc ion binding)|GO:0015031(protein transport)|GO:0040008(regulation of growth)|GO:0046872(metal ion binding)	Rattus norvegicus zinc finger, matrin type 3 (Zmat3), mRNA [NM_022548]	04115:p53 signaling pathway	NM_022548	NM_022548	NM_022548	Rn.2925	64394		TC624940	chr2:118537633-118537692	rn|2q25	1.00696	1.52875	1.52875	1.18149	1.00696	1.00696	1.68496	3.18855	2.69535	0.01	0.612357	0.612357	0.240607	0.01	0.01	0.752715	1.6729	1.43047
A_64_P082362	3003.39	2613.64	3391.52	0.200527	0.37587	0.0139889	Phox2b	paired-like homeobox 2b	GO:0000790(nuclear chromatin)|GO:0000977(RNA polymerase II regulatory region sequence-specific DNA binding)|GO:0000978(RNA polymerase II core promoter proximal region sequence-specific DNA binding)|GO:0001764(neuron migration)|GO:0002087(regulation of respiratory gaseous exchange by neurological system process)|GO:0003357(noradrenergic neuron differentiation)|GO:0003360(brainstem development)|GO:…	Paired-like homeobox 2b [Source:UniProtKB/TrEMBL;Acc:Q5NSW4] [ENSRNOT00000003136]		ENSRNOT00000003136	XM_344239	XM_344239		364152	ENSRNOT00000003136		chr14:43677911-43677970	rn|14p11	3286.91	2861.62	2861.62	2880.77	2476.07	2484.09	3545.89	3418.51	3210.17	11.6825	11.4826	11.4826	11.4922	11.2738	11.2785	11.7919	11.7392	11.6484
A_64_P126488	110.295	51.1292	59.541	1.10915	0.219737	0.0140887	Lrpprc	leucine-rich pentatricopeptide repeat containing	GO:0000794(condensed nuclear chromosome)|GO:0003674(molecular_function)|GO:0003697(single-stranded DNA binding)|GO:0003723(RNA binding)|GO:0005575(cellular_component)|GO:0005634(nucleus)|GO:0005637(nuclear inner membrane)|GO:0005640(nuclear outer membrane)|GO:0005654(nucleoplasm)|GO:0005737(cytoplasm)|GO:0005739(mitochondrion)|GO:0005856(cytoskeleton)|GO:0005874(microtubule)|GO:0006351(transcript…	Rattus norvegicus leucine-rich pentatricopeptide repeat containing (Lrpprc), mRNA [NM_001008519]		NM_001008519	NM_001008519	NM_001008519	Rn.92051	313867	ENSRNOT00000008200	TC591526	chr6:8087398-8086728	rn|6q12	90.0799	120.403	120.403	62.6529	36.1375	54.5971	44.7224	67.1959	66.7048	6.49313	6.91172	6.91172	5.96931	5.17542	5.77075	5.48293	6.0703	6.05972
A_64_P047381	8.39834	3.30559	3.46407	1.3452	0.0675602	0.014187	Gns	glucosamine (N-acetyl)-6-sulfatase	GO:0005539(glycosaminoglycan binding)|GO:0005764(lysosome)|GO:0008449(N-acetylglucosamine-6-sulfatase activity)|GO:0008484(sulfuric ester hydrolase activity)|GO:0042340(keratan sulfate catabolic process)|GO:0043199(sulfate binding)	Rattus norvegicus glucosamine (N-acetyl)-6-sulfatase (Gns), mRNA [NM_001011989]	00531:Glycosaminoglycan degradation|01100:Metabolic pathways|04142:Lysosome	NM_001011989	NM_001011989	NM_001011989	Rn.228654	299825	ENSRNOT00000006566	TC577417	chr7:60690182-60690241	rn|7q22	10.1438	7.52561	7.52561	3.38574	4.56695	1.96408	4.5083	3.18855	2.69535	3.34253	2.91181	2.91181	1.75947	2.19123	0.973851	2.17258	1.6729	1.43047
A_64_P058266	11078.9	6990.65	7249.86	0.664318	0.0525272	0.0142074	Cox6c-ps1	cytochrome c oxidase subunit VIc, pseudogene	GO:0004129(cytochrome-c oxidase activity)|GO:0005743(mitochondrial inner membrane)|GO:0016021(integral to membrane)	Rattus norvegicus cytochrome c oxidase subunit VIc, pseudogene (Cox6c-ps1), non-coding RNA [NR_037621]		NR_037621	NR_037621	NR_037621	Rn.10885	286962		TC580554	chr19:54398198-54398139	rn|19q12	11342.4	10947.2	10947.2	8439.65	6577.11	5955.19	7149.03	8604.45	5996.12	13.4694	13.4183	13.4183	13.043	12.6832	12.5399	12.8035	13.0709	12.5498
A_44_P251212	44.6421	29.8223	36.3929	0.582013	0.287266	0.0142099	Pfkm	phosphofructokinase, muscle	GO:0001678(cellular glucose homeostasis)|GO:0003872(6-phosphofructokinase activity)|GO:0005524(ATP binding)|GO:0005829(cytosol)|GO:0005945(6-phosphofructokinase complex)|GO:0006002(fructose 6-phosphate metabolic process)|GO:0006096(glycolysis)|GO:0008022(protein C-terminus binding)|GO:0008443(phosphofructokinase activity)|GO:0016208(AMP binding)|GO:0016324(apical plasma membrane)|GO:0019900(kinas…	Rattus norvegicus phosphofructokinase, muscle (Pfkm), mRNA [NM_031715]	00010:Glycolysis / Gluconeogenesis|00030:Pentose phosphate pathway|00051:Fructose and mannose metabolism|00052:Galactose metabolism|01100:Metabolic pathways	NM_031715	NM_031715	NM_031715	Rn.11004	65152	ENSRNOT00000013374	TC597540	chr7:136845936-136845995	rn|7q36	42.6109	45.6577	45.6577	30.4992	27.9392	31.0285	32.123	44.5292	32.5266	5.41315	5.51279	5.51279	4.9307	4.80422	4.95552	5.00554	5.47668	5.02355
A_44_P729621	35.509	21.3725	31.538	0.732432	0.561336	0.0142397	Maml1	mastermind like 1 (Drosophila)	GO:0002193(MAML1-RBP-Jkappa- ICN1 complex)|GO:0003713(transcription coactivator activity)|GO:0005634(nucleus)|GO:0005730(nucleolus)|GO:0006468(protein phosphorylation)|GO:0007219(Notch signaling pathway)|GO:0010831(positive regulation of myotube differentiation)|GO:0019901(protein kinase binding)|GO:0042605(peptide antigen binding)|GO:0043231(intracellular membrane-bounded organelle)|GO:0045944(p…	Rattus norvegicus mastermind like 1 (Drosophila) (Maml1), mRNA [NM_001106997]	04330:Notch signaling pathway	NM_001106997	NM_001106997	NM_001106997	Rn.2394	303101	ENSRNOT00000004361	TC589532	chr10:35815126-35815067	rn|10q22	30.738	37.8946	37.8946	22.4824	16.3128	25.3222	34.1531	29.4323	31.0285	4.94195	5.24392	5.24392	4.49073	4.02793	4.66233	5.09395	4.87933	4.95552
A_44_P356014	482.068	401.624	578.546	0.263392	0.526587	0.01425	Cog6	component of oligomeric golgi complex 6	GO:0000139(Golgi membrane)|GO:0006891(intra-Golgi vesicle-mediated transport)|GO:0015031(protein transport)|GO:0017119(Golgi transport complex)|GO:0070085(glycosylation)	Rattus norvegicus component of oligomeric golgi complex 6 (Cog6), mRNA [NM_001004262]		NM_001004262	NM_001004262	NM_001004262	Rn.105874	310411	ENSRNOT00000018385	TC634306	chr2:142767370-142767311	rn|2q26	569.312	438.446	438.446	358.967	429.831	416.073	583.99	587.393	564.255	9.15308	8.77626	8.77626	8.48771	8.74763	8.70069	9.1898	9.19818	9.1402
A_64_P032986	244.253	201.31	281.459	0.278955	0.483503	0.0143914	Lpgat1	lysophosphatidylglycerol acyltransferase 1	GO:0005737(cytoplasm)|GO:0016746(transferase activity, transferring acyl groups)	Rattus norvegicus lysophosphatidylglycerol acyltransferase 1 (Lpgat1), mRNA [NM_001109376]	00564:Glycerophospholipid metabolism	NM_001109376	NM_001109376	NM_001109376	Rn.225027	679692	ENSRNOT00000064492		chr13:107851292-107851351	rn|13q27	214.109	259.325	259.325	208.05	217.527	178.354	294.158	289.652	260.567	7.7422	8.01862	8.01862	7.70078	7.76505	7.4786	8.20045	8.17818	8.02551
A_64_P109462	99.4472	69.7358	85.1055	0.512031	0.287353	0.0145273	Ubxn4	UBX domain protein 4	GO:0005634(nucleus)|GO:0005635(nuclear envelope)|GO:0005730(nucleolus)|GO:0005737(cytoplasm)|GO:0005783(endoplasmic reticulum)|GO:0005789(endoplasmic reticulum membrane)|GO:0006986(response to unfolded protein)	Rattus norvegicus UBX domain protein 4 (Ubxn4), mRNA [NM_001012025]		NM_001012025	NM_001012025	NM_001012025	Rn.2022	304766	ENSRNOT00000004878	TC615663	chr13:40980351-40980410	rn|13q12	93.3816	102.48	102.48	73.5271	60.1464	75.534	96.0027	82.6928	76.6211	6.54507	6.6792	6.6792	6.2002	5.91041	6.23905	6.585	6.36969	6.25967
A_64_P047944	3.61073	1.06513	6.15559	1.76125	2.53086	0.0145664	Cramp1l	Crm, cramped-like (Drosophila)	GO:0003682(chromatin binding)|GO:0005634(nucleus)	Uncharacterized protein [Source:UniProtKB/TrEMBL;Acc:D3ZNU3] [ENSRNOT00000022050]		ENSRNOT00000022050	XM_001058347	XM_001058347		287127	ENSRNOT00000022050		chr10:14215203-14215144	rn|10q12	2.38259	4.2248	4.2248	1.18149	1.00696	1.00696	11.7596	3.18855	3.51865	1.25253	2.07888	2.07888	0.240607	0.01	0.01	3.55576	1.6729	1.81502
A_42_P665941	51.811	35.4163	54.3221	0.548847	0.617127	0.0147773	Glb1	galactosidase, beta 1	GO:0004565(beta-galactosidase activity)|GO:0005764(lysosome)|GO:0008152(metabolic process)|GO:0016936(galactoside binding)|GO:0019388(galactose catabolic process)|GO:0043169(cation binding)	Rattus norvegicus galactosidase, beta 1 (Glb1), mRNA [NM_001108192]	00052:Galactose metabolism|00511:Other glycan degradation|00531:Glycosaminoglycan degradation|00600:Sphingolipid metabolism|00604:Glycosphingolipid biosynthesis - ganglio series|01100:Metabolic pathways|04142:Lysosome	NM_001108192	NM_001108192	NM_001108192	Rn.4187	316033	ENSRNOT00000013632	TC588309	chr8:118863643-118863702	rn|8q32	53.0958	51.1686	51.1686	40.5994	27.9392	37.7101	62.0961	52.7879	48.0823	5.73053	5.67719	5.67719	5.34339	4.80422	5.23688	5.95643	5.72213	5.58744
A_64_P000904	40.3131	29.1143	50.2156	0.469521	0.78641	0.0147949	Kcna3	potassium voltage-gated channel, shaker-related subfamily, member 3	GO:0005249(voltage-gated potassium channel activity)|GO:0005251(delayed rectifier potassium channel activity)|GO:0005515(protein binding)|GO:0005886(plasma membrane)|GO:0006813(potassium ion transport)|GO:0008076(voltage-gated potassium channel complex)|GO:0015271(outward rectifier potassium channel activity)|GO:0045121(membrane raft)|GO:0051260(protein homooligomerization)	Rattus norvegicus potassium voltage-gated channel, shaker-related subfamily, member 3 (Kcna3), mRNA [NM_019270]		NM_019270	NM_019270	NM_019270	Rn.44292	29731	ENSRNOT00000024372	TC574813	chr2:202474156-202474215	rn|2q34	34.974	42.9826	42.9826	22.4824	29.4739	35.3865	54.569	44.5292	51.5486	5.12821	5.42568	5.42568	4.49073	4.88136	5.14513	5.77001	5.47668	5.68786
A_64_P164061	1190.34	994.969	1291.21	0.258646	0.376003	0.0148879	Olr98	olfactory receptor 98	GO:0004930(G-protein coupled receptor activity)|GO:0004984(olfactory receptor activity)|GO:0007186(G-protein coupled receptor signaling pathway)|GO:0016021(integral to membrane)|GO:0050911(detection of chemical stimulus involved in sensory perception of smell)	Rattus norvegicus olfactory receptor 98 (Olr98), mRNA [NM_001000143]	04740:Olfactory transduction	NM_001000143	NM_001000143	NM_001000143	Rn.141890	293240	ENSRNOT00000045286	TC580358	chr1:161150111-161150170	rn|1q32	1319.25	1125.88	1125.88	978.336	911.521	1095.05	1299	1256.52	1318.12	10.3655	10.1368	10.1368	9.93419	9.83213	10.0968	10.3432	10.2952	10.3643
A_44_P384462	3.71425	1.00696	2.29695	1.88307	1.18972	0.0149267	RGD1565713	similar to ribosomal protein L21	GO:0003735(structural constituent of ribosome)|GO:0005840(ribosome)|GO:0006412(translation)	Uncharacterized protein [Source:UniProtKB/TrEMBL;Acc:D3ZM68] [ENSRNOT00000048255]		ENSRNOT00000048255				290239	ENSRNOT00000048255		chr15:34066838-34066897	rn|15p13	4.42078	3.36098	3.36098	1.00696	1.00696	1.00696	1.00696	3.18855	2.69535	2.1443	1.74888	1.74888	0.01	0.01	0.01	0.01	1.6729	1.43047
A_64_P005802	2.41816	1.00696	2.23962	1.26391	1.15326	0.0150399	Sgk494	uncharacterized serine/threonine-protein kinase SgK494	GO:0004674(protein serine/threonine kinase activity)|GO:0005524(ATP binding)	PREDICTED: Rattus norvegicus uncharacterized LOC685208 (LOC685208), mRNA [XM_001062816]		XM_001062816	XM_001062816	XM_001062816		685208			chr10:64340513-64340454	rn|10q25	1.65274	2.80088	2.80088	1.00696	1.00696	1.00696	1.68496	3.18855	1.84536	0.72486	1.48588	1.48588	0.01	0.01	0.01	0.752715	1.6729	0.883901
A_64_P072382	69.2244	44.0751	58.4182	0.651317	0.406453	0.0150684	RGD1560884	similar to myosin tail domain-containing protein		Rattus norvegicus similar to myosin tail domain-containing protein (RGD1560884), mRNA [NM_001134641]		NM_001134641	NM_001134641	NM_001134641	Rn.141483	502957	ENSRNOT00000066293				60.342	73.6656	73.6656	45.6577	36.1375	50.4302	59.9625	63.1328	52.1593	5.91509	6.20292	6.20292	5.51279	5.17542	5.65622	5.90599	5.98032	5.70485
A_42_P537715	15.8849	11.5229	26.677	0.463144	1.21109	0.0151175	Wdr61	WD repeat domain 61	GO:0005634(nucleus)|GO:0005730(nucleolus)|GO:0005737(cytoplasm)|GO:0006351(transcription, DNA-dependent)|GO:0016055(Wnt receptor signaling pathway)|GO:0016593(Cdc73/Paf1 complex)|GO:0032968(positive regulation of transcription elongation from RNA polymerase II promoter)|GO:0035327(transcriptionally active chromatin)|GO:0045638(negative regulation of myeloid cell differentiation)|GO:0045944(positi…	Rattus norvegicus WD repeat domain 61 (Wdr61), mRNA [NM_001025743]	03018:RNA degradation	NM_001025743	NM_001025743	NM_001025743	Rn.3698	363064	ENSRNOT00000017239	TC579377	chr8:58272376-58270887	rn|8q24	15.0289	16.3128	16.3128	16.7895	7.72593	10.0533	22.5001	32.2542	25.2767	3.90967	4.02793	4.02793	4.06949	2.94971	3.3296	4.49186	5.01142	4.65974
A_44_P341428	354.193	341.922	559.569	0.0508658	0.710646	0.0153685	Tfip11	tuftelin interacting protein 11	GO:0003677(DNA binding)|GO:0005578(proteinaceous extracellular matrix)|GO:0005681(spliceosomal complex)|GO:0005737(cytoplasm)|GO:0006355(regulation of transcription, DNA-dependent)|GO:0006397(mRNA processing)|GO:0008380(RNA splicing)|GO:0016607(nuclear speck)|GO:0031214(biomineral tissue development)|GO:0071013(catalytic step 2 spliceosome)	Rattus norvegicus tuftelin interacting protein 11 (Tfip11), mRNA [NM_001008291]		NM_001008291	NM_001008291	NM_001008291	Rn.161710	288718	ENSRNOT00000000828	TC574307	chr19:14319385-14319444	rn|19p11	374.801	343.889	343.889	315.006	322.149	388.612	598.61	657.675	422.421	8.54998	8.4258	8.4258	8.29924	8.33158	8.60219	9.22547	9.36123	8.72254
A_42_P540908	2.2029	1.06513	5.96068	1.04837	2.48444	0.0153839	Asna1	arsA arsenite transporter, ATP-binding, homolog 1 (bacterial)		Rattus norvegicus arsA arsenite transporter, ATP-binding, homolog 1 (bacterial) (Asna1), mRNA [NM_001100505]		NM_001100505	NM_001100505	NM_001100505	Rn.7354	288919	ENSRNOT00000067518	TC612529	chr19:24787434-24792318	rn|19q11	1.00696	2.80088	2.80088	1.18149	1.00696	1.00696	9.62328	3.18855	5.07022	0.01	1.48588	1.48588	0.240607	0.01	0.01	3.26653	1.6729	2.34205
A_64_P160885	3987.35	3415.06	4039.22	0.223519	0.242164	0.0155366	LOC305779	similar to 60S ribosomal protein L7a		PREDICTED: Rattus norvegicus 60S ribosomal protein L7a-like (LOC305779), mRNA [XM_003750354]		XM_003750354	XM_003750354	XM_003750354		305779			chr7:592175-592116	rn|7q11	3874.73	4043.66	4043.66	3374.89	3266.96	3603.34	4087.52	3720.13	4310.01	11.9199	11.9814	11.9814	11.7206	11.6737	11.8151	11.997	11.8611	12.0735
A_64_P085695	27.939	18.7968	45.211	0.57179	1.26618	0.0156811	Rpl36a	ribosomal protein L36a	GO:0022625(cytosolic large ribosomal subunit)	Rattus norvegicus ribosomal protein L36a (Rpl36a), mRNA [NM_001128065]	03010:Ribosome	NM_001128065	NM_001128065	NM_001128065	Rn.23433	292964	ENSRNOT00000057222	TC618954	chrX:122044492-122044551	rn|Xq34	24.9524	29.4323	29.4323	16.7895	11.5725	28.0284	46.5734	49.784	39.2756	4.6411	4.87933	4.87933	4.06949	3.53263	4.80882	5.54144	5.63761	5.29556
A_44_P161602	2.19375	1.26645	4.76577	0.792607	1.91192	0.0156903	Rab43	RAB43, member RAS oncogene family	GO:0005525(GTP binding)|GO:0005886(plasma membrane)|GO:0007264(small GTPase mediated signal transduction)|GO:0015031(protein transport)	Rattus norvegicus RAB43, member RAS oncogene family (Rab43), mRNA [NM_001024331]		NM_001024331	NM_001024331	NM_001024331	Rn.141443	500249	ENSRNOT00000013299	TC580100	chr4:121982442-121982383	rn|4q34	3.52374	1.52875	1.52875	1.00696	1.78544	1.00696	6.03855	3.18855	5.07022	1.81711	0.612357	0.612357	0.01	0.836282	0.01	2.5942	1.6729	2.34205
A_42_P652357	35.1285	32.877	53.8821	0.095562	0.712726	0.0157161	Cttn	cortactin	GO:0001726(ruffle)|GO:0005515(protein binding)|GO:0005737(cytoplasm)|GO:0005938(cell cortex)|GO:0006898(receptor-mediated endocytosis)|GO:0007420(brain development)|GO:0030027(lamellipodium)|GO:0070064(proline-rich region binding)	Rattus norvegicus cortactin (Cttn), mRNA [NM_021868]	04530:Tight junction|05100:Bacterial invasion of epithelial cells	NM_021868	NM_021868	NM_021868	Rn.107869	60465	ENSRNOT00000028283	TC581358	chr1:204865918-204865859	rn|1q41	36.1375	34.624	34.624	32.165	32.734	33.732	69.2376	41.9784	50.4302	5.17542	5.1137	5.1137	5.00742	5.03272	5.07605	6.11348	5.39157	5.65622
A_64_P055117	3.04183	1.97186	2.74354	0.62538	0.476481	0.0157526	Tgds	TDP-glucose 4,6-dehydratase	GO:0000166(nucleotide binding)|GO:0008460(dTDP-glucose 4,6-dehydratase activity)|GO:0009225(nucleotide-sugar metabolic process)|GO:0050662(coenzyme binding)	Rattus norvegicus TDP-glucose 4,6-dehydratase (Tgds), mRNA [NM_001107286]		NM_001107286	NM_001107286	NM_001107286	Rn.106438	306164	ENSRNOT00000067309		chr15:102906747-102906688	rn|15q24	3.52374	2.80088	2.80088	2.16607	1.78544	1.96408	2.34673	3.18855	2.69535	1.81711	1.48588	1.48588	1.11508	0.836282	0.973851	1.23065	1.6729	1.43047
A_64_P124948	2.28053	1.326	3.01798	0.782292	1.18651	0.015881	Arfgap2	ADP-ribosylation factor GTPase activating protein 2	GO:0000139(Golgi membrane)|GO:0005730(nucleolus)|GO:0005737(cytoplasm)|GO:0005794(Golgi apparatus)|GO:0008060(ARF GTPase activator activity)|GO:0008270(zinc ion binding)|GO:0015031(protein transport)|GO:0016192(vesicle-mediated transport)|GO:0032312(regulation of ARF GTPase activity)|GO:0046872(metal ion binding)	Rattus norvegicus ADP-ribosylation factor GTPase activating protein 2 (Arfgap2), mRNA [NM_001033707]	04144:Endocytosis	NM_001033707	NM_001033707	NM_001033707	Rn.3707	362162	ENSRNOT00000057161	TC628153	chr3:75633274-75633333	rn|3q24	2.38259	2.2295	2.2295	1.00696	1.00696	1.96408	2.34673	3.18855	3.51865	1.25253	1.15672	1.15672	0.01	0.01	0.973851	1.23065	1.6729	1.81502
A_64_P047068	1715.83	1181.07	1300.21	0.538805	0.138646	0.0160345	Ppp2r4	protein phosphatase 2A activator, regulatory subunit 4	GO:0005102(receptor binding)|GO:0005524(ATP binding)|GO:0005634(nucleus)|GO:0005730(nucleolus)|GO:0005737(cytoplasm)|GO:0006200(ATP catabolic process)|GO:0008160(protein tyrosine phosphatase activator activity)|GO:0008601(protein phosphatase type 2A regulator activity)|GO:0016887(ATPase activity)|GO:0019211(phosphatase activator activity)|GO:0032515(negative regulation of phosphoprotein phosphata…	Rattus norvegicus protein phosphatase 2A activator, regulatory subunit 4 (Ppp2r4), mRNA [NM_001108577]		NM_001108577	NM_001108577	NM_001108577	Rn.24600	362102	ENSRNOT00000024914	TC593163	chr3:9491119-9491178	rn|3p12	1563.67	1791.91	1791.91	1237.15	1142.49	1163.59	1289.24	1531.09	1080.3	10.6107	10.8073	10.8073	10.2728	10.158	10.1844	10.3323	10.5803	10.0772
A_43_P13111	4.58631	1.61543	2.9346	1.50541	0.861244	0.0161957	Skap2	src kinase associated phosphoprotein 2	GO:0005543(phospholipid binding)|GO:0005737(cytoplasm)|GO:0005886(plasma membrane)|GO:0008285(negative regulation of cell proliferation)|GO:0042113(B cell activation)	Rattus norvegicus src kinase associated phosphoprotein 2 (Skap2), mRNA [NM_130413]		NM_130413	NM_130413	NM_130413	Rn.162747	155183	ENSRNOT00000016608	TC625827	chr4:80150014-80149955	rn|4q24	5.30935	4.2248	4.2248	2.75636	1.00696	1.08299	2.9199	3.18855	2.69535	2.40854	2.07888	2.07888	1.46276	0.01	0.115015	1.54592	1.6729	1.43047
A_44_P250203	1.4655	1.00696	4.41794	0.541392	2.13337	0.0163439	Rbm12	RNA binding motif protein 12	GO:0000166(nucleotide binding)|GO:0003676(nucleic acid binding)|GO:0005634(nucleus)|GO:0005730(nucleolus)	Rattus norvegicus RNA binding motif protein 12 (Rbm12), mRNA [NM_001037657]		NM_001037657	NM_001037657	NM_001037657	Rn.7119	652928	ENSRNOT00000047246	TC594401	chr3:146504375-146504316	rn|3q42	2.38259	1.00696	1.00696	1.00696	1.00696	1.00696	7.36992	3.18855	2.69535	1.25253	0.01	0.01	0.01	0.01	0.01	2.88165	1.6729	1.43047
A_44_P762275	2745.52	1967.72	2457.08	0.48055	0.320418	0.0164057	LOC687516	similar to zinc finger protein 146	GO:0003676(nucleic acid binding)|GO:0005730(nucleolus)|GO:0005737(cytoplasm)|GO:0008270(zinc ion binding)	PREDICTED: Rattus norvegicus zinc finger protein OZF-like (LOC687516), mRNA [XM_001078904]		XM_001078904	XM_001078904	XM_001078904	Rn.50970	687516		TC585617	chr10:75761980-75761921	rn|10q26	2814.33	2711.11	2711.11	1936.4	2017.72	1949.05	2712.96	2650.64	2007.64	11.4586	11.4047	11.4047	10.9192	10.9785	10.9286	11.4057	11.3721	10.9713
A_44_P516194	51.5338	50.149	70.2301	0.0392974	0.485868	0.0164287	Fam20a	family with sequence similarity 20, member A	GO:0070166(enamel mineralization)	Rattus norvegicus family with sequence similarity 20, member A (Fam20a), mRNA [NM_001012237]		NM_001012237	NM_001012237	NM_001012237	Rn.212927	303635	ENSRNOT00000005367	TC586041	chr10:99115648-99115183	rn|10q32.1	54.0048	50.2984	50.2984	50.0515	47.6078	52.7879	69.2376	82.6928	58.7599	5.75501	5.65244	5.65244	5.64534	5.57312	5.72213	6.11348	6.36969	5.87676
A_44_P547788	5.40564	1.09048	1.73415	2.30951	0.669272	0.0165279	Clk3	CDC-like kinase 3	GO:0001669(acrosomal vesicle)|GO:0004672(protein kinase activity)|GO:0004674(protein serine/threonine kinase activity)|GO:0004712(protein serine/threonine/tyrosine kinase activity)|GO:0004713(protein tyrosine kinase activity)|GO:0005524(ATP binding)|GO:0005634(nucleus)|GO:0005730(nucleolus)|GO:0006468(protein phosphorylation)|GO:0016301(kinase activity)|GO:0018108(peptidyl-tyrosine phosphorylatio…	Rattus norvegicus CDC-like kinase 3 (Clk3), mRNA [NM_134340]		NM_134340	NM_134340	NM_134340	Rn.10340	171305	ENSRNOT00000068108	TC577313	chr8:61521107-61520636	rn|8q24	2.92951	6.6437	6.6437	1.18149	1.00696	1.08299	1.00696	3.18855	1.00696	1.55066	2.73199	2.73199	0.240607	0.01	0.115015	0.01	1.6729	0.01
A_42_P635396	3897.4	3290.67	3794.85	0.244129	0.205661	0.0165338	Elmod2	ELMO/CED-12 domain containing 2	GO:0005096(GTPase activator activity)|GO:0005856(cytoskeleton)|GO:0006909(phagocytosis)|GO:0043547(positive regulation of GTPase activity)|GO:0050688(regulation of defense response to virus)	Rattus norvegicus ELMO/CED-12 domain containing 2 (Elmod2), mRNA [NM_001109506]		NM_001109506	NM_001109506	NM_001109506	Rn.94192	688581	ENSRNOT00000031614	TC585062	chr19:26523790-26523849	rn|19q11	3843.53	3924.34	3924.34	3531.28	3130.57	3210.17	4048.04	3788.92	3547.59	11.9082	11.9382	11.9382	11.786	11.6122	11.6484	11.983	11.8876	11.7926
A_64_P111709	683.54	524.26	768.365	0.382744	0.55151	0.0166863	Olr286	olfactory receptor 286	GO:0004930(G-protein coupled receptor activity)|GO:0004984(olfactory receptor activity)|GO:0005886(plasma membrane)|GO:0007186(G-protein coupled receptor signaling pathway)|GO:0016021(integral to membrane)|GO:0050911(detection of chemical stimulus involved in sensory perception of smell)	Rattus norvegicus olfactory receptor 286 (Olr286), mRNA [NM_001000554]	04740:Olfactory transduction	NM_001000554	NM_001000554	NM_001000554	Rn.141745	365384	ENSRNOT00000025611	NP1479353	chr1:199965685-199965626	rn|1q41	721.311	664.654	664.654	575.113	513.369	484.297	848.292	829.617	627.186	9.49448	9.37646	9.37646	9.1677	9.00385	8.91975	9.72842	9.6963	9.29275
A_64_P022481	25.0397	13.9306	33.2116	0.84596	1.25343	0.0167294	Mrps7	mitochondrial ribosomal protein S7	GO:0003723(RNA binding)|GO:0003735(structural constituent of ribosome)|GO:0005739(mitochondrion)|GO:0006412(translation)|GO:0022627(cytosolic small ribosomal subunit)	Rattus norvegicus mitochondrial ribosomal protein S7 (Mrps7), nuclear gene encoding mitochondrial protein, mRNA [NM_001100471]		NM_001100471	NM_001100471	NM_001100471	Rn.198901	113958	ENSRNOT00000005089	TC579118	chr10:105686811-105686870	rn|10q32.3	24.9524	25.0833	25.0833	16.7895	10.0949	14.9073	36.3778	41.9784	21.2787	4.6411	4.64866	4.64866	4.06949	3.33555	3.89795	5.18499	5.39157	4.41134
A_43_P15574	36.3122	22.734	51.5232	0.675606	1.18037	0.0167914	Dpp7	dipeptidylpeptidase 7	GO:0004177(aminopeptidase activity)|GO:0005576(extracellular region)|GO:0005764(lysosome)|GO:0005829(cytosol)|GO:0006508(proteolysis)|GO:0008236(serine-type peptidase activity)|GO:0008239(dipeptidyl-peptidase activity)|GO:0016023(cytoplasmic membrane-bounded vesicle)	Rattus norvegicus dipeptidylpeptidase 7 (Dpp7), mRNA [NM_031973]		NM_031973	NM_031973	NM_031973	Rn.3363	83799	ENSRNOT00000017271	TC577514	chr3:3516148-3516089	rn|3p13	41.5893	33.6737	33.6737	25.1342	16.3128	26.7549	55.2994	63.1328	36.1375	5.37814	5.07355	5.07355	4.65158	4.02793	4.74173	5.78919	5.98032	5.17542
A_44_P897247	2.46284	1.41867	3.20904	0.795782	1.1776	0.0173456	Rab11a	RAB11a, member RAS oncogene family	GO:0000910(cytokinesis)|GO:0003924(GTPase activity)|GO:0005525(GTP binding)|GO:0005739(mitochondrion)|GO:0005802(trans-Golgi network)|GO:0005886(plasma membrane)|GO:0006184(GTP catabolic process)|GO:0007049(cell cycle)|GO:0007264(small GTPase mediated signal transduction)|GO:0015031(protein transport)|GO:0016192(vesicle-mediated transport)|GO:0030133(transport vesicle)|GO:0031175(neuron projectio…	Rattus norvegicus RAB11a, member RAS oncogene family (Rab11a), mRNA [NM_031152]	04144:Endocytosis|04962:Vasopressin-regulated water reabsorption|04972:Pancreatic secretion	NM_031152	NM_031152	NM_031152	Rn.1016	81830	ENSRNOT00000015598	TC575889	chr8:68932395-68932336	rn|8q24	2.92951	2.2295	2.2295	2.16607	1.00696	1.08299	2.9199	3.18855	3.51865	1.55066	1.15672	1.15672	1.11508	0.01	0.115015	1.54592	1.6729	1.81502
A_44_P717706	3.71425	1.0323	1.75459	1.84721	0.765269	0.0174062	Thtpa	thiamine triphosphatase	GO:0005634(nucleus)|GO:0005730(nucleolus)|GO:0005737(cytoplasm)|GO:0006772(thiamine metabolic process)|GO:0016311(dephosphorylation)|GO:0046872(metal ion binding)|GO:0050333(thiamin-triphosphatase activity)	Rattus norvegicus thiamine triphosphatase (Thtpa), mRNA [NM_001007682]	00730:Thiamine metabolism|01100:Metabolic pathways	NM_001007682	NM_001007682	NM_001007682	Rn.163276	305889	ENSRNOT00000034073	TC623238	chr15:33204623-33204682	rn|15p13	4.42078	3.36098	3.36098	1.00696	1.00696	1.08299	1.00696	3.18855	1.06825	2.1443	1.74888	1.74888	0.01	0.01	0.115015	0.01	1.6729	0.095251
A_44_P1030943	1.81337	1.65282	4.12097	0.133738	1.31805	0.0174538	Mpi	mannose phosphate isomerase (mapped)	GO:0003674(molecular_function)|GO:0004476(mannose-6-phosphate isomerase activity)|GO:0005575(cellular_component)|GO:0005737(cytoplasm)|GO:0005975(carbohydrate metabolic process)|GO:0008150(biological_process)|GO:0008152(metabolic process)|GO:0008270(zinc ion binding)|GO:0009298(GDP-mannose biosynthetic process)|GO:0046872(metal ion binding)	Rattus norvegicus mannose phosphate isomerase (mapped) (Mpi), mRNA [NM_001004081]	00051:Fructose and mannose metabolism|00520:Amino sugar and nucleotide sugar metabolism|01100:Metabolic pathways	NM_001004081	NM_001004081	NM_001004081	Rn.229358	300741	ENSRNOT00000025783	TC645371	chr8:61298945-61298886	rn|8q24	2.38259	1.52875	1.52875	2.16607	1.78544	1.00696	4.10415	3.18855	5.07022	1.25253	0.612357	0.612357	1.11508	0.836282	0.01	2.03708	1.6729	2.34205
A_42_P554066	167.504	128.334	450.529	0.384284	1.81171	0.0174852	Tasp1	taspase, threonine aspartase 1	GO:0003674(molecular_function)|GO:0004298(threonine-type endopeptidase activity)|GO:0005575(cellular_component)|GO:0008150(biological_process)|GO:0045893(positive regulation of transcription, DNA-dependent)	Rattus norvegicus taspase, threonine aspartase 1 (Tasp1), mRNA [NM_001044243]		NM_001044243	NM_001044243	NM_001044243	Rn.22314	311468	ENSRNOT00000055630	TC591681	chr3:128002585-128002526	rn|3q36	171.359	165.576	165.576	132.887	115.823	136.294	466.079	679.736	205.771	7.42088	7.37135	7.37135	7.05406	6.85577	7.09058	8.86443	9.40883	7.6849
A_64_P054745	7.16732	1.32828	2.83403	2.43188	1.0933	0.0176847	Kin	antigenic determinant of rec-A protein homolog (mouse)	GO:0003690(double-stranded DNA binding)|GO:0003723(RNA binding)|GO:0005634(nucleus)|GO:0006260(DNA replication)|GO:0006974(response to DNA damage stimulus)|GO:0008270(zinc ion binding)|GO:0016363(nuclear matrix)	Rattus norvegicus antigenic determinant of rec-A protein homolog (mouse) (Kin), mRNA [NM_001109529]		NM_001109529	NM_001109529	NM_001109529	Rn.53701	689197	ENSRNOT00000039689	TC582416	chr17:79728622-79728563	rn|17q12.3	5.30935	8.0963	8.0963	1.00696	1.0138	1.96408	1.00696	3.18855	4.30659	2.40854	3.01726	3.01726	0.01	0.0197766	0.973851	0.01	1.6729	2.10655
A_44_P370267	20.9309	7.50981	31.2479	1.47879	2.05691	0.0177091	Ethe1	ethylmalonic encephalopathy 1	GO:0005634(nucleus)|GO:0005730(nucleolus)|GO:0005737(cytoplasm)|GO:0005739(mitochondrion)|GO:0016787(hydrolase activity)	Rattus norvegicus ethylmalonic encephalopathy 1 (Ethe1), nuclear gene encoding mitochondrial protein, mRNA [NM_001106234]		NM_001106234	NM_001106234	NM_001106234	Rn.14691	292710	ENSRNOT00000027075	TC584039	chr1:79876758-79887826	rn|1q21	16.2824	23.2552	23.2552	2.75636	9.44647	10.3266	22.5001	29.4323	41.8113	4.02524	4.53948	4.53948	1.46276	3.23977	3.3683	4.49186	4.87933	5.38582
A_44_P241583	4.95394	1.06742	2.3718	2.21445	1.15186	0.0177109	Setd2	SET domain containing 2	GO:0001525(angiogenesis)|GO:0001570(vasculogenesis)|GO:0001763(morphogenesis of a branching structure)|GO:0001843(neural tube closure)|GO:0003674(molecular_function)|GO:0005575(cellular_component)|GO:0005634(nucleus)|GO:0005694(chromosome)|GO:0006355(regulation of transcription, DNA-dependent)|GO:0008150(biological_process)|GO:0010452(histone H3-K36 methylation)|GO:0010468(regulation of gene expr…	Rattus norvegicus SET domain containing 2 (Setd2), mRNA [NM_001108189]	00310:Lysine degradation	NM_001108189	NM_001108189	NM_001108189	Rn.53471	316013	ENSRNOT00000028409	TC591358	chr8:114999210-114999269	rn|8q32	2.92951	5.96616	5.96616	1.18149	1.0138	1.00696	2.9199	3.18855	1.00696	1.55066	2.5768	2.5768	0.240607	0.0197766	0.01	1.54592	1.6729	0.01
A_44_P177595	3912.93	2408.73	2656.6	0.699979	0.14131	0.017861	Nox3	NADPH oxidase 3	GO:0001659(temperature homeostasis)|GO:0005737(cytoplasm)|GO:0009590(detection of gravity)|GO:0009629(response to gravity)|GO:0016020(membrane)|GO:0016175(superoxide-generating NADPH oxidase activity)|GO:0016491(oxidoreductase activity)|GO:0042554(superoxide anion generation)|GO:0043020(NADPH oxidase complex)|GO:0048840(otolith development)|GO:0055114(oxidation-reduction process)	Rattus norvegicus NADPH oxidase 3 (Nox3), mRNA [NM_001004216]	04145:Phagosome|04380:Osteoclast differentiation|04670:Leukocyte transendothelial migration	NM_001004216	NM_001004216	NM_001004216	Rn.161761	292279	ENSRNOT00000022148	TC577506	chr1:38641660-38641601	rn|1q11	4349.17	3694.81	3694.81	2918.07	1957.38	2350.72	2664.88	3061.16	2243.76	12.0865	11.8513	11.8513	11.5108	10.9347	11.1989	11.3799	11.5799	11.1317
A_42_P554157	23.9813	8.1248	13.0771	1.5615	0.686636	0.0178916	Dnajb11	DnaJ (Hsp40) homolog, subfamily B, member 11	GO:0005634(nucleus)|GO:0005737(cytoplasm)|GO:0005788(endoplasmic reticulum lumen)|GO:0006457(protein folding)|GO:0016556(mRNA modification)|GO:0031072(heat shock protein binding)|GO:0051082(unfolded protein binding)	Rattus norvegicus DnaJ (Hsp40) homolog, subfamily B, member 11 (Dnajb11), mRNA [NM_001015021]	04141:Protein processing in endoplasmic reticulum	NM_001015021	NM_001015021	NM_001015021	Rn.14603	360734	ENSRNOT00000002462	TC576936	chr11:80361040-80360981	rn|11q23	29.0014	21.4712	21.4712	10.5904	4.16076	9.62328	11.7596	16.7895	10.6821	4.85805	4.42433	4.42433	3.40468	2.05685	3.26653	3.55576	4.06949	3.41713
A_42_P574345	28.2218	6.43002	6.86541	2.13392	0.0945232	0.0179476	Hand1	heart and neural crest derivatives expressed 1	GO:0000122(negative regulation of transcription from RNA polymerase II promoter)|GO:0001525(angiogenesis)|GO:0001701(in utero embryonic development)|GO:0001707(mesoderm formation)|GO:0001824(blastocyst development)|GO:0001829(trophectodermal cell differentiation)|GO:0001947(heart looping)|GO:0003144(embryonic heart tube formation)|GO:0003218(cardiac left ventricle formation)|GO:0003219(cardiac ri…	Rattus norvegicus heart and neural crest derivatives expressed 1, mRNA (cDNA clone MGC:114332 IMAGE:7444552), complete cds. [BC097327]		BC097327		BC097327	Rn.100787	59112		TC612556	chr1:78144269-78144210	rn|1q21	22.4824	31.0915	31.0915	9.18072	2.69535	7.41398	6.03855	3.18855	11.3691	4.49073	4.95845	4.95845	3.19861	1.43047	2.89025	2.5942	1.6729	3.50705
A_64_P067993	98.3169	93.8038	147.882	0.067793	0.656732	0.0179541	RGD1562885	similar to RIKEN cDNA 2300002M23	GO:0001968(fibronectin binding)|GO:0005518(collagen binding)|GO:0005539(glycosaminoglycan binding)|GO:0005540(hyaluronic acid binding)|GO:0005614(interstitial matrix)|GO:0008201(heparin binding)|GO:0030198(extracellular matrix organization)|GO:0031012(extracellular matrix)|GO:0043236(laminin binding)|GO:0070052(collagen V binding)	Rattus norvegicus similar to RIKEN cDNA 2300002M23 (RGD1562885), mRNA [NM_001166267]		NM_001166267	NM_001166267	NM_001166267	Rn.222445	502412	ENSRNOT00000039998				95.5672	99.6917	99.6917	78.9941	100.559	101.859	183.934	135.486	124.227	6.57844	6.6394	6.6394	6.30367	6.65189	6.67042	7.52304	7.082	6.95683
A_64_P123316	38027.5	12806	17694.2	1.57022	0.466459	0.0180406	Ccni	cyclin I		Rattus norvegicus cyclin I (Ccni), mRNA [NM_001105998]		NM_001105998	NM_001105998	NM_001105998	Rn.6670	289500	ENSRNOT00000002924	TC581171	chr14:16460002-16460061	rn|14p22	38613.9	37734.3	37734.3	6669.88	15895.8	15852.3	11943.7	16717.1	24421.9	15.2368	15.2036	15.2036	12.7034	13.9564	13.9524	13.544	14.029	14.5759
A_64_P084896	208.074	156.258	165.541	0.413164	0.0832523	0.0182945	Serpinb8	serpin peptidase inhibitor, clade B (ovalbumin), member 8	GO:0003674(molecular_function)|GO:0004867(serine-type endopeptidase inhibitor activity)|GO:0005575(cellular_component)|GO:0005737(cytoplasm)|GO:0005829(cytosol)|GO:0008150(biological_process)|GO:0010951(negative regulation of endopeptidase activity)|GO:0030162(regulation of proteolysis)	Rattus norvegicus serpin peptidase inhibitor, clade B (ovalbumin), member 8 (Serpinb8), mRNA [NM_001105948]		NM_001105948	NM_001105948	NM_001105948	Rn.104823	288937	ENSRNOT00000003274	TC604103	chr13:13739649-13739708	rn|13p13	218.498	202.862	202.862	182.517	147.108	139.15	173.14	167.93	155.552	7.77148	7.66435	7.66435	7.51189	7.20073	7.12049	7.43579	7.39172	7.28125
A_64_P149193	520.582	382.339	418.911	0.445274	0.131792	0.0183519	Vps41	vacuolar protein sorting 41 homolog (S. cerevisiae)	GO:0005515(protein binding)|GO:0005622(intracellular)|GO:0005769(early endosome)|GO:0005770(late endosome)|GO:0005798(Golgi-associated vesicle)|GO:0005829(cytosol)|GO:0005874(microtubule)|GO:0006886(intracellular protein transport)|GO:0008017(microtubule binding)|GO:0016020(membrane)|GO:0016192(vesicle-mediated transport)|GO:0030897(HOPS complex)|GO:0048193(Golgi vesicle transport)	Rattus norvegicus vacuolar protein sorting 41 homolog (S. cerevisiae) (Vps41), mRNA [NM_001107355]		NM_001107355	NM_001107355	NM_001107355	Rn.6409	306991	ENSRNOT00000067636	TC585581	chr17:53908455-53908396	rn|17q11	485.458	538.144	538.144	430.442	347.222	369.352	374.101	417.716	464.915	8.9232	9.07185	9.07185	8.74967	8.43971	8.52885	8.54729	8.70638	8.86082
A_43_P10049	22883.9	17562.3	41411.4	0.381849	1.23755	0.018368	Tm2d2	TM2 domain containing 2	GO:0003674(molecular_function)|GO:0005575(cellular_component)|GO:0008150(biological_process)|GO:0016021(integral to membrane)	Rattus norvegicus TM2 domain containing 2 (Tm2d2), mRNA [NM_001017444]		NM_001017444	NM_001017444	NM_001017444	Rn.1289	290833	ENSRNOT00000022425	TC579294	chr16:71440612-71440553	rn|16q12.4	22796.8	22927.4	22927.4	21671.3	15051.5	15964.2	46737.2	52188.6	25308.4	14.4765	14.4848	14.4848	14.4035	13.8776	13.9625	15.5123	15.6714	14.6273
A_44_P210178	135.489	88.3421	129.078	0.617004	0.547069	0.0184094	Carhsp1	calcium regulated heat stable protein 1	GO:0000177(cytoplasmic exosome (RNase complex))|GO:0000932(cytoplasmic mRNA processing body)|GO:0003677(DNA binding)|GO:0003730(mRNA 3'-UTR binding)|GO:0005737(cytoplasm)|GO:0005829(cytosol)|GO:0006355(regulation of transcription, DNA-dependent)|GO:0019722(calcium-mediated signaling)|GO:0043186(P granule)|GO:0043488(regulation of mRNA stability)	Rattus norvegicus calcium regulated heat stable protein 1 (Carhsp1), mRNA [NM_152790]		NM_152790	NM_152790	NM_152790	Rn.14584	260416	ENSRNOT00000003514	TC584249	chr10:7000095-7000154	rn|10q12	154.76	125.854	125.854	87.8794	70.8162	106.331	125.651	120.636	140.947	7.27389	6.9756	6.9756	6.45745	6.14601	6.73242	6.97328	6.91452	7.139
A_64_P029043	270.161	237.644	371.141	0.185018	0.643161	0.0184329	Spcs2	signal peptidase complex subunit 2 homolog (S. cerevisiae)	GO:0005787(signal peptidase complex)|GO:0006465(signal peptide processing)|GO:0008233(peptidase activity)|GO:0016021(integral to membrane)	Rattus norvegicus signal peptidase complex subunit 2 homolog (S. cerevisiae) (Spcs2), mRNA [NM_001191601]	03060:Protein export	NM_001191601	NM_001191601	NM_001191601	Rn.7939	293142	ENSRNOT00000024772	TC587721	chr1:157198034-157197975	rn|1q32	250.735	279.875	279.875	266.469	228.912	217.552	393.672	426.73	293.02	7.97002	8.12864	8.12864	8.05782	7.83865	7.76522	8.62085	8.73718	8.19485
A_42_P524536	48.7366	46.5622	63.6861	0.0658468	0.45182	0.0184479	Dmd	dystrophin	GO:0002027(regulation of heart rate)|GO:0002162(dystroglycan binding)|GO:0003779(actin binding)|GO:0005178(integrin binding)|GO:0005515(protein binding)|GO:0005634(nucleus)|GO:0005856(cytoskeleton)|GO:0005886(plasma membrane)|GO:0006355(regulation of transcription, DNA-dependent)|GO:0007517(muscle organ development)|GO:0007519(skeletal muscle tissue development)|GO:0007568(aging)|GO:0008065(estab…	Rattus norvegicus dystrophin (Dmd), transcript variant Dp71a, mRNA [NM_012698]		NM_012698	NM_012698	NM_012698	Rn.10307	24907	ENSRNOT00000034372	TC634437	chrX:71670996-71671055	rn|Xq22	51.9965	47.1066	47.1066	51.5982	40.2932	47.7951	70.3258	56.7484	63.9841	5.70034	5.55786	5.55786	5.68925	5.33246	5.57879	6.13598	5.82651	5.99964
A_42_P463754	76.1984	74.2782	102.506	0.0368206	0.464702	0.018554	Itga1	integrin, alpha 1	GO:0000187(activation of MAPK activity)|GO:0001669(acrosomal vesicle)|GO:0005102(receptor binding)|GO:0005178(integrin binding)|GO:0005518(collagen binding)|GO:0007155(cell adhesion)|GO:0007229(integrin-mediated signaling pathway)|GO:0008305(integrin complex)|GO:0009897(external side of plasma membrane)|GO:0016020(membrane)|GO:0030593(neutrophil chemotaxis)|GO:0042311(vasodilation)|GO:0043005(neu…	Rattus norvegicus integrin, alpha 1 (Itga1), mRNA [NM_030994]	04510:Focal adhesion|04512:ECM-receptor interaction|04640:Hematopoietic cell lineage|04810:Regulation of actin cytoskeleton|05410:Hypertrophic cardiomyopathy (HCM)|05412:Arrhythmogenic right ventricular cardiomyopathy (ARVC)|05414:Dilated cardiomyopathy	NM_030994	NM_030994	NM_030994	Rn.91044	25118	ENSRNOT00000016353	TC574064	chr2:47112038-47107893	rn|2q14	81.2638	73.6656	73.6656	68.8349	77.324	76.6757	118.314	103.297	85.9078	6.34454	6.20292	6.20292	6.10507	6.27285	6.2607	6.88648	6.69065	6.42472
A_42_P499221	148.911	141.551	204.864	0.0731219	0.533338	0.0185623	Fgd5	FYVE, RhoGEF and PH domain containing 5	GO:0005089(Rho guanyl-nucleotide exchange factor activity)|GO:0005543(phospholipid binding)|GO:0005622(intracellular)|GO:0035023(regulation of Rho protein signal transduction)|GO:0046872(metal ion binding)	PREDICTED: Rattus norvegicus FYVE, RhoGEF and PH domain containing 5 (Fgd5), mRNA [XM_003749801]		XM_003749801	XM_003749801	XM_003749801	Rn.16775	362402		TC591399	chr4:126275901-126275960	rn|4q34	142.857	151.938	151.938	134.256	125.376	165.022	229.382	212.12	173.09	7.15843	7.24734	7.24734	7.06884	6.97012	7.36651	7.84161	7.72874	7.43538
A_44_P1017757	102.399	73.3488	96.0657	0.481353	0.389248	0.0186408	Rpp21	ribonuclease P 21 subunit (human)	GO:0042493(response to drug)	Rattus norvegicus ribonuclease P 21 subunit (human) (Rpp21), mRNA [NM_001002831]	03013:RNA transport	NM_001002831	NM_001002831	NM_001002831	Rn.3720	406230	ENSRNOT00000001024	TC617333	chr20:2108675-2108734	rn|20p12	95.5672	105.815	105.815	61.6593	80.8109	77.5762	107.446	88.7401	92.0113	6.57844	6.72539	6.72539	5.94625	6.33648	6.27754	6.74746	6.47151	6.52374
A_42_P679092	146.972	120.835	122.603	0.282507	0.0209589	0.0186669	H6pd	hexose-6-phosphate dehydrogenase (glucose 1-dehydrogenase)	GO:0004345(glucose-6-phosphate dehydrogenase activity)|GO:0005737(cytoplasm)|GO:0005739(mitochondrion)|GO:0005975(carbohydrate metabolic process)|GO:0006098(pentose-phosphate shunt)|GO:0006739(NADP metabolic process)|GO:0017057(6-phosphogluconolactonase activity)|GO:0030246(carbohydrate binding)|GO:0043231(intracellular membrane-bounded organelle)|GO:0050661(NADP binding)|GO:0097305(response to a…	Rattus norvegicus hexose-6-phosphate dehydrogenase (glucose 1-dehydrogenase) (H6pd), mRNA [NM_001106698]	00030:Pentose phosphate pathway|01100:Metabolic pathways	NM_001106698	NM_001106698	NM_001106698	Rn.17292	298655	ENSRNOT00000023543	TC604355	chr5:167094501-167094442	rn|5q36	139.569	150.674	150.674	122.469	118.212	121.824	135.486	122.199	110.125	7.12484	7.23528	7.23528	6.93628	6.88523	6.92865	7.082	6.93308	6.78299
A_64_P001745	33.8131	29.2488	47.409	0.209202	0.696784	0.0187125	Atxn2l	ataxin 2-like	GO:0003674(molecular_function)|GO:0005575(cellular_component)|GO:0008150(biological_process)|GO:0016020(membrane)	Rattus norvegicus ataxin 2-like (Atxn2l), mRNA [NM_001130097]		NM_001130097	NM_001130097	NM_001130097	Rn.220440	361649	ENSRNOT00000068529	TC595312	chr1:185636995-185636936	rn|1q36	27.9586	36.7403	36.7403	28.0284	25.9859	33.732	46.5734	55.0997	40.554	4.80522	5.19929	5.19929	4.80882	4.69966	5.07605	5.54144	5.78397	5.34177
A_64_P390013	8.48804	4.38565	4.47667	0.952641	0.0296341	0.0187255	Ttn	titin	GO:0030016(myofibril)|GO:0031674(I band)|GO:0045214(sarcomere organization)	PREDICTED: Rattus norvegicus titin (Ttn), mRNA [XM_575155]	05410:Hypertrophic cardiomyopathy (HCM)|05414:Dilated cardiomyopathy	XM_575155	XM_575155	XM_575155	Rn.232714	84015		NP066080	chr3:59468373-59468315	rn|3q23	8.10607	8.67903	8.67903	4.48789	4.16076	4.5083	6.7228	3.18855	3.51865	3.019	3.11753	3.11753	2.16604	2.05685	2.17258	2.74906	1.6729	1.81502
A_44_P311821	3.99111	2.27517	5.07513	0.810818	1.15747	0.0187546	Afg3l1	AFG3(ATPase family gene 3)-like 1 (S. cerevisiae)	GO:0004222(metalloendopeptidase activity)|GO:0005524(ATP binding)|GO:0005739(mitochondrion)|GO:0006508(proteolysis)|GO:0007005(mitochondrion organization)|GO:0008053(mitochondrial fusion)|GO:0008270(zinc ion binding)|GO:0016021(integral to membrane)|GO:0017111(nucleoside-triphosphatase activity)|GO:0030163(protein catabolic process)|GO:0034982(mitochondrial protein processing)|GO:0042407(cristae …	Rattus norvegicus AFG3(ATPase family gene 3)-like 1 (S. cerevisiae) (Afg3l1), mRNA [NM_001108456]		NM_001108456	NM_001108456	NM_001108456	Rn.222173	361436	ENSRNOT00000030399	TC598813	chr19:53821042-53821101	rn|19q12	3.52374	4.2248	4.2248	2.16607	2.69535	1.96408	6.03855	3.18855	5.9983	1.81711	2.07888	2.07888	1.11508	1.43047	0.973851	2.5942	1.6729	2.58455
A_42_P638620	798.34	386.421	527.428	1.04683	0.448804	0.0189093	Lcn2	lipocalin 2	GO:0002020(protease binding)|GO:0005215(transporter activity)|GO:0005506(iron ion binding)|GO:0005576(extracellular region)|GO:0005615(extracellular space)|GO:0005737(cytoplasm)|GO:0005829(cytosol)|GO:0006811(ion transport)|GO:0006915(apoptotic process)|GO:0006979(response to oxidative stress)|GO:0009615(response to virus)|GO:0009617(response to bacterium)|GO:0009635(response to herbicide)|GO:000…	Rattus norvegicus lipocalin 2 (Lcn2), mRNA [NM_130741]		NM_130741	NM_130741	NM_130741	Rn.11303	170496	ENSRNOT00000018776	TC580473	chr3:11511651-11511592	rn|3p11	856.553	769.234	769.234	395.11	428.282	335.87	690.972	548.144	343.17	9.7424	9.58728	9.58728	8.62611	8.74242	8.39176	9.43248	9.09841	8.42278
A_44_P273777	1.99567	1.64367	4.00115	0.279956	1.28349	0.0189826	Masp1	mannan-binding lectin serine peptidase 1	GO:0001867(complement activation, lectin pathway)|GO:0004252(serine-type endopeptidase activity)|GO:0005509(calcium ion binding)|GO:0005615(extracellular space)|GO:0006508(proteolysis)|GO:0006956(complement activation)|GO:0008152(metabolic process)|GO:0008233(peptidase activity)|GO:0042803(protein homodimerization activity)|GO:0045916(negative regulation of complement activation)|GO:0048306(calci…	Rattus norvegicus mannan-binding lectin serine peptidase 1 (Masp1), mRNA [NM_022257]	04610:Complement and coagulation cascades|05150:Staphylococcus aureus infection	NM_022257	NM_022257	NM_022257	Rn.203236	64023		TC576279	chr11:79602404-79602463	rn|11q23	2.92951	1.52875	1.52875	1.18149	1.78544	1.96408	4.5083	3.18855	4.30659	1.55066	0.612357	0.612357	0.240607	0.836282	0.973851	2.17258	1.6729	2.10655
A_64_P044476	7.25962	1.67817	2.29695	2.11301	0.452836	0.019035	Mrpl40	mitochondrial ribosomal protein L40	GO:0003674(molecular_function)|GO:0005739(mitochondrion)|GO:0005761(mitochondrial ribosome)|GO:0008150(biological_process)	Rattus norvegicus mitochondrial ribosomal protein L40 (Mrpl40), nuclear gene encoding mitochondrial protein, mRNA [NM_001024865]		NM_001024865	NM_001024865	NM_001024865	Rn.3831	287962	ENSRNOT00000071159	TC575620	chr11_random:1150898-1150957		4.42078	8.67903	8.67903	2.16607	1.78544	1.08299	1.00696	3.18855	2.69535	2.1443	3.11753	3.11753	1.11508	0.836282	0.115015	0.01	1.6729	1.43047
A_44_P518127	3.03485	1.39561	3.72623	1.12073	1.41682	0.0191402	Wwtr1	WW domain containing transcription regulator 1	GO:0000122(negative regulation of transcription from RNA polymerase II promoter)|GO:0001649(osteoblast differentiation)|GO:0001933(negative regulation of protein phosphorylation)|GO:0003713(transcription coactivator activity)|GO:0003714(transcription corepressor activity)|GO:0005634(nucleus)|GO:0005667(transcription factor complex)|GO:0005730(nucleolus)|GO:0005737(cytoplasm)|GO:0006355(regulation…	Rattus norvegicus WW domain containing transcription regulator 1 (Wwtr1), mRNA [NM_001024869]		NM_001024869	NM_001024869	NM_001024869	Rn.9622	295062	ENSRNOT00000022507	TC578139	chr2:146719412-146717947	rn|2q31	2.38259	3.36098	3.36098	2.16607	1.0138	1.00696	2.9199	3.18855	5.07022	1.25253	1.74888	1.74888	1.11508	0.0197766	0.01	1.54592	1.6729	2.34205
A_44_P158361	331.26	323.826	419.403	0.0327432	0.373119	0.0191482	Hnrpdl	heterogeneous nuclear ribonucleoprotein D-like	GO:0000166(nucleotide binding)|GO:0003676(nucleic acid binding)|GO:0003677(DNA binding)|GO:0003723(RNA binding)|GO:0005634(nucleus)|GO:0005737(cytoplasm)|GO:0006351(transcription, DNA-dependent)|GO:0006355(regulation of transcription, DNA-dependent)	Rattus norvegicus heterogeneous nuclear ribonucleoprotein D-like (Hnrpdl), mRNA [NM_001033696]		NM_001033696	NM_001033696	NM_001033696	Rn.102146	305178	ENSRNOT00000003106	TC585671	chr14:10862779-10862838	rn|14p22	318.08	337.85	337.85	334.378	300.436	336.664	392.191	482.917	383.103	8.31324	8.40024	8.40024	8.38534	8.23092	8.39517	8.61541	8.91563	8.58159
A_64_P128458	43.8026	34.4719	68.8053	0.345597	0.9971	0.0193014	Tg	thyroglobulin	GO:0004872(receptor activity)|GO:0005179(hormone activity)|GO:0005515(protein binding)|GO:0005615(extracellular space)|GO:0005783(endoplasmic reticulum)|GO:0005794(Golgi apparatus)|GO:0005887(integral to plasma membrane)|GO:0006590(thyroid hormone generation)|GO:0007416(synapse assembly)|GO:0009268(response to pH)|GO:0009986(cell surface)|GO:0015705(iodide transport)|GO:0030878(thyroid gland deve…	Rattus norvegicus thyroglobulin (Tg), transcript variant 1, mRNA [NM_030988]	05320:Autoimmune thyroid disease	NM_030988	NM_030988	NM_030988	Rn.10429	24826	ENSRNOT00000071129	TC573609	chr7:104220690-104220747	rn|7q33	43.2385	44.0847	44.0847	22.4824	36.1375	44.7957	68.3272	79.3288	58.7599	5.43424	5.46221	5.46221	4.49073	5.17542	5.48529	6.09439	6.30977	5.87676
A_64_P056082	3.48577	1.0323	3.53517	1.75562	1.77592	0.0193452	Cetn4	centrin 4	GO:0003676(nucleic acid binding)|GO:0005509(calcium ion binding)|GO:0005524(ATP binding)|GO:0005814(centriole)|GO:0005932(microtubule basal body)|GO:0008026(ATP-dependent helicase activity)|GO:0031683(G-protein beta/gamma-subunit complex binding)|GO:0032795(heterotrimeric G-protein binding)	Rattus norvegicus centrin 4 (Cetn4), mRNA [NM_001271151]		NM_001271151	NM_001271151	NM_001271151	Rn.224210	688611	ENSRNOT00000065384	TC606095	chr2:123857525-123857466	rn|2q25	5.9983	2.2295	2.2295	1.00696	1.00696	1.08299	2.34673	3.18855	5.07022	2.58455	1.15672	1.15672	0.01	0.01	0.115015	1.23065	1.6729	2.34205
A_64_P086061	1.22222	1.06742	3.06003	0.195378	1.51943	0.0193773	Timp4	tissue inhibitor of metalloproteinase 4	GO:0003674(molecular_function)|GO:0005615(extracellular space)|GO:0007417(central nervous system development)|GO:0008191(metalloendopeptidase inhibitor activity)|GO:0009725(response to hormone stimulus)|GO:0030017(sarcomere)|GO:0032496(response to lipopolysaccharide)|GO:0034097(response to cytokine stimulus)|GO:0042493(response to drug)|GO:0042698(ovulation cycle)|GO:0043434(response to peptide h…	Rattus norvegicus tissue inhibitor of metalloproteinase 4 (Timp4), mRNA [NM_001109393]		NM_001109393	NM_001109393	NM_001109393	Rn.155651	680130	ENSRNOT00000010748	TC605589	chr4:151375859-151375800	rn|4q42	1.65274	1.00696	1.00696	1.18149	1.0138	1.00696	1.68496	3.18855	4.30659	0.72486	0.01	0.01	0.240607	0.0197766	0.01	0.752715	1.6729	2.10655
A_64_P119567	151.913	122.727	132.788	0.30779	0.113667	0.0193833	Pnpla7	patatin-like phospholipase domain containing 7	GO:0004091(carboxylesterase activity)|GO:0005765(lysosomal membrane)|GO:0005783(endoplasmic reticulum)|GO:0006629(lipid metabolic process)|GO:0016021(integral to membrane)|GO:0016787(hydrolase activity)|GO:0031965(nuclear membrane)|GO:0031966(mitochondrial membrane)	Rattus norvegicus patatin-like phospholipase domain containing 7 (Pnpla7), mRNA [NM_144738]	00564:Glycerophospholipid metabolism	NM_144738	NM_144738	NM_144738	Rn.162643	246246	ENSRNOT00000011633	TC575737	chr3:5200816-5200875	rn|3p13	151.863	151.938	151.938	122.469	115.823	129.889	119.396	133.462	145.504	7.24662	7.24734	7.24734	6.93628	6.85577	7.02114	6.89961	7.06029	7.18492
A_44_P433773	35.8888	10.817	17.4374	1.73023	0.688884	0.0196244	Traf6	TNF receptor-associated factor 6, E3 ubiquitin protein ligase	GO:0000122(negative regulation of transcription from RNA polymerase II promoter)|GO:0000209(protein polyubiquitination)|GO:0001503(ossification)|GO:0001843(neural tube closure)|GO:0002726(positive regulation of T cell cytokine production)|GO:0004842(ubiquitin-protein ligase activity)|GO:0005634(nucleus)|GO:0005730(nucleolus)|GO:0005737(cytoplasm)|GO:0005811(lipid particle)|GO:0005829(cytosol)|GO:…	Rattus norvegicus TNF receptor-associated factor 6, E3 ubiquitin protein ligase (Traf6), mRNA [NM_001107754]	04010:MAPK signaling pathway|04120:Ubiquitin mediated proteolysis|04144:Endocytosis|04380:Osteoclast differentiation|04620:Toll-like receptor signaling pathway|04621:NOD-like receptor signaling pathway|04622:RIG-I-like receptor signaling pathway|04722:Neurotrophin signaling pathway|05140:Leishmaniasis|05142:Chagas disease (American trypanosomiasis)|05145:Toxoplasmosis|05160:Hepatitis C|05200:Path…	NM_001107754	NM_001107754	NM_001107754	Rn.220435	311245	ENSRNOT00000006148	TC621949	chr3:86846359-86846418	rn|3q31	36.1375	35.7644	35.7644	15.6284	11.5725	5.25013	11.7596	15.276	25.2767	5.17542	5.16045	5.16045	3.9661	3.53263	2.39235	3.55576	3.93319	4.65974
A_64_P153030	1.64781	1.0323	3.72623	0.674687	1.85185	0.0196378	Gpr27	G protein-coupled receptor 27	GO:0004930(G-protein coupled receptor activity)|GO:0005886(plasma membrane)|GO:0016021(integral to membrane)	Rattus norvegicus G protein-coupled receptor 27 (Gpr27), mRNA [NM_023099]		NM_023099	NM_023099	NM_023099	Rn.54454	65275	ENSRNOT00000014455	TC579591	chr4:134542546-134542605	rn|4q34	2.92951	1.00696	1.00696	1.00696	1.00696	1.08299	2.9199	3.18855	5.07022	1.55066	0.01	0.01	0.01	0.01	0.115015	1.54592	1.6729	2.34205
A_64_P112767	11212.2	11157.9	14466	0.00701286	0.374602	0.0197167	Ralbp1	ralA binding protein 1	GO:0000922(spindle pole)|GO:0005096(GTPase activator activity)|GO:0005515(protein binding)|GO:0005622(intracellular)|GO:0005829(cytosol)|GO:0006200(ATP catabolic process)|GO:0006810(transport)|GO:0006897(endocytosis)|GO:0007052(mitotic spindle organization)|GO:0007067(mitosis)|GO:0007165(signal transduction)|GO:0007264(small GTPase mediated signal transduction)|GO:0016020(membrane)|GO:0016021(int…	Rattus norvegicus ralA binding protein 1 (Ralbp1), mRNA [NM_032067]	05200:Pathways in cancer|05212:Pancreatic cancer	NM_032067	NM_032067	NM_032067	Rn.7107	84014	ENSRNOT00000035606	TC574246	chr9:104617833-104617774	rn|9q37	11477.7	11079.5	11079.5	10882.1	10006.1	12585.3	16183.3	13365.8	13848.8	13.4865	13.4356	13.4356	13.4097	13.2886	13.6195	13.9822	13.7063	13.7575
A_64_P077627	1.4655	1.32463	3.40693	0.145804	1.36288	0.0198286	Babam1	BRISC and BRCA1 A complex member 1	GO:0005634(nucleus)|GO:0005737(cytoplasm)|GO:0006302(double-strand break repair)|GO:0010212(response to ionizing radiation)|GO:0016568(chromatin modification)|GO:0031572(G2/M transition DNA damage checkpoint)|GO:0045739(positive regulation of DNA repair)|GO:0070531(BRCA1-A complex)|GO:0070536(protein K63-linked deubiquitination)|GO:0070552(BRISC complex)	Rattus norvegicus BRISC and BRCA1 A complex member 1 (Babam1), mRNA [NM_001006964]		NM_001006964	NM_001006964	NM_001006964	Rn.74107	290631	ENSRNOT00000022938	TC581469	chr16:18564034-18564093	rn|16p14	2.38259	1.00696	1.00696	1.18149	1.78544	1.00696	3.51358	3.18855	3.51865	1.25253	0.01	0.01	0.240607	0.836282	0.01	1.81294	1.6729	1.81502
A_42_P803673	6.37404	5.79864	25.1844	0.136492	2.11874	0.0198737	LOC360228	WDNM1 homolog	GO:0003674(molecular_function)|GO:0005575(cellular_component)|GO:0005615(extracellular space)|GO:0008150(biological_process)|GO:0010577(metalloenzyme activator activity)|GO:0030414(peptidase inhibitor activity)|GO:0032496(response to lipopolysaccharide)|GO:0034612(response to tumor necrosis factor)|GO:0043085(positive regulation of catalytic activity)|GO:0050872(white fat cell differentiation)	Rattus norvegicus WDNM1 homolog (LOC360228), mRNA [NM_001003706]		NM_001003706	NM_001003706	NM_001003706	Rn.41321	360228	ENSRNOT00000042643	TC617400	chr10:71975686-71975745	rn|10q26	2.92951	8.0963	8.0963	3.38574	7.72593	6.28425	38.9984	15.276	21.2787	1.55066	3.01726	3.01726	1.75947	2.94971	2.65174	5.28534	3.93319	4.41134
A_64_P104207	3.79303	1.42095	2.46021	1.41649	0.791924	0.0199461	Ccdc170	coiled-coil domain containing 170		Uncharacterized protein [Source:UniProtKB/TrEMBL;Acc:F1LT05] [ENSRNOT00000035962]		ENSRNOT00000035962	XM_001065531	XM_001065531		292266	ENSRNOT00000035962		chr1:35290548-35290607	rn|1p11	2.92951	4.2248	4.2248	2.16607	1.0138	1.08299	2.34673	3.18855	1.84536	1.55066	2.07888	2.07888	1.11508	0.0197766	0.115015	1.23065	1.6729	0.883901
A_64_P042925	73.3514	41.9461	43.4206	0.806287	0.0498436	0.0201559	Abca16	ATP-binding cassette, subfamily A (ABC1), member 16	GO:0005524(ATP binding)|GO:0016887(ATPase activity)	Uncharacterized protein [Source:UniProtKB/TrEMBL;Acc:D3ZQI3] [ENSRNOT00000001933]		ENSRNOT00000001933	XM_219281	XM_219281		293444	ENSRNOT00000001933		chr1:179266371-179266430	rn|1q35	66.6006	76.7268	76.7268	56.0685	31.0498	38.7201	41.1147	50.8791	38.2682	6.05746	6.26166	6.26166	5.80912	4.95651	5.27501	5.36158	5.669	5.25807
A_43_P16403	3.79303	1.06513	1.75459	1.83232	0.720096	0.0201991	Clca1	chloride channel accessory 1	GO:0003674(molecular_function)|GO:0016021(integral to membrane)|GO:0042589(zymogen granule membrane)|GO:0071456(cellular response to hypoxia)	Rattus norvegicus chloride channel accessory 1 (Clca1), mRNA [NM_001107449]	04740:Olfactory transduction|04972:Pancreatic secretion	NM_001107449	NM_001107449	NM_001107449	Rn.66961	308015	ENSRNOT00000018373	TC609062	chr2:243058246-243058187	rn|2q44	2.92951	4.2248	4.2248	1.18149	1.00696	1.00696	1.00696	3.18855	1.06825	1.55066	2.07888	2.07888	0.240607	0.01	0.01	0.01	1.6729	0.095251
A_44_P622992	20.7845	17.5422	41.2771	0.244679	1.23451	0.0203783	Tuba8	tubulin, alpha 8	GO:0003924(GTPase activity)|GO:0005198(structural molecule activity)|GO:0005525(GTP binding)|GO:0005737(cytoplasm)|GO:0005874(microtubule)|GO:0007018(microtubule-based movement)|GO:0051258(protein polymerization)	Rattus norvegicus tubulin, alpha 8 (Tuba8), mRNA [NM_001024339]		NM_001024339	NM_001024339	NM_001024339	Rn.27364	500377	ENSRNOT00000074096	TC578477	chr4_random:1618625-1618566	04145:Phagosome|04540:Gap junction	29.7278	16.3128	16.3128	16.7895	11.5725	24.2645	40.0145	43.2628	40.554	4.89374	4.02793	4.02793	4.06949	3.53263	4.60077	5.32245	5.43506	5.34177
A_64_P094458	25568.2	7899.96	9371.27	1.69443	0.246398	0.0203911	RGD1563325	similar to hypothetical protein MGC17943		Rattus norvegicus similar to hypothetical protein MGC17943 (RGD1563325), mRNA [NM_001108739]		NM_001108739	NM_001108739	NM_001108739	Rn.19351	362857	ENSRNOT00000009154		chr7:20722458-20722399	rn|7q13	25168.8	25767.9	25767.9	4631.91	9519.26	9548.72	4501.14	9302.96	14309.7	14.6193	14.6533	14.6533	12.1774	13.2166	13.2211	12.1361	13.1835	13.8047
A_43_P15141	175.972	106.948	109.381	0.718431	0.0324485	0.0205615	LOC682988	similar to mediator of RNA polymerase II transcription, subunit 18 homolog		Rattus norvegicus similar to mediator of RNA polymerase II transcription, subunit 18 homolog (LOC682988), mRNA [NM_001115037]		NM_001115037	NM_001115037	NM_001115037	Rn.217365	682988		TC597729			214.109	156.903	156.903	111.535	121.936	87.3741	108.387	92.0592	127.696	7.7422	7.29373	7.29373	6.80135	6.92998	6.44913	6.76005	6.52449	6.99657
A_44_P409797	3.99111	1.97186	3.82943	1.01723	0.957569	0.0209166	Ppp5c	protein phosphatase 5, catalytic subunit	GO:0004721(phosphoprotein phosphatase activity)|GO:0004871(signal transducer activity)|GO:0005634(nucleus)|GO:0005737(cytoplasm)|GO:0005794(Golgi apparatus)|GO:0005829(cytosol)|GO:0006470(protein dephosphorylation)|GO:0007165(signal transduction)|GO:0016311(dephosphorylation)|GO:0042802(identical protein binding)|GO:0043005(neuron projection)|GO:0043025(neuronal cell body)|GO:0043123(positive reg…	Rattus norvegicus protein phosphatase 5, catalytic subunit (Ppp5c), mRNA [NM_031729]	04010:MAPK signaling pathway	NM_031729	NM_031729	NM_031729	Rn.6107	65179	ENSRNOT00000023078	TC599540	chr1:77348423-77347886	rn|1q21	3.52374	4.2248	4.2248	2.16607	1.78544	1.96408	5.60438	3.18855	2.69535	1.81711	2.07888	2.07888	1.11508	0.836282	0.973851	2.48655	1.6729	1.43047
A_64_P042278	372.036	210.824	213.951	0.819405	0.0212414	0.0210276	Crem	cAMP responsive element modulator	GO:0003677(DNA binding)|GO:0003700(sequence-specific DNA binding transcription factor activity)|GO:0005634(nucleus)|GO:0005667(transcription factor complex)|GO:0006006(glucose metabolic process)|GO:0006351(transcription, DNA-dependent)|GO:0006355(regulation of transcription, DNA-dependent)|GO:0006631(fatty acid metabolic process)|GO:0006687(glycosphingolipid metabolic process)|GO:0007283(spermato…	Rattus norvegicus cAMP responsive element modulator (Crem), transcript variant 9, mRNA [NM_001271248]		NM_001271248	NM_001271248	NM_001271248	Rn.10251	25620	ENSRNOT00000020160	TC586157	chr17:62836427-62836486	rn|17q12.1	341.134	387.487	387.487	231.375	160.574	240.521	156.467	219.565	265.819	8.4142	8.598	8.598	7.85409	7.3271	7.91002	7.28972	7.7785	8.0543
A_44_P494652	2.28053	1.39333	3.46407	0.710835	1.31393	0.0211233	Chchd4	coiled-coil-helix-coiled-coil-helix domain containing 4	GO:0005739(mitochondrion)|GO:0005758(mitochondrial intermembrane space)|GO:0015031(protein transport)	Rattus norvegicus coiled-coil-helix-coiled-coil-helix domain containing 4 (Chchd4), nuclear gene encoding mitochondrial protein, mRNA [NM_001013431]		NM_001013431	NM_001013431	NM_001013431	Rn.16427	312559	ENSRNOT00000043517	TC578928	chr4:125648213-125648154	rn|4q34	2.38259	2.2295	2.2295	2.16607	1.00696	1.00696	4.5083	3.18855	2.69535	1.25253	1.15672	1.15672	1.11508	0.01	0.01	2.17258	1.6729	1.43047
A_44_P986963	324.28	150.421	180.597	1.10823	0.263765	0.0212312	Stam	signal transducing adaptor molecule (SH3 domain and ITAM motif) 1	GO:0005515(protein binding)|GO:0005622(intracellular)|GO:0006886(intracellular protein transport)	Rattus norvegicus signal transducing adaptor molecule (SH3 domain and ITAM motif) 1 (Stam), mRNA [NM_001109121]	04144:Endocytosis|04630:Jak-STAT signaling pathway	NM_001109121	NM_001109121	NM_001109121	Rn.162251	498798	ENSRNOT00000035634	TC624608	chr17:88321270-88321329	rn|17q12.3	430.541	271.15	271.15	164.945	106.237	180.082	147.814	182.384	211.593	8.75001	8.08295	8.08295	7.36584	6.73114	7.49251	7.20764	7.51084	7.72515
A_64_P067153	11472.7	10084.4	14457.5	0.186081	0.519697	0.0212333	Kcnj1	potassium inwardly-rectifying channel, subfamily J, member 1	GO:0001822(kidney development)|GO:0001894(tissue homeostasis)|GO:0005242(inward rectifier potassium channel activity)|GO:0005524(ATP binding)|GO:0005886(plasma membrane)|GO:0006813(potassium ion transport)|GO:0009791(post-embryonic development)|GO:0015272(ATP-activated inward rectifier potassium channel activity)|GO:0016021(integral to membrane)|GO:0030955(potassium ion binding)|GO:0042277(peptid…	Rattus norvegicus potassium inwardly-rectifying channel, subfamily J, member 1 (Kcnj1), mRNA [NM_017023]	04960:Aldosterone-regulated sodium reabsorption|04971:Gastric acid secretion	NM_017023	NM_017023	NM_017023	Rn.22609	24521	ENSRNOT00000042493	NP066517	chr8:32161587-32161646	rn|8q21	11986.6	11215.7	11215.7	9385.9	10066	10801.2	17463.2	13185.3	12723.9	13.5491	13.4532	13.4532	13.1963	13.2972	13.3989	14.092	13.6866	13.6353
A_43_P13146	3.79303	1.09048	2.29695	1.79839	1.07476	0.0212417	Atp2c1	ATPase, Ca++ transporting, type 2C, member 1	GO:0000139(Golgi membrane)|GO:0004871(signal transducer activity)|GO:0005388(calcium-transporting ATPase activity)|GO:0005509(calcium ion binding)|GO:0005524(ATP binding)|GO:0005794(Golgi apparatus)|GO:0005802(trans-Golgi network)|GO:0005886(plasma membrane)|GO:0006754(ATP biosynthetic process)|GO:0006816(calcium ion transport)|GO:0006828(manganese ion transport)|GO:0006874(cellular calcium ion h…	Rattus norvegicus ATPase, Ca++ transporting, type 2C, member 1 (Atp2c1), mRNA [NM_131907]		NM_131907	NM_131907	NM_131907	Rn.5805	170699	ENSRNOT00000045087	TC581575	chr8:110516206-110516147	rn|8q32	2.92951	4.2248	4.2248	1.18149	1.00696	1.08299	1.00696	3.18855	2.69535	1.55066	2.07888	2.07888	0.240607	0.01	0.115015	0.01	1.6729	1.43047
A_44_P822557	152.596	119.437	131.516	0.353466	0.138987	0.0214154	LOC685385	similar to S100 calcium binding protein A14	GO:0003674(molecular_function)|GO:0005509(calcium ion binding)|GO:0005575(cellular_component)|GO:0005886(plasma membrane)|GO:0008150(biological_process)|GO:0015630(microtubule cytoskeleton)|GO:0030054(cell junction)|GO:0032496(response to lipopolysaccharide)|GO:0034142(toll-like receptor 4 signaling pathway)|GO:0042379(chemokine receptor binding)|GO:0042742(defense response to bacterium)|GO:00484…	PREDICTED: Rattus norvegicus similar to S100 calcium binding protein A14, transcript variant 2 (LOC685385), mRNA [XM_003753609]		XM_003753609	XM_003753609	XM_003753609		685385		TC641436	chr2:182801310-182801369	rn|2q34	153.912	151.938	151.938	132.887	111.511	113.913	140.545	117.815	136.186	7.26596	7.24734	7.24734	7.05406	6.80104	6.83179	7.13489	6.88038	7.08944
A_44_P518050	12521.3	12278.1	14020.3	0.0282994	0.191429	0.021448	Sf3a1	splicing factor 3a, subunit 1	GO:0000398(nuclear mRNA splicing, via spliceosome)|GO:0003723(RNA binding)|GO:0005634(nucleus)|GO:0005681(spliceosomal complex)|GO:0005684(U2-type spliceosomal complex)|GO:0005730(nucleolus)|GO:0006397(mRNA processing)|GO:0071013(catalytic step 2 spliceosome)	Rattus norvegicus splicing factor 3a, subunit 1 (Sf3a1), mRNA [NM_001107235]	03040:Spliceosome	NM_001107235	NM_001107235	NM_001107235	Rn.114913	305479	ENSRNOT00000008355	TC583541	chr14:84803694-84804250	rn|14q21	12446.2	12558.9	12558.9	11841.7	12783.4	12209.3	14749.7	14309.7	13001.5	13.6034	13.6164	13.6164	13.5316	13.642	13.5757	13.8484	13.8047	13.6664
A_64_P122168	3.94644	1.06513	2.74354	1.88952	1.36501	0.0215396	Lhx6	LIM homeobox 6	GO:0003700(sequence-specific DNA binding transcription factor activity)|GO:0005634(nucleus)|GO:0008270(zinc ion binding)|GO:0021799(cerebral cortex radially oriented cell migration)|GO:0021800(cerebral cortex tangential migration)|GO:0021853(cerebral cortex GABAergic interneuron migration)|GO:0021877(forebrain neuron fate commitment)|GO:0021884(forebrain neuron development)|GO:0021895(cerebral co…	Rattus norvegicus LIM homeobox 6 (Lhx6), mRNA [NM_001107837]		NM_001107837	NM_001107837	NM_001107837	Rn.214085	311901			chr3:15192674-15192615	rn|3p11	1.65274	5.09329	5.09329	1.18149	1.00696	1.00696	2.34673	3.18855	2.69535	0.72486	2.3486	2.3486	0.240607	0.01	0.01	1.23065	1.6729	1.43047
A_43_P12418	4.52835	1.00696	3.01798	2.16899	1.58358	0.0216499	Mst1	Macrophage stimulating 1 (hepatocyte growth factor-like)	GO:0004252(serine-type endopeptidase activity)|GO:0006508(proteolysis)|GO:0007283(spermatogenesis)|GO:0007566(embryo implantation)|GO:0030317(sperm motility)	Rattus norvegicus Macrophage stimulating 1 (hepatocyte growth factor-like) (Mst1), mRNA [NM_024352]		NM_024352	NM_024352	NM_024352	Rn.10613	24566	ENSRNOT00000026711	TC575993	chr8:113352706-113352765	rn|8q32	1.65274	5.96616	5.96616	1.00696	1.00696	1.00696	2.34673	3.18855	3.51865	0.72486	2.5768	2.5768	0.01	0.01	0.01	1.23065	1.6729	1.81502
A_64_P142315	6.95659	3.41395	3.53517	1.02694	0.0503356	0.0216915	RGD1561382	similar to Smage-1 protein		PREDICTED: Rattus norvegicus similar to Smage-1 protein (RGD1561382), mRNA [XM_001064013]		XM_001064013	XM_001064013	XM_001064013		302432			chrX:79430427-79430368	rn|Xq22	7.58236	6.6437	6.6437	3.38574	2.69535	4.16076	2.34673	3.18855	5.07022	2.92265	2.73199	2.73199	1.75947	1.43047	2.05685	1.23065	1.6729	2.34205
A_42_P774448	100.345	97.535	180.478	0.0409816	0.88783	0.0218326	Prkcg	protein kinase C, gamma	GO:0004672(protein kinase activity)|GO:0004697(protein kinase C activity)|GO:0004698(calcium-dependent protein kinase C activity)|GO:0005515(protein binding)|GO:0005524(ATP binding)|GO:0005634(nucleus)|GO:0005737(cytoplasm)|GO:0005829(cytosol)|GO:0005886(plasma membrane)|GO:0006950(response to stress)|GO:0007268(synaptic transmission)|GO:0007611(learning or memory)|GO:0007635(chemosensory behavio…	Rattus norvegicus protein kinase C, gamma (Prkcg), mRNA [NM_012628]	04010:MAPK signaling pathway|04012:ErbB signaling pathway|04020:Calcium signaling pathway|04070:Phosphatidylinositol signaling system|04270:Vascular smooth muscle contraction|04310:Wnt signaling pathway|04370:VEGF signaling pathway|04510:Focal adhesion|04530:Tight junction|04540:Gap junction|04650:Natural killer cell mediated cytotoxicity|04664:Fc epsilon RI signaling pathway|04666:Fc gamma R-med…	NM_012628	NM_012628	NM_012628	Rn.9747	24681	ENSRNOT00000019825	TC574631	chr1:64146046-64145987	rn|1q12	99.4457	100.795	100.795	107.165	88.823	96.6165	184.861	235.907	120.666	6.63584	6.65528	6.65528	6.74369	6.47286	6.5942	7.53029	7.88207	6.91488
A_44_P264102	18.018	10.8642	29.2549	0.729863	1.4291	0.0221412	Bcl10	B-cell CLL/lymphoma 10	GO:0001772(immunological synapse)|GO:0001843(neural tube closure)|GO:0002020(protease binding)|GO:0002237(response to molecule of bacterial origin)|GO:0002906(negative regulation of mature B cell apoptotic process)|GO:0003674(molecular_function)|GO:0003713(transcription coactivator activity)|GO:0005622(intracellular)|GO:0005634(nucleus)|GO:0005737(cytoplasm)|GO:0005764(lysosome)|GO:0005829(cytoso…	Rattus norvegicus B-cell CLL/lymphoma 10 (Bcl10), mRNA [NM_031328]	04660:T cell receptor signaling pathway|04662:B cell receptor signaling pathway	NM_031328	NM_031328	NM_031328	Rn.13007	83477	ENSRNOT00000019911	TC577633	chr2:244126046-244126105	rn|2q44	11.1115	21.4712	21.4712	9.95921	7.72593	14.9073	28.3878	35.8795	23.4975	3.47399	4.42433	4.42433	3.31603	2.94971	3.89795	4.8272	5.16509	4.55444
A_44_P132039	707.816	652.589	1060.44	0.117199	0.70042	0.022211	Yipf2	Yip1 domain family, member 2	GO:0016021(integral to membrane)|GO:0030133(transport vesicle)	Rattus norvegicus Yip1 domain family, member 2 (Yipf2), mRNA [NM_001014208]		NM_001014208	NM_001014208	NM_001014208	Rn.233756	363027	ENSRNOT00000012138		chr8:20694791-20694732	rn|8q13	686.776	718.336	718.336	727.269	571.565	658.934	1226.29	1166.97	788.065	9.4237	9.48852	9.48852	9.50634	9.15877	9.36399	10.2601	10.1886	9.62217
A_42_P746868	74.702	68.4615	112.416	0.125853	0.715483	0.0223269	Oxct1	3-oxoacid CoA transferase 1	GO:0005739(mitochondrion)|GO:0005759(mitochondrial matrix)|GO:0007420(brain development)|GO:0007507(heart development)|GO:0007584(response to nutrient)|GO:0008260(3-oxoacid CoA-transferase activity)|GO:0008410(CoA-transferase activity)|GO:0009725(response to hormone stimulus)|GO:0014823(response to activity)|GO:0032024(positive regulation of insulin secretion)|GO:0042182(ketone catabolic process)…	Rattus norvegicus 3-oxoacid CoA transferase 1 (Oxct1), nuclear gene encoding mitochondrial protein, mRNA [NM_001127580]	00072:Synthesis and degradation of ketone bodies|00280:Valine, leucine and isoleucine degradation|00650:Butanoate metabolism	NM_001127580	NM_001127580	NM_001127580	Rn.98472	690163	ENSRNOT00000065313	TC579791	chr2:53217671-53217730	rn|2q16	76.7746	73.6656	73.6656	68.8349	65.5011	71.0486	143.88	84.2024	109.166	6.26256	6.20292	6.20292	6.10507	6.03345	6.15073	7.16872	6.39579	6.77038
A_44_P216395	77.9719	56.4099	58.5536	0.467007	0.0538113	0.0223522	Gadd45a	growth arrest and DNA-damage-inducible, alpha	GO:0000086(G2/M transition of mitotic cell cycle)|GO:0001047(core promoter binding)|GO:0005634(nucleus)|GO:0006469(negative regulation of protein kinase activity)|GO:0006974(response to DNA damage stimulus)|GO:0007050(cell cycle arrest)|GO:0007098(centrosome cycle)|GO:0042770(signal transduction in response to DNA damage)|GO:0051726(regulation of cell cycle)|GO:0071260(cellular response to mechan…	Rattus norvegicus growth arrest and DNA-damage-inducible, alpha (Gadd45a), mRNA [NM_024127]	04010:MAPK signaling pathway|04110:Cell cycle|04115:p53 signaling pathway	NM_024127	NM_024127	NM_024127	Rn.10250	25112	ENSRNOT00000007698	TC579361	chr4:96650513-96650454	rn|4q31	84.1003	74.9077	74.9077	61.6593	47.6078	59.9625	51.0968	63.1328	61.4313	6.39404	6.22704	6.22704	5.94625	5.57312	5.90599	5.67516	5.98032	5.9409
A_44_P369144	47.5345	42.3492	61.8385	0.166641	0.546172	0.0227017	Wdfy2	WD repeat and FYVE domain containing 2	GO:0046872(metal ion binding)	Rattus norvegicus WD repeat and FYVE domain containing 2 (Wdfy2), mRNA [NM_001107269]		NM_001107269	NM_001107269	NM_001107269	Rn.229252	305956	ENSRNOT00000066864	TC592607	chr15:42222138-42222197	rn|15p12	45.6577	48.4729	48.4729	48.4729	32.734	45.8406	59.9625	61.5691	63.9841	5.51279	5.59911	5.59911	5.59911	5.03272	5.51856	5.90599	5.94413	5.99964
A_64_P130995	6.67946	2.2116	3.46407	1.59464	0.647378	0.0227099	Cd44	Cd44 molecule	GO:0001558(regulation of cell growth)|GO:0001658(branching involved in ureteric bud morphogenesis)|GO:0001955(blood vessel maturation)|GO:0002246(wound healing involved in inflammatory response)|GO:0002906(negative regulation of mature B cell apoptotic process)|GO:0004415(hyalurononglucosaminidase activity)|GO:0004888(transmembrane signaling receptor activity)|GO:0005154(epidermal growth factor r…	Rattus norvegicus Cd44 molecule (Cd44), mRNA [NM_012924]	04512:ECM-receptor interaction|04640:Hematopoietic cell lineage	NM_012924	NM_012924	NM_012924	Rn.1120	25406	ENSRNOT00000008760	NP317211	chr3:88052517-88052458	rn|3q31	8.10607	5.96616	5.96616	2.16607	3.38574	1.08299	4.5083	3.18855	2.69535	3.019	2.5768	2.5768	1.11508	1.75947	0.115015	2.17258	1.6729	1.43047
A_64_P030689	17.5356	8.03275	21.1896	1.12632	1.39939	0.0228042	Cd8b	CD8b molecule	GO:0009897(external side of plasma membrane)|GO:0009986(cell surface)|GO:0016021(integral to membrane)	Rattus norvegicus CD8b molecule (Cd8b), mRNA [NM_031539]	04514:Cell adhesion molecules (CAMs)|04612:Antigen processing and presentation|04640:Hematopoietic cell lineage|04660:T cell receptor signaling pathway|05340:Primary immunodeficiency	NM_031539	NM_031539	NM_031539	Rn.10330	24931	ENSRNOT00000009392	TC579217	chr4:104542505-104542564	rn|4q33	22.4824	15.0622	15.0622	6.6437	8.32253	9.13202	11.7596	25.1762	26.6331	4.49073	3.91286	3.91286	2.73199	3.05702	3.19093	3.55576	4.65399	4.73515
A_43_P12245	415.821	415.233	571.301	0.0020416	0.46033	0.0229138	Rhob	ras homolog family member B	GO:0001525(angiogenesis)|GO:0005525(GTP binding)|GO:0005634(nucleus)|GO:0005829(cytosol)|GO:0005886(plasma membrane)|GO:0006927(transformed cell apoptotic process)|GO:0007155(cell adhesion)|GO:0007264(small GTPase mediated signal transduction)|GO:0008333(endosome to lysosome transport)|GO:0010008(endosome membrane)|GO:0015031(protein transport)|GO:0016020(membrane)|GO:0019003(GDP binding)|GO:0030…	Rattus norvegicus ras homolog family member B (Rhob), mRNA [NM_022542]		NM_022542	NM_022542	NM_022542	Rn.2042	64373		TC581559	chr6:32052849-32052791	rn|6q14	403.387	422.039	422.039	393.027	349.979	502.694	521.799	601.656	590.449	8.65602	8.72123	8.72123	8.61848	8.45112	8.97354	9.02735	9.2328	9.20567
A_44_P470149	3.61073	1.58549	3.20904	1.18736	1.01721	0.0229709	Ube2wl	ubiquitin-conjugating enzyme E2W-like		PREDICTED: Rattus norvegicus ubiquitin-conjugating enzyme E2 W-like (LOC680426), mRNA [XM_001057119]	04120:Ubiquitin mediated proteolysis	XM_001057119	XM_001057119	XM_001057119	Rn.225229	680426		TC627073	chrX:29825044-29825103	rn|Xq14	2.38259	4.2248	4.2248	1.00696	1.78544	1.96408	2.9199	3.18855	3.51865	1.25253	2.07888	2.07888	0.01	0.836282	0.973851	1.54592	1.6729	1.81502
A_44_P1059903	852.59	753.391	763.665	0.178453	0.019541	0.0229741	Lzts1	leucine zipper, putative tumor suppressor 1	GO:0005515(protein binding)|GO:0005730(nucleolus)|GO:0005737(cytoplasm)|GO:0005794(Golgi apparatus)|GO:0005886(plasma membrane)|GO:0007049(cell cycle)|GO:0014069(postsynaptic density)|GO:0016242(negative regulation of macroautophagy)|GO:0016324(apical plasma membrane)|GO:0030054(cell junction)|GO:0043005(neuron projection)|GO:0043197(dendritic spine)|GO:0043198(dendritic shaft)|GO:0044297(cell bo…	Rattus norvegicus leucine zipper, putative tumor suppressor 1 (Lzts1), mRNA [NM_153470]		NM_153470	NM_153470	NM_153470	Rn.3213	266711	ENSRNOT00000015799	TC621761	chr16:22300892-22300951	rn|16p14	861.81	847.98	847.98	748.406	744.615	767.151	805.329	702.394	783.27	9.75123	9.72789	9.72789	9.54768	9.54035	9.58337	9.65344	9.45614	9.61337
A_64_P043194	5.92298	2.51892	3.53517	1.23352	0.488971	0.022978	Fbln7	fibulin 7	GO:0005509(calcium ion binding)	Uncharacterized protein [Source:UniProtKB/TrEMBL;Acc:D3ZSY7] [ENSRNOT00000023708]		ENSRNOT00000023708	XM_001081124	XM_001081124	Rn.198656	296145	ENSRNOT00000023708		chr3:116516192-116516251	rn|3q36	7.58236	5.09329	5.09329	2.16607	2.69535	2.69535	2.34673	3.18855	5.07022	2.92265	2.3486	2.3486	1.11508	1.43047	1.43047	1.23065	1.6729	2.34205
A_44_P126027	2.41816	1.34997	3.01798	0.840982	1.16065	0.0230411	Pfkfb4	6-phosphofructo-2-kinase/fructose-2,6-biphosphatase 4	GO:0003824(catalytic activity)|GO:0003873(6-phosphofructo-2-kinase activity)|GO:0004331(fructose-2,6-bisphosphate 2-phosphatase activity)|GO:0005524(ATP binding)|GO:0006000(fructose metabolic process)|GO:0006003(fructose 2,6-bisphosphate metabolic process)	Rattus norvegicus 6-phosphofructo-2-kinase/fructose-2,6-biphosphatase 4 (Pfkfb4), mRNA [NM_019333]	00051:Fructose and mannose metabolism	NM_019333	NM_019333	NM_019333	Rn.90092	54283	ENSRNOT00000037662	TC577383	chr8:114045262-114045321	rn|8q32	1.65274	2.80088	2.80088	1.18149	1.78544	1.08299	2.34673	3.18855	3.51865	0.72486	1.48588	1.48588	0.240607	0.836282	0.115015	1.23065	1.6729	1.81502
A_43_P15431	2.84375	1.32463	3.04602	1.10221	1.20134	0.0231523	Mterf	mitochondrial transcription termination factor	GO:0003690(double-stranded DNA binding)|GO:0005739(mitochondrion)|GO:0006353(transcription termination, DNA-dependent)|GO:0006355(regulation of transcription, DNA-dependent)|GO:0006393(termination of mitochondrial transcription)|GO:0032392(DNA geometric change)|GO:0042645(mitochondrial nucleoid)	Rattus norvegicus mitochondrial transcription termination factor (Mterf), nuclear gene encoding mitochondrial protein, mRNA [NM_053499]		NM_053499	NM_053499	NM_053499	Rn.64629	85261	ENSRNOT00000010425	TC578262	chr4:26948993-26949052	rn|4q13	2.92951	2.80088	2.80088	1.18149	1.78544	1.00696	4.10415	3.18855	1.84536	1.55066	1.48588	1.48588	0.240607	0.836282	0.01	2.03708	1.6729	0.883901
A_64_P032604	3492.24	3319.93	5401.35	0.0729985	0.702165	0.0232466	Ak2	adenylate kinase 2	GO:0001889(liver development)|GO:0004017(adenylate kinase activity)|GO:0005524(ATP binding)|GO:0005739(mitochondrion)|GO:0005743(mitochondrial inner membrane)|GO:0005758(mitochondrial intermembrane space)|GO:0005829(cytosol)|GO:0006119(oxidative phosphorylation)|GO:0006172(ADP biosynthetic process)|GO:0007420(brain development)|GO:0019205(nucleobase-containing compound kinase activity)|GO:0036126…	Rattus norvegicus adenylate kinase 2 (Ak2), nuclear gene encoding mitochondrial protein, transcript variant 1, mRNA [NM_030986]	00230:Purine metabolism|01100:Metabolic pathways	NM_030986	NM_030986	NM_030986	Rn.3421	24184		TC580422	chr5:148173044-148173103	rn|5q36	3459.72	3508.5	3508.5	3229.55	3126.91	3603.34	4799.56	7123.71	4280.76	11.7564	11.7766	11.7766	11.6571	11.6105	11.8151	12.2287	12.7984	12.0637
A_64_P154297	3.79303	1.00696	2.56969	1.91335	1.3516	0.0233097	Iqgap3	IQ motif containing GTPase activating protein 3	GO:0000082(G1/S transition of mitotic cell cycle)|GO:0000187(activation of MAPK activity)|GO:0001934(positive regulation of protein phosphorylation)|GO:0005099(Ras GTPase activator activity)|GO:0005737(cytoplasm)|GO:0005911(cell-cell junction)|GO:0007265(Ras protein signal transduction)|GO:0008361(regulation of cell size)|GO:0010628(positive regulation of gene expression)|GO:0010629(negative regu…	Rattus norvegicus IQ motif containing GTPase activating protein 3 (Iqgap3), mRNA [NM_001191709]	04810:Regulation of actin cytoskeleton	NM_001191709	NM_001191709	NM_001191709	Rn.17539	310621	ENSRNOT00000038589	TC593158	chr2:180198622-180198681	rn|2q34	2.92951	4.2248	4.2248	1.00696	1.00696	1.00696	3.51358	3.18855	1.00696	1.55066	2.07888	2.07888	0.01	0.01	0.01	1.81294	1.6729	0.01
A_64_P079007	5.45103	2.19073	3.7385	1.31512	0.771049	0.023343	Svep1	sushi, von Willebrand factor type A, EGF and pentraxin domain containing 1	GO:0003682(chromatin binding)|GO:0005509(calcium ion binding)|GO:0005576(extracellular region)|GO:0005737(cytoplasm)|GO:0007155(cell adhesion)|GO:0016020(membrane)	Sushi, von Willebrand factor type A, EGF and pentraxin domain-containing protein 1 [Source:UniProtKB/Swiss-Prot;Acc:P0C6B8] [ENSRNOT00000047200]		ENSRNOT00000047200	XM_002726537	XM_002726537	Rn.233221	685899	ENSRNOT00000047200	TC617343	chr5:76025851-76025792	rn|5q24	4.42078	5.96616	5.96616	1.18149	2.69535	2.69535	4.5083	3.18855	3.51865	2.1443	2.5768	2.5768	0.240607	1.43047	1.43047	2.17258	1.6729	1.81502
A_44_P499545	7.0165	3.41395	3.53517	1.03931	0.0503356	0.0234542	Tmem106c	transmembrane protein 106C	GO:0003674(molecular_function)|GO:0005575(cellular_component)|GO:0005789(endoplasmic reticulum membrane)|GO:0008150(biological_process)|GO:0016021(integral to membrane)	Rattus norvegicus transmembrane protein 106C (Tmem106c), mRNA [NM_001008358]		NM_001008358	NM_001008358	NM_001008358	Rn.99883	315286	ENSRNOT00000011638	TC578689	chr7:136671678-136671737	rn|7q36	5.9983	7.52561	7.52561	3.38574	2.69535	4.16076	2.34673	3.18855	5.07022	2.58455	2.91181	2.91181	1.75947	1.43047	2.05685	1.23065	1.6729	2.34205
A_44_P260099	9.41813	4.38565	5.41431	1.10265	0.303985	0.0234986	Ppap2c	phosphatidic acid phosphatase type 2c	GO:0008195(phosphatidate phosphatase activity)|GO:0016021(integral to membrane)	Rattus norvegicus phosphatidic acid phosphatase type 2c (Ppap2c), mRNA [NM_139252]	00561:Glycerolipid metabolism|00564:Glycerophospholipid metabolism|00565:Ether lipid metabolism|00600:Sphingolipid metabolism|01100:Metabolic pathways|04666:Fc gamma R-mediated phagocytosis|04975:Fat digestion and absorption	NM_139252	NM_139252	NM_139252	Rn.3301	246115	ENSRNOT00000000193	TC578089	chr7:11701585-11701644	rn|7q11	8.10607	10.0742	10.0742	4.48789	4.16076	4.5083	6.03855	3.18855	7.01582	3.019	3.33259	3.33259	2.16604	2.05685	2.17258	2.5942	1.6729	2.81061
A_64_P019581	3.34084	1.06742	1.98059	1.64609	0.891806	0.0236377	Olr1531	olfactory receptor 1531	GO:0004930(G-protein coupled receptor activity)|GO:0004984(olfactory receptor activity)|GO:0005886(plasma membrane)|GO:0007186(G-protein coupled receptor signaling pathway)|GO:0016021(integral to membrane)|GO:0050911(detection of chemical stimulus involved in sensory perception of smell)	Rattus norvegicus olfactory receptor 1531 (Olr1531), mRNA [NM_001001102]		NM_001001102	NM_001001102	NM_001001102	Rn.142276	405998			chr11:41811873-41811932	rn|11q12	4.42078	2.80088	2.80088	1.18149	1.0138	1.00696	1.68496	3.18855	1.06825	2.1443	1.48588	1.48588	0.240607	0.0197766	0.01	0.752715	1.6729	0.095251
A_44_P211090	82.0742	75.8867	93.9944	0.113081	0.308727	0.0237684	Mbrl	membralin		Rattus norvegicus membralin (Mbrl), mRNA [NM_001100886]		NM_001100886	NM_001100886	NM_001100886	Rn.37168	299608	ENSRNOT00000017245	TC581685	chr7:11242761-11242891	rn|7q11	76.7746	84.724	84.724	77.7879	68.2359	81.6365	89.0028	98.3916	94.5889	6.26256	6.4047	6.4047	6.28147	6.09246	6.35114	6.47578	6.62046	6.5636
A_43_P11897	4.86912	2.70206	3.7385	0.849601	0.468402	0.0237769	Gabrd	gamma-aminobutyric acid (GABA) A receptor, delta	GO:0004890(GABA-A receptor activity)|GO:0005230(extracellular ligand-gated ion channel activity)|GO:0005254(chloride channel activity)|GO:0005886(plasma membrane)|GO:0007268(synaptic transmission)|GO:0030054(cell junction)|GO:0034707(chloride channel complex)|GO:0045211(postsynaptic membrane)	Rattus norvegicus gamma-aminobutyric acid (GABA) A receptor, delta (Gabrd), mRNA [NM_017289]	04080:Neuroactive ligand-receptor interaction	NM_017289	NM_017289	NM_017289	Rn.10927	29689	ENSRNOT00000022246	TC577178	chr5:172203260-172203200	rn|5q36	4.42078	5.09329	5.09329	2.75636	3.38574	1.96408	4.5083	3.18855	3.51865	2.1443	2.3486	2.3486	1.46276	1.75947	0.973851	2.17258	1.6729	1.81502
A_43_P12589	3.04183	1.06742	1.98059	1.51082	0.891806	0.0237964	Epha3	Eph receptor A3	GO:0001660(fever generation)|GO:0003197(endocardial cushion development)|GO:0003674(molecular_function)|GO:0005003(ephrin receptor activity)|GO:0005004(GPI-linked ephrin receptor activity)|GO:0005524(ATP binding)|GO:0005575(cellular_component)|GO:0005769(early endosome)|GO:0005887(integral to plasma membrane)|GO:0006468(protein phosphorylation)|GO:0006915(apoptotic process)|GO:0008045(motor axon …	Rattus norvegicus Eph receptor A3 (Epha3), mRNA [NM_031564]	04360:Axon guidance	NM_031564	NM_031564	NM_031564	Rn.10713	29210	ENSRNOT00000040065	TC574672	chr11:696278-696219	rn|11p12	3.52374	2.80088	2.80088	1.18149	1.0138	1.00696	1.68496	3.18855	1.06825	1.81711	1.48588	1.48588	0.240607	0.0197766	0.01	0.752715	1.6729	0.095251
A_44_P699398	6.58022	1.00696	1.73415	2.70814	0.784232	0.024043	Zfp445	zinc finger protein 445	GO:0003676(nucleic acid binding)|GO:0003700(sequence-specific DNA binding transcription factor activity)|GO:0005634(nucleus)|GO:0006351(transcription, DNA-dependent)|GO:0008270(zinc ion binding)|GO:0016032(viral reproduction)|GO:0046872(metal ion binding)	Rattus norvegicus zinc finger protein 445 (Zfp445), mRNA [NM_001191802]		NM_001191802	NM_001191802	NM_001191802	Rn.100996	301076	ENSRNOT00000034690	TC589360	chr8:127544737-127544678	rn|8q32	2.38259	8.67903	8.67903	1.00696	1.00696	1.00696	1.00696	3.18855	1.00696	1.25253	3.11753	3.11753	0.01	0.01	0.01	0.01	1.6729	0.01
A_44_P190497	2.03725	1.62793	5.09922	0.323581	1.64724	0.0241564	Mospd1	motile sperm domain containing 1	GO:0000122(negative regulation of transcription from RNA polymerase II promoter)|GO:0005198(structural molecule activity)|GO:0005634(nucleus)|GO:0005737(cytoplasm)|GO:0016021(integral to membrane)|GO:0045944(positive regulation of transcription from RNA polymerase II promoter)|GO:0048471(perinuclear region of cytoplasm)	Rattus norvegicus motile sperm domain containing 1 (Mospd1), mRNA [NM_001014107]		NM_001014107	NM_001014107	NM_001014107	Rn.163261	317312	ENSRNOT00000011995	TC584555	chrX:140314231-140314172	rn|Xq36	1.65274	2.2295	2.2295	1.18149	1.00696	2.69535	5.09329	3.18855	7.01582	0.72486	1.15672	1.15672	0.240607	0.01	1.43047	2.3486	1.6729	2.81061
A_64_P074275	2.79157	1.26645	3.46407	1.14028	1.45168	0.024184	Lrrtm4	leucine rich repeat transmembrane neuronal 4	GO:0005886(plasma membrane)|GO:0016021(integral to membrane)|GO:0030054(cell junction)|GO:0032281(alpha-amino-3-hydroxy-5-methyl-4-isoxazolepropionic acid selective glutamate receptor complex)|GO:0045211(postsynaptic membrane)|GO:0050808(synapse organization)	Rattus norvegicus leucine rich repeat transmembrane neuronal 4 (Lrrtm4), mRNA [NM_001134746]		NM_001134746	NM_001134746	NM_001134746	Rn.140910	500219	ENSRNOT00000030588		chr4:114145401-114145460	rn|4q34	1.65274	3.36098	3.36098	1.00696	1.78544	1.00696	4.5083	3.18855	2.69535	0.72486	1.74888	1.74888	0.01	0.836282	0.01	2.17258	1.6729	1.43047
A_44_P200998	74.917	44.3371	117.636	0.756779	1.40775	0.0243157	Olr921	olfactory receptor 921	GO:0004930(G-protein coupled receptor activity)|GO:0004984(olfactory receptor activity)|GO:0005886(plasma membrane)|GO:0007186(G-protein coupled receptor signaling pathway)|GO:0016021(integral to membrane)|GO:0050911(detection of chemical stimulus involved in sensory perception of smell)	Rattus norvegicus olfactory receptor 921 (Olr921), mRNA [NM_001001385]	04740:Olfactory transduction	NM_001001385	NM_001001385	NM_001001385	Rn.143389	366798	ENSRNOT00000047899	TC580373	chr7:4080787-4080728	rn|7q11	60.342	82.2045	82.2045	43.2144	36.1375	53.6594	134.341	151.863	66.7048	5.91509	6.36114	6.36114	5.43344	5.17542	5.74576	7.06976	7.24662	6.05972
A_44_P522047	637.838	632.045	864.962	0.0131633	0.45261	0.0243729	LOC684871	similar to Protein C8orf4 (Thyroid cancer protein 1) (TC-1)		Rattus norvegicus similar to Protein C8orf4 (Thyroid cancer protein 1) (TC-1) (LOC684871), mRNA [NM_001115043]		NM_001115043	NM_001115043	NM_001115043	Rn.216648	684871	ENSRNOT00000074449	TC583337			644.176	634.67	634.67	606.888	548.144	741.103	752.316	884.246	958.324	9.33131	9.30986	9.30986	9.24529	9.09841	9.53353	9.5552	9.7883	9.90437
A_44_P865962	137.131	96.4129	115.655	0.508259	0.262525	0.0244132	Mapre3	microtubule-associated protein, RP/EB family, member 3	GO:0005515(protein binding)|GO:0005737(cytoplasm)|GO:0005874(microtubule)|GO:0005881(cytoplasmic microtubule)|GO:0007049(cell cycle)|GO:0007067(mitosis)|GO:0008017(microtubule binding)|GO:0030496(midbody)|GO:0045893(positive regulation of transcription, DNA-dependent)|GO:0048471(perinuclear region of cytoplasm)|GO:0051301(cell division)	Rattus norvegicus microtubule-associated protein, RP/EB family, member 3 (Mapre3), mRNA [NM_001007656]		NM_001007656	NM_001007656	NM_001007656	Rn.154513	298848	ENSRNOT00000011874	TC630207	chr6:25496636-25496577	rn|6q14	128.01	141.692	141.692	99.6917	102.173	87.3741	137.323	110.656	98.9853	7.00011	7.14661	7.14661	6.6394	6.67487	6.44913	7.10143	6.78994	6.62914
A_64_P028036	1.81337	1.63021	4.62105	0.153608	1.50316	0.0244243	Hbb	hemoglobin, beta	GO:0004601(peroxidase activity)|GO:0005344(oxygen transporter activity)|GO:0005506(iron ion binding)|GO:0005833(hemoglobin complex)|GO:0006749(glutathione metabolic process)|GO:0010942(positive regulation of cell death)|GO:0015671(oxygen transport)|GO:0019825(oxygen binding)|GO:0020037(heme binding)|GO:0030492(hemoglobin binding)|GO:0031720(haptoglobin binding)|GO:0031721(hemoglobin alpha binding…	Rattus norvegicus hemoglobin, beta (Hbb), mRNA [NM_033234]	05143:African trypanosomiasis|05144:Malaria	NM_033234	NM_033234	NM_033234	Rn.202945	24440	ENSRNOT00000044783	TC623451	chr1:161584931-161584872	rn|1q32	2.38259	1.52875	1.52875	1.18149	1.0138	2.69535	5.60438	3.18855	5.07022	1.25253	0.612357	0.612357	0.240607	0.0197766	1.43047	2.48655	1.6729	2.34205
A_42_P647009	386.098	241.693	285.423	0.675789	0.239924	0.024477	Mprip	myosin phosphatase Rho interacting protein	GO:0003779(actin binding)|GO:0005543(phospholipid binding)|GO:0005737(cytoplasm)|GO:0005856(cytoskeleton)	Rattus norvegicus myosin phosphatase Rho interacting protein (Mprip), transcript variant 1, mRNA [NM_053814]		NM_053814	NM_053814	NM_053814	Rn.2641	116504	ENSRNOT00000040865	NP516570	chr10:46086399-46086863	rn|10q22	307.084	425.605	425.605	245.592	243.782	235.706	278.015	339.305	238.949	8.26249	8.73337	8.73337	7.94012	7.92945	7.88084	8.11902	8.40644	7.90056
A_42_P546539	81.4667	77.5247	99.868	0.0715547	0.365366	0.0244833	Ddx27	DEAD (Asp-Glu-Ala-Asp) box polypeptide 27		Rattus norvegicus DEAD (Asp-Glu-Ala-Asp) box polypeptide 27 (Ddx27), mRNA [NM_001135801]		NM_001135801	NM_001135801	NM_001135801	Rn.206923	362274	ENSRNOT00000010806	TC582096	chr3:158185060-158185212	rn|3q42	79.9912	82.2045	82.2045	82.6928	72.305	77.5762	104.686	85.7526	109.166	6.32177	6.36114	6.36114	6.36969	6.17602	6.27754	6.70992	6.42211	6.77038
A_43_P16449	77.2172	47.7798	306.797	0.692521	2.68281	0.0245508	Pelo	pelota homolog (Drosophila)	GO:0004519(endonuclease activity)|GO:0005634(nucleus)|GO:0005737(cytoplasm)|GO:0007049(cell cycle)|GO:0008283(cell proliferation)|GO:0046872(metal ion binding)|GO:0051276(chromosome organization)|GO:0051301(cell division)	Rattus norvegicus pelota homolog (Drosophila) (Pelo), mRNA [NM_001007634]	03015:mRNA surveillance pathway	NM_001007634	NM_001007634	NM_001007634	Rn.3842	294754		TC640516	chr2:45900783-45900724	rn|2q14	69.577	81.0372	81.0372	50.0515	46.3843	46.9035	299.081	532.767	88.5433	6.12054	6.34051	6.34051	5.64534	5.53557	5.55162	8.22439	9.05736	6.46831
A_44_P710285	96.6631	52.2089	58.4296	0.888669	0.162404	0.0247032	Stim1	stromal interaction molecule 1	GO:0002115(store-operated calcium entry)|GO:0005246(calcium channel regulator activity)|GO:0005509(calcium ion binding)|GO:0005513(detection of calcium ion)|GO:0005783(endoplasmic reticulum)|GO:0005874(microtubule)|GO:0005886(plasma membrane)|GO:0005887(integral to plasma membrane)|GO:0006812(cation transport)|GO:0015279(store-operated calcium channel activity)|GO:0030176(integral to endoplasmic …	Rattus norvegicus stromal interaction molecule 1 (Stim1), mRNA [NM_001108496]		NM_001108496	NM_001108496	NM_001108496	Rn.106771	361618	ENSRNOT00000027685	TC605993	chr1:159925770-159925829	rn|1q32	93.3816	98.3038	98.3038	59.2392	32.734	64.6535	64.333	53.7095	57.2464	6.54507	6.61918	6.61918	5.88848	5.03272	6.01466	6.00749	5.74711	5.83911
A_42_P488758	356.383	333.129	475.78	0.097345	0.514213	0.0247096	Alg14	asparagine-linked glycosylation 14 homolog (S. cerevisiae)	GO:0005789(endoplasmic reticulum membrane)|GO:0016021(integral to membrane)	Rattus norvegicus asparagine-linked glycosylation 14 homolog (S. cerevisiae) (Alg14), mRNA [NM_001014176]	00510:N-Glycan biosynthesis|01100:Metabolic pathways	NM_001014176	NM_001014176	NM_001014176	Rn.136923	362031	ENSRNOT00000015354	TC578540	chr2:217969796-217969855	rn|2q41	303.503	382.823	382.823	396.116	286.157	317.116	471.793	490.633	464.915	8.24557	8.58053	8.58053	8.62978	8.16066	8.30887	8.88201	8.9385	8.86082
A_42_P800048	285.228	214.949	218.498	0.408124	0.0236312	0.024745	Ube4a	ubiquitination factor E4A	GO:0000151(ubiquitin ligase complex)|GO:0000209(protein polyubiquitination)|GO:0004842(ubiquitin-protein ligase activity)|GO:0005737(cytoplasm)|GO:0006511(ubiquitin-dependent protein catabolic process)|GO:0034450(ubiquitin-ubiquitin ligase activity)	Rattus norvegicus ubiquitination factor E4A (Ube4a), mRNA [NM_207610]	04120:Ubiquitin mediated proteolysis	NM_207610	NM_207610	NM_207610	Rn.102204	315608	ENSRNOT00000021321	TC581582	chr8:47879367-47879308	rn|8q22	287.828	283.928	283.928	256.533	194.078	194.234	219.165	200.566	235.764	8.16906	8.14938	8.14938	8.003	7.60049	7.60165	7.77587	7.64794	7.8812
A_64_P121061	2842.53	2154.67	3171.75	0.399704	0.55781	0.024898	Tmed6	transmembrane emp24 protein transport domain containing 6	GO:0006810(transport)|GO:0016021(integral to membrane)	Rattus norvegicus transmembrane emp24 protein transport domain containing 6 (Tmed6), mRNA [NM_001106183]		NM_001106183	NM_001106183	NM_001106183	Rn.19837	291991	ENSRNOT00000027686	TC642755	chr19:36919581-36919522	rn|19q12	3021.79	2752.9	2752.9	2394.22	1872.83	2196.96	2977.39	3808.04	2729.82	11.5612	11.4267	11.4267	11.2253	10.871	11.1013	11.5398	11.8948	11.4146
A_44_P332328	2288.56	1584.29	1986.51	0.530607	0.326402	0.0250989	Fga	fibrinogen alpha chain	GO:0003674(molecular_function)|GO:0005102(receptor binding)|GO:0005577(fibrinogen complex)|GO:0005615(extracellular space)|GO:0005737(cytoplasm)|GO:0005938(cell cortex)|GO:0007165(signal transduction)|GO:0007596(blood coagulation)|GO:0009897(external side of plasma membrane)|GO:0030168(platelet activation)|GO:0030674(protein binding, bridging)|GO:0031091(platelet alpha granule)|GO:0042246(tissue …	Rattus norvegicus fibrinogen alpha chain (Fga), transcript variant 1, mRNA [NM_001008724]	04610:Complement and coagulation cascades	NM_001008724	NM_001008724	NM_001008724	Rn.98846	361969	ENSRNOT00000012192	TC634498	chr2:174751982-174752041	rn|2q34	2550.13	2157.78	2157.78	1813.43	1346.45	1592.98	2238.63	1911.21	1809.7	11.3164	11.0753	11.0753	10.8245	10.395	10.6375	11.1284	10.9003	10.8215
A_64_P008647	27.6219	12.0461	20.6514	1.19724	0.777671	0.0251188	LOC501033	similar to UPF0258 protein KIAA1024		Uncharacterized protein [Source:UniProtKB/TrEMBL;Acc:D3ZGF2] [ENSRNOT00000018553]		ENSRNOT00000018553	XM_001055454	XM_001055454		501033	ENSRNOT00000018553		chr8:94488228-94488169	rn|8q31	26.5871	28.1393	28.1393	15.6284	10.8867	9.62328	31.0498	15.276	15.6284	4.73265	4.81452	4.81452	3.9661	3.44449	3.26653	4.95651	3.93319	3.9661
A_44_P561179	31.3115	30.2413	46.3511	0.05017	0.616083	0.0252765	RGD1565784	RGD1565784		Rattus norvegicus RGD1565784 (RGD1565784), mRNA [NM_001109028]		NM_001109028	NM_001109028	NM_001109028	Rn.20990	497874	ENSRNOT00000047111	TC583084	chr10:14430836-14430895	rn|10q12	26.5871	33.6737	33.6737	32.165	29.4739	29.0852	54.569	48.3468	36.1375	4.73265	5.07355	5.07355	5.00742	4.88136	4.86221	5.77001	5.59535	5.17542
A_64_P023315	6668.67	5441.11	10689.2	0.293497	0.974185	0.0254968	Cdip1	cell death-inducing p53 target 1	GO:0005634(nucleus)|GO:0006915(apoptotic process)|GO:0006917(induction of apoptosis)|GO:0033209(tumor necrosis factor-mediated signaling pathway)|GO:0042771(DNA damage response, signal transduction by p53 class mediator resulting in induction of apoptosis)	Rattus norvegicus cell death-inducing p53 target 1 (Cdip1), mRNA [NM_001008360]		NM_001008360	NM_001008360	NM_001008360	Rn.101805	360480	ENSRNOT00000004999	TC575309	chr10:10913932-10913991	rn|10q12	6543.98	6731.01	6731.01	6008.98	4718.57	5595.78	11668.5	13423.2	6975.95	12.676	12.7166	12.7166	12.5529	12.2041	12.4501	13.5103	13.7124	12.7682
A_64_P105294	138.401	136.027	185.335	0.0249591	0.446237	0.0256678	Lphn1	latrophilin 1	GO:0004930(G-protein coupled receptor activity)|GO:0005515(protein binding)|GO:0005886(plasma membrane)|GO:0007157(heterophilic cell-cell adhesion)|GO:0007218(neuropeptide signaling pathway)|GO:0007420(brain development)|GO:0014069(postsynaptic density)|GO:0015643(toxin binding)|GO:0016021(integral to membrane)|GO:0016079(synaptic vesicle exocytosis)|GO:0016524(latrotoxin receptor activity)|GO:00…	Rattus norvegicus latrophilin 1 (Lphn1), mRNA [NM_022962]		NM_022962	NM_022962	NM_022962	Rn.10776	65096	ENSRNOT00000041025	TC573727	chr19:25891220-25891161	rn|19q11	138.379	138.412	138.412	149.144	116.988	141.95	205.734	193.417	156.855	7.11249	7.11283	7.11283	7.22056	6.87022	7.14924	7.68463	7.59557	7.29329
A_43_P14179	15183.6	12335.6	12527	0.299691	0.0222198	0.0256707	Ap2m1	adaptor-related protein complex 2, mu 1 subunit	GO:0005515(protein binding)|GO:0005739(mitochondrion)|GO:0005886(plasma membrane)|GO:0006886(intracellular protein transport)|GO:0008289(lipid binding)|GO:0016192(vesicle-mediated transport)|GO:0030125(clathrin vesicle coat)|GO:0030131(clathrin adaptor complex)|GO:0030132(clathrin coat of coated pit)|GO:0030133(transport vesicle)	Rattus norvegicus adaptor-related protein complex 2, mu 1 subunit (Ap2m1), mRNA [NM_053837]	04144:Endocytosis|05016:Huntington's disease	NM_053837	NM_053837	NM_053837	Rn.3172	116563	ENSRNOT00000058092	TC614440	chr11:82585552-82585493	rn|11q23	14578.4	15486.2	15486.2	12723.9	12019.9	12262.9	10922.3	13920.2	12738.6	13.8315	13.9187	13.9187	13.6353	13.5531	13.582	13.415	13.7649	13.6369
A_44_P382727	362.777	334.951	513.801	0.115135	0.61726	0.0257802	Copg2	coatomer protein complex, subunit gamma 2	GO:0006886(intracellular protein transport)|GO:0016192(vesicle-mediated transport)|GO:0030117(membrane coat)	Rattus norvegicus coatomer protein complex, subunit gamma 2 (Copg2), mRNA [NM_001106929]		NM_001106929	NM_001106929	NM_001106929	Rn.216502	301742	ENSRNOT00000033706	TC590641	chr4:57952379-57946407	rn|4q22	371.372	358.48	358.48	307.516	358.149	339.187	461.617	655.38	424.406	8.53672	8.48575	8.48575	8.26452	8.48442	8.40594	8.85055	9.35619	8.7293
A_44_P576351	35.4613	17.8948	40.6939	0.986709	1.18527	0.0258191	Kdsr	3-ketodihydrosphingosine reductase	GO:0000166(nucleotide binding)|GO:0003674(molecular_function)|GO:0005575(cellular_component)|GO:0005783(endoplasmic reticulum)|GO:0006666(3-keto-sphinganine metabolic process)|GO:0008150(biological_process)|GO:0030148(sphingolipid biosynthetic process)|GO:0047560(3-dehydrosphinganine reductase activity)	Rattus norvegicus 3-ketodihydrosphingosine reductase (Kdsr), mRNA [NM_001108342]	00600:Sphingolipid metabolism|01100:Metabolic pathways	NM_001108342	NM_001108342	NM_001108342	Rn.22924	360833	ENSRNOT00000003728	TC632635	chr13:12915722-12915663	rn|13p13	32.9034	36.7403	36.7403	16.7895	11.5725	25.3222	53.3609	40.7815	27.9392	5.04016	5.19929	5.19929	4.06949	3.53263	4.66233	5.73771	5.34984	4.80422
A_42_P506345	2910.37	1469.63	1610.78	0.985749	0.132302	0.0259884	Bag6	BCL2-associated athanogene 6	GO:0001822(kidney development)|GO:0005622(intracellular)|GO:0005634(nucleus)|GO:0005737(cytoplasm)|GO:0005829(cytosol)|GO:0006511(ubiquitin-dependent protein catabolic process)|GO:0006810(transport)|GO:0007130(synaptonemal complex assembly)|GO:0007283(spermatogenesis)|GO:0007420(brain development)|GO:0009790(embryo development)|GO:0016568(chromatin modification)|GO:0018393(internal peptidyl-lysin…	Rattus norvegicus BCL2-associated athanogene 6 (Bag6), transcript variant 2, mRNA [NM_053609]		NM_053609	NM_053609	NM_053609	Rn.203343	94342	ENSRNOT00000001129	TC586469	chr20:3740788-3740653	rn|20p12	2262.94	3234.09	3234.09	1436.14	1866.67	1106.08	1421.85	2116.82	1293.65	11.144	11.6591	11.6591	10.488	10.8663	10.1112	10.4736	11.0477	10.3372
A_42_P789283	140.341	89.8747	102.074	0.642946	0.183632	0.0262145	Nucb1	nucleobindin 1	GO:0003677(DNA binding)|GO:0005509(calcium ion binding)|GO:0005793(endoplasmic reticulum-Golgi intermediate compartment)|GO:0005794(Golgi apparatus)|GO:0015630(microtubule cytoskeleton)|GO:0016020(membrane)	Rattus norvegicus nucleobindin 1 (Nucb1), mRNA [NM_053463]		NM_053463	NM_053463	NM_053463	Rn.1492	84595	ENSRNOT00000028390	TC575808	chr1:95961723-95961664	rn|1q22	135.374	142.824	142.824	95.461	83.2065	90.9566	131.886	80.8561	93.4809	7.0808	7.1581	7.1581	6.57684	6.37863	6.50711	7.04315	6.33729	6.5466
A_44_P265807	11.7257	8.62352	18.6495	0.44333	1.11279	0.0262925	Aldh3a2	aldehyde dehydrogenase 3 family, member A2	GO:0000302(response to reactive oxygen species)|GO:0004028(3-chloroallyl aldehyde dehydrogenase activity)|GO:0004029(aldehyde dehydrogenase (NAD) activity)|GO:0004030(aldehyde dehydrogenase [NAD(P)+] activity)|GO:0005634(nucleus)|GO:0005739(mitochondrion)|GO:0005743(mitochondrial inner membrane)|GO:0005777(peroxisome)|GO:0005783(endoplasmic reticulum)|GO:0005829(cytosol)|GO:0006081(cellular aldeh…	Rattus norvegicus aldehyde dehydrogenase 3 family, member A2 (Aldh3a2), mRNA [NM_031731]	00010:Glycolysis / Gluconeogenesis|00040:Pentose and glucuronate interconversions|00053:Ascorbate and aldarate metabolism|00071:Fatty acid metabolism|00280:Valine, leucine and isoleucine degradation|00310:Lysine degradation|00330:Arginine and proline metabolism|00340:Histidine metabolism|00380:Tryptophan metabolism|00410:beta-Alanine metabolism|00561:Glycerolipid metabolism|00620:Pyruvate metabol…	NM_031731	NM_031731	NM_031731	Rn.9113	65183	ENSRNOT00000066109	TC611488	chr10:47400808-47400749	rn|10q22	15.0289	10.0742	10.0742	6.6437	10.0949	9.13202	15.3957	15.276	25.2767	3.90967	3.33259	3.33259	2.73199	3.33555	3.19093	3.94445	3.93319	4.65974
A_64_P086016	4.18972	1.03458	1.75459	2.01781	0.762083	0.0264344	Mink1	misshapen-like kinase 1	GO:0001952(regulation of cell-matrix adhesion)|GO:0004674(protein serine/threonine kinase activity)|GO:0005083(small GTPase regulator activity)|GO:0005524(ATP binding)|GO:0005737(cytoplasm)|GO:0005794(Golgi apparatus)|GO:0005886(plasma membrane)|GO:0006468(protein phosphorylation)|GO:0006950(response to stress)|GO:0007243(intracellular protein kinase cascade)|GO:0007268(synaptic transmission)|GO:…	Rattus norvegicus misshapen-like kinase 1 (Mink1), mRNA [NM_001271136]		NM_001271136	NM_001271136	NM_001271136	Rn.32511	303259		TC578216	chr10:57496704-57496763	rn|10q24	2.38259	5.09329	5.09329	1.00696	1.0138	1.08299	1.00696	3.18855	1.06825	1.25253	2.3486	2.3486	0.01	0.0197766	0.115015	0.01	1.6729	0.095251
A_64_P127904	546.959	494.161	707.02	0.146454	0.516771	0.0265432	Magohb	mago-nashi homolog B (Drosophila)	GO:0005634(nucleus)	Rattus norvegicus mago-nashi homolog B (Drosophila) (Magohb), mRNA [NM_001191105]	03013:RNA transport|03015:mRNA surveillance pathway|03040:Spliceosome	NM_001191105	NM_001191105	NM_001191105	Rn.220911	690303	ENSRNOT00000064420		chr4:168979513-168979454	rn|4q42	535.449	552.715	552.715	554.526	479.532	448.423	826.857	707.49	586.713	9.0646	9.11039	9.11039	9.11511	8.90548	8.80872	9.69149	9.46657	9.19651
A_64_P099628	7.26224	3.64408	3.97415	0.994859	0.125091	0.0265652	Gspt1	G1 to S phase transition 1	GO:0003747(translation release factor activity)|GO:0006479(protein methylation)	Rattus norvegicus G1 to S phase transition 1 (Gspt1), mRNA [NM_001003978]	03015:mRNA surveillance pathway	NM_001003978	NM_001003978	NM_001003978	Rn.72491	24420	ENSRNOT00000003213	TC599421	chr10:4283743-4283802	rn|10q11	7.58236	7.10218	7.10218	3.38574	3.38574	4.16076	6.03855	3.18855	2.69535	2.92265	2.82826	2.82826	1.75947	1.75947	2.05685	2.5942	1.6729	1.43047
A_64_P079731	9.64633	8.40506	13.0771	0.198723	0.637711	0.026577	Zfyve21	zinc finger, FYVE domain containing 21	GO:0005925(focal adhesion)|GO:0016023(cytoplasmic membrane-bounded vesicle)|GO:0046872(metal ion binding)	Rattus norvegicus zinc finger, FYVE domain containing 21 (Zfyve21), mRNA [NM_001108725]		NM_001108725	NM_001108725	NM_001108725	Rn.2468	362789	ENSRNOT00000063865	TC616646	chr6:136617207-136617266	rn|6q32	9.67086	9.63407	9.63407	8.51168	8.79617	7.90733	11.7596	16.7895	10.6821	3.27364	3.26815	3.26815	3.08944	3.13687	2.98319	3.55576	4.06949	3.41713
A_44_P301574	24.6312	14.9832	42.0707	0.717136	1.48947	0.0268329	Pcnx	pecanex homolog (Drosophila)		Rattus norvegicus pecanex homolog (Drosophila) (Pcnx), mRNA [NM_001170347]		NM_001170347	NM_001170347	NM_001170347	Rn.23381	314288	ENSRNOT00000010022	TC599757	chr6:105861471-105861919	rn|6q24	15.0289	29.4323	29.4323	10.5904	10.0949	24.2645	42.4035	45.5403	38.2682	3.90967	4.87933	4.87933	3.40468	3.33555	4.60077	5.40611	5.50907	5.25807
A_42_P545943	101.83	57.9508	61.5458	0.813256	0.0868301	0.0269477	Ca2	carbonic anhydrase 2	GO:0001822(kidney development)|GO:0002009(morphogenesis of an epithelium)|GO:0004089(carbonate dehydratase activity)|GO:0005515(protein binding)|GO:0005615(extracellular space)|GO:0005737(cytoplasm)|GO:0005829(cytosol)|GO:0005902(microvillus)|GO:0006730(one-carbon metabolic process)|GO:0006950(response to stress)|GO:0008270(zinc ion binding)|GO:0009268(response to pH)|GO:0010033(response to organ…	Rattus norvegicus carbonic anhydrase 2 (Ca2), mRNA [NM_019291]	00910:Nitrogen metabolism|04966:Collecting duct acid secretion|04971:Gastric acid secretion|04972:Pancreatic secretion|04976:Bile secretion	NM_019291	NM_019291	NM_019291	Rn.26083	54231	ENSRNOT00000013354	TC578289	chr2:88077798-88077739	rn|2q23	91.4117	107.039	107.039	72.1236	52.0437	49.6852	70.3258	43.2628	71.0486	6.51431	6.74199	6.74199	6.1724	5.70165	5.63474	6.13598	5.43506	6.15073
A_64_P131111	3.99111	2.6934	2.9346	0.567364	0.123739	0.0272422	Mapk12	mitogen-activated protein kinase 12	GO:0000165(MAPK cascade)|GO:0000287(magnesium ion binding)|GO:0004674(protein serine/threonine kinase activity)|GO:0004707(MAP kinase activity)|GO:0005515(protein binding)|GO:0005524(ATP binding)|GO:0005634(nucleus)|GO:0005737(cytoplasm)|GO:0005739(mitochondrion)|GO:0006351(transcription, DNA-dependent)|GO:0006355(regulation of transcription, DNA-dependent)|GO:0006468(protein phosphorylation)|GO:…	Rattus norvegicus mitogen-activated protein kinase 12, mRNA (cDNA clone IMAGE:7122406), partial cds. [BC081950]	04010:MAPK signaling pathway|04114:Oocyte meiosis|04370:VEGF signaling pathway|04380:Osteoclast differentiation|04620:Toll-like receptor signaling pathway|04621:NOD-like receptor signaling pathway|04622:RIG-I-like receptor signaling pathway|04660:T cell receptor signaling pathway|04664:Fc epsilon RI signaling pathway|04670:Leukocyte transendothelial migration|04722:Neurotrophin signaling pathway|…	BC081950		BC081950	Rn.162968	60352		TC582826	chr7:127433307-127433248	rn|7q34	3.52374	4.2248	4.2248	2.16607	2.69535	3.21877	2.9199	3.18855	2.69535	1.81711	2.07888	2.07888	1.11508	1.43047	1.68651	1.54592	1.6729	1.43047
A_44_P364968	29.59	27.7427	40.7169	0.093	0.553518	0.0273066	Zfp639	zinc finger protein 639	GO:0003700(sequence-specific DNA binding transcription factor activity)|GO:0005634(nucleus)|GO:0006351(transcription, DNA-dependent)|GO:0008270(zinc ion binding)|GO:0030307(positive regulation of cell growth)|GO:0043621(protein self-association)|GO:0043922(negative regulation by host of viral transcription)|GO:0043923(positive regulation by host of viral transcription)|GO:0044212(transcription re…	Rattus norvegicus zinc finger protein 639 (Zfp639), mRNA [NM_001080907]		NM_001080907	NM_001080907	NM_001080907	Rn.116062	683504	ENSRNOT00000065518	TC582039			26.5871	31.0915	31.0915	30.4992	29.4739	23.2552	41.1147	46.6662	34.3699	4.73265	4.95845	4.95845	4.9307	4.88136	4.53948	5.36158	5.54431	5.10307
A_43_P14611	15914.6	14484.1	20591.3	0.135883	0.507566	0.0273671	Mccc1	methylcrotonoyl-CoA carboxylase 1 (alpha)	GO:0004075(biotin carboxylase activity)|GO:0004485(methylcrotonoyl-CoA carboxylase activity)|GO:0005524(ATP binding)|GO:0005739(mitochondrion)|GO:0005743(mitochondrial inner membrane)|GO:0005759(mitochondrial matrix)|GO:0006552(leucine catabolic process)|GO:0046872(metal ion binding)	Rattus norvegicus methylcrotonoyl-CoA carboxylase 1 (alpha) (Mccc1), nuclear gene encoding mitochondrial protein, mRNA [NM_001009653]	00280:Valine, leucine and isoleucine degradation|01100:Metabolic pathways	NM_001009653	NM_001009653	NM_001009653	Rn.15587	294972	ENSRNOT00000018942	TC575665	chr2:122416819-122416760	rn|2q25	14309.7	16717.1	16717.1	15852.3	15814	11786.1	22456.9	19006.4	20310.8	13.8047	14.029	14.029	13.9524	13.9489	13.5248	14.4549	14.2142	14.31
A_44_P1057176	66.9832	56.6146	76.5644	0.242625	0.435498	0.0273789	Arhgef25	Rho guanine nucleotide exchange factor (GEF) 25	GO:0005089(Rho guanyl-nucleotide exchange factor activity)|GO:0005543(phospholipid binding)|GO:0005622(intracellular)|GO:0005886(plasma membrane)|GO:0030016(myofibril)|GO:0030017(sarcomere)|GO:0035023(regulation of Rho protein signal transduction)	Rattus norvegicus Rho guanine nucleotide exchange factor (GEF) 25 (Arhgef25), mRNA [NM_199395]		NM_199395	NM_199395	NM_199395	Rn.104028	314904	ENSRNOT00000006800	TC576303	chr7:67137516-67137457	rn|7q22	59.2142	70.8677	70.8677	62.6529	53.5316	53.6594	82.3261	79.3288	68.0382	5.88787	6.14706	6.14706	5.96931	5.74232	5.74576	6.36328	6.30977	6.08827
A_42_P614692	80.0783	57.7283	67.5752	0.472134	0.227215	0.0276221	Oplah	5-oxoprolinase (ATP-hydrolysing)	GO:0005524(ATP binding)|GO:0017168(5-oxoprolinase (ATP-hydrolyzing) activity)	Rattus norvegicus 5-oxoprolinase (ATP-hydrolysing) (Oplah), mRNA [NM_053904]	00480:Glutathione metabolism	NM_053904	NM_053904	NM_053904	Rn.3066	116684	ENSRNOT00000016424	TC587102	chr7:114327832-114327773	rn|7q34	74.4034	82.9158	82.9158	66.6273	48.7793	57.7781	60.9215	72.227	69.577	6.2173	6.37358	6.37358	6.05804	5.6082	5.85245	5.92888	6.17447	6.12054
A_44_P484889	131.121	120.605	150.909	0.120605	0.323392	0.0277341	Ifitm3	interferon induced transmembrane protein 3	GO:0005765(lysosomal membrane)|GO:0005783(endoplasmic reticulum)|GO:0005886(plasma membrane)|GO:0008285(negative regulation of cell proliferation)|GO:0009615(response to virus)|GO:0016021(integral to membrane)|GO:0016023(cytoplasmic membrane-bounded vesicle)|GO:0031902(late endosome membrane)|GO:0046597(negative regulation of viral entry into host cell)|GO:0051607(defense response to virus)|GO:00…	Rattus norvegicus interferon induced transmembrane protein 3 (Ifitm3), mRNA [NM_001136124]		NM_001136124	NM_001136124	NM_001136124	Rn.145191	361673	ENSRNOT00000020265	TC646479	chr1:201199660-201199601	rn|1q41	135.374	128.994	128.994	116.887	107.521	137.407	156.467	147.915	148.346	7.0808	7.01116	7.01116	6.86896	6.74848	7.10231	7.28972	7.20862	7.21282
A_64_P058492	165.046	152.955	198.647	0.109764	0.377103	0.0277401	Igtp	interferon gamma induced GTPase	GO:0003924(GTPase activity)|GO:0005525(GTP binding)|GO:0005829(cytosol)|GO:0006184(GTP catabolic process)|GO:0016020(membrane)|GO:0016817(hydrolase activity, acting on acid anhydrides)|GO:0035458(cellular response to interferon-beta)	Rattus norvegicus interferon gamma induced GTPase (Igtp), mRNA [NM_001008765]	05145:Toxoplasmosis	NM_001008765	NM_001008765	NM_001008765	Rn.220163	303163		TC588718	chr10:43837008-43837067	rn|10q22	152.966	171.086	171.086	147.763	145.387	165.714	193.835	224.11	177.996	7.25707	7.41858	7.41858	7.20714	7.18375	7.37255	7.59869	7.80806	7.4757
A_44_P956502	125.948	105.744	178.058	0.252243	0.751765	0.0279582	Pik3cd	phosphatidylinositol-4,5-bisphosphate 3-kinase, catalytic subunit delta	GO:0001782(B cell homeostasis)|GO:0005524(ATP binding)|GO:0007166(cell surface receptor signaling pathway)|GO:0016301(kinase activity)|GO:0016773(phosphotransferase activity, alcohol group as acceptor)|GO:0042113(B cell activation)|GO:0046854(phosphatidylinositol phosphorylation)|GO:0048015(phosphatidylinositol-mediated signaling)	Rattus norvegicus phosphatidylinositol-4,5-bisphosphate 3-kinase, catalytic subunit delta (Pik3cd), mRNA [NM_001108978]	00562:Inositol phosphate metabolism|04012:ErbB signaling pathway|04062:Chemokine signaling pathway|04070:Phosphatidylinositol signaling system|04150:mTOR signaling pathway|04210:Apoptosis|04370:VEGF signaling pathway|04380:Osteoclast differentiation|04510:Focal adhesion|04620:Toll-like receptor signaling pathway|04630:Jak-STAT signaling pathway|04650:Natural killer cell mediated cytotoxicity|0466…	NM_001108978	NM_001108978	NM_001108978	Rn.11530	366508	ENSRNOT00000066179	TC591529	chr5:166736327-166736268	rn|5q36	124.159	126.842	126.842	107.165	97.9792	112.089	178.88	225.799	129.495	6.95605	6.98689	6.98689	6.74369	6.6144	6.8085	7.48285	7.8189	7.01675
A_42_P755831	59.7521	34.8	44.0672	0.779904	0.340621	0.0280072	Tomm20	translocase of outer mitochondrial membrane 20 homolog (yeast)	GO:0005739(mitochondrion)|GO:0005740(mitochondrial envelope)|GO:0005741(mitochondrial outer membrane)|GO:0005742(mitochondrial outer membrane translocase complex)|GO:0006626(protein targeting to mitochondrion)|GO:0015450(P-P-bond-hydrolysis-driven protein transmembrane transporter activity)|GO:0016021(integral to membrane)|GO:0051082(unfolded protein binding)	Rattus norvegicus translocase of outer mitochondrial membrane 20 homolog (yeast) (Tomm20), nuclear gene encoding mitochondrial protein, mRNA [NM_152935]		NM_152935	NM_152935	NM_152935	Rn.2143	266601	ENSRNOT00000027088	TC580064	chr19:56851213-56851154	rn|19q12	48.6313	65.3125	65.3125	38.9526	34.4188	31.0285	54.569	43.2628	34.3699	5.60381	6.02929	6.02929	5.28365	5.10512	4.95552	5.77001	5.43506	5.10307
A_44_P119215	3.34084	1.06513	1.96016	1.64918	0.879934	0.0281153	Tbl1xr1	transducin (beta)-like 1 X-linked receptor 1	GO:0000118(histone deacetylase complex)|GO:0000122(negative regulation of transcription from RNA polymerase II promoter)|GO:0003674(molecular_function)|GO:0003677(DNA binding)|GO:0003714(transcription corepressor activity)|GO:0005575(cellular_component)|GO:0005634(nucleus)|GO:0005730(nucleolus)|GO:0005876(spindle microtubule)|GO:0008013(beta-catenin binding)|GO:0008150(biological_process)|GO:0017…	Rattus norvegicus transducin (beta)-like 1 X-linked receptor 1 (Tbl1xr1), mRNA [NM_001108941]	04310:Wnt signaling pathway	NM_001108941	NM_001108941	NM_001108941	Rn.140831	365755	ENSRNOT00000015573		chr2:107679409-107680055	rn|2q24	4.42078	2.80088	2.80088	1.18149	1.00696	1.00696	1.68496	3.18855	1.00696	2.1443	1.48588	1.48588	0.240607	0.01	0.01	0.752715	1.6729	0.01
A_42_P497225	289.844	179.165	201.121	0.693984	0.166776	0.0281566	Mfge8	milk fat globule-EGF factor 8 protein	GO:0001525(angiogenesis)|GO:0001786(phosphatidylserine binding)|GO:0005178(integrin binding)|GO:0005576(extracellular region)|GO:0005615(extracellular space)|GO:0006910(phagocytosis, recognition)|GO:0006911(phagocytosis, engulfment)|GO:0007155(cell adhesion)|GO:0007338(single fertilization)|GO:0008284(positive regulation of cell proliferation)|GO:0008429(phosphatidylethanolamine binding)|GO:00098…	Rattus norvegicus milk fat globule-EGF factor 8 protein (Mfge8), transcript variant 2, mRNA [NM_012811]		NM_012811	NM_012811	NM_012811	Rn.3742	25277	ENSRNOT00000067889	TC648035	chr1:134870790-134870731	rn|1q31	250.735	309.398	309.398	145.174	191.034	201.288	211.642	232.916	158.806	7.97002	8.27332	8.27332	7.18164	7.57768	7.65312	7.72548	7.86367	7.31112
A_64_P018617	4.29012	2.92353	2.9346	0.55331	0.00545528	0.0282163	Bcar1	breast cancer anti-estrogen resistance 1	GO:0001726(ruffle)|GO:0005515(protein binding)|GO:0005737(cytoplasm)|GO:0005886(plasma membrane)|GO:0005925(focal adhesion)|GO:0007015(actin filament organization)|GO:0007155(cell adhesion)|GO:0007173(epidermal growth factor receptor signaling pathway)|GO:0007186(G-protein coupled receptor signaling pathway)|GO:0007229(integrin-mediated signaling pathway)|GO:0008286(insulin receptor signaling pat…	Rattus norvegicus breast cancer anti-estrogen resistance 1 (Bcar1), mRNA [NM_012931]	04062:Chemokine signaling pathway|04510:Focal adhesion|04670:Leukocyte transendothelial migration|04810:Regulation of actin cytoskeleton|05100:Bacterial invasion of epithelial cells	NM_012931	NM_012931	NM_012931	Rn.40101	25414	ENSRNOT00000058891	TC574855	chr19:41646777-41646718	rn|19q12	4.42078	4.2248	4.2248	2.16607	3.38574	3.21877	2.9199	3.18855	2.69535	2.1443	2.07888	2.07888	1.11508	1.75947	1.68651	1.54592	1.6729	1.43047
A_64_P257202	3432	2980.41	3117.33	0.203536	0.0648	0.0283162	Gpr81	G protein-coupled receptor 81	GO:0016021(integral to membrane)|GO:0032355(response to estradiol stimulus)|GO:0045028(G-protein coupled purinergic nucleotide receptor activity)	Rattus norvegicus G protein-coupled receptor 81 (Gpr81), mRNA [NM_001145334]		NM_001145334	NM_001145334	NM_001145334	Rn.198299	689936	ENSRNOT00000032274	TC611728	chr12:33848578-33848637	rn|12q15	3630.49	3332.75	3332.75	2942.37	2805.95	3192.92	3126.91	3149.4	3075.68	11.8259	11.7025	11.7025	11.5228	11.4543	11.6407	11.6105	11.6209	11.5867
A_44_P463659	4.5701	2.27517	5.51892	1.00625	1.27842	0.0283209	Cmtm6	CKLF-like MARVEL transmembrane domain containing 6	GO:0016021(integral to membrane)	Rattus norvegicus CKLF-like MARVEL transmembrane domain containing 6 (Cmtm6), mRNA [NM_001007802]		NM_001007802	NM_001007802	NM_001007802	Rn.98431	316035	ENSRNOT00000014585	NP831138	chr8:119157834-119165417	rn|8q32	3.52374	5.09329	5.09329	2.16607	2.69535	1.96408	7.36992	3.18855	5.9983	1.81711	2.3486	2.3486	1.11508	1.43047	0.973851	2.88165	1.6729	2.58455
A_42_P569708	123.483	106.727	234.366	0.210393	1.13484	0.028677	Gpsm3	G-protein signaling modulator 3	GO:0005092(GDP-dissociation inhibitor activity)|GO:0005737(cytoplasm)|GO:0006955(immune response)|GO:0007165(signal transduction)|GO:0008277(regulation of G-protein coupled receptor protein signaling pathway)|GO:0030695(GTPase regulator activity)	Rattus norvegicus G-protein signaling modulator 3 (Gpsm3), mRNA [NM_001003974]		NM_001003974	NM_001003974	NM_001003974	Rn.7475	406163	ENSRNOT00000000510	TC579311	chr20:4260184-4260125	rn|20p12	114.837	127.807	127.807	90.1932	153.312	76.6757	209.379	319.421	174.298	6.84344	6.99782	6.99782	6.49495	7.26033	6.2607	7.70998	8.31931	7.44541
A_64_P027862	395.129	289.891	447.945	0.446812	0.627809	0.0287365	LOC683923	hypothetical protein LOC683923		PREDICTED: Rattus norvegicus hypothetical protein LOC683923 (LOC683923), mRNA [XM_001068075]		XM_001068075	XM_001068075	XM_001068075		683923		TC583470			458.667	363.361	363.361	310.206	288.422	271.046	511.795	480.582	351.458	8.8413	8.50526	8.50526	8.27708	8.17204	8.08239	8.99942	8.90864	8.45721
A_64_P015435	2194.75	1803.82	1917.84	0.282999	0.0884274	0.0287949	RGD1565977	similar to 40S ribosomal protein S3		PREDICTED: Rattus norvegicus 40S ribosomal protein S3-like (RGD1565977), misc_RNA [XR_146255]		XR_146255	XR_146255	XR_146255	Rn.233449	289087			chr13:66381623-66381681	rn|13q21	2186.44	2198.91	2198.91	1830.24	1787.73	1793.5	1977.26	1678.5	2097.78	11.0944	11.1026	11.1026	10.8378	10.8039	10.8086	10.9493	10.713	11.0346
A_64_P029377	4.52835	1.00696	2.46021	2.16899	1.28878	0.0287968	Hrh4	histamine receptor H4	GO:0004969(histamine receptor activity)|GO:0005886(plasma membrane)|GO:0006954(inflammatory response)|GO:0007186(G-protein coupled receptor signaling pathway)|GO:0016020(membrane)|GO:0016021(integral to membrane)	Rattus norvegicus histamine receptor H4 (Hrh4), mRNA [NM_131909]	04080:Neuroactive ligand-receptor interaction	NM_131909	NM_131909	NM_131909	Rn.162272	170704	ENSRNOT00000022744	TC577934	chr18:4292164-4292223	rn|18p13	1.65274	5.96616	5.96616	1.00696	1.00696	1.00696	2.34673	3.18855	1.84536	0.72486	2.5768	2.5768	0.01	0.01	0.01	1.23065	1.6729	0.883901
A_43_P12005	190.428	162.132	341.267	0.232077	1.07374	0.0288151	Resp18	regulated endocrine-specific protein 18	GO:0003674(molecular_function)|GO:0005576(extracellular region)|GO:0005783(endoplasmic reticulum)|GO:0005794(Golgi apparatus)|GO:0008150(biological_process)|GO:0030141(secretory granule)|GO:0043204(perikaryon)|GO:0048237(rough endoplasmic reticulum lumen)	Rattus norvegicus regulated endocrine-specific protein 18 (Resp18), mRNA [NM_019278]		NM_019278	NM_019278	NM_019278	Rn.66430	50561	ENSRNOT00000026753	TC581964	chr9:74551898-74551839	rn|9q33	208.41	181.436	181.436	128.736	176.462	181.198	281.348	495.909	246.545	7.70328	7.50332	7.50332	7.00827	7.46321	7.50142	8.13621	8.95393	7.94571
A_42_P792760	196.143	128.546	164.82	0.609623	0.358608	0.0289244	Dtnb	dystrobrevin, beta	GO:0005509(calcium ion binding)|GO:0005737(cytoplasm)|GO:0008270(zinc ion binding)|GO:0045202(synapse)	Rattus norvegicus dystrobrevin, beta (Dtnb), mRNA [NM_001012191]		NM_001012191	NM_001012191	NM_001012191	Rn.61275	362715	ENSRNOT00000060810	TC605791	chr6:26741926-26741985	rn|6q14	232.045	178.191	178.191	140.136	110.063	135.437	190.969	157.114	146.375	7.85826	7.47728	7.47728	7.13069	6.78219	7.08148	7.5772	7.29567	7.19353
A_64_P143322	4.37203	1.65328	2.9346	1.40298	0.827837	0.0291069	RGD1561195	similar to ribosomal protein L31	GO:0003735(structural constituent of ribosome)|GO:0005840(ribosome)|GO:0006412(translation)	Uncharacterized protein [Source:UniProtKB/TrEMBL;Acc:D4A172] [ENSRNOT00000046725]		ENSRNOT00000046725	XM_001065499	XM_001065499		298126	ENSRNOT00000046725		chr5:84720316-84720257	rn|5q24	2.92951	5.09329	5.09329	1.18149	2.69535	1.08299	2.9199	3.18855	2.69535	1.55066	2.3486	2.3486	0.240607	1.43047	0.115015	1.54592	1.6729	1.43047
A_44_P549075	44.4963	25.4005	46.5946	0.808827	0.875304	0.0293652	Pla2g5	phospholipase A2, group V	GO:0004623(phospholipase A2 activity)|GO:0005102(receptor binding)|GO:0005509(calcium ion binding)|GO:0005576(extracellular region)|GO:0005794(Golgi apparatus)|GO:0005886(plasma membrane)|GO:0006644(phospholipid metabolic process)|GO:0006663(platelet activating factor biosynthetic process)|GO:0008201(heparin binding)|GO:0009986(cell surface)|GO:0016042(lipid catabolic process)|GO:0019370(leukotri…	Rattus norvegicus phospholipase A2, group V (Pla2g5), mRNA [NM_017174]	00564:Glycerophospholipid metabolism|00565:Ether lipid metabolism|00590:Arachidonic acid metabolism|00591:Linoleic acid metabolism|00592:alpha-Linolenic acid metabolism|01100:Metabolic pathways|04010:MAPK signaling pathway|04270:Vascular smooth muscle contraction|04370:VEGF signaling pathway|04664:Fc epsilon RI signaling pathway|04730:Long-term depression|04912:GnRH signaling pathway|04972:Pancre…	NM_017174	NM_017174	NM_017174	Rn.20244	29354	ENSRNOT00000022716	TC577167	chr5:157620383-157620324	rn|5q36	39.2756	47.1066	47.1066	16.7895	29.4739	29.9382	55.2994	48.3468	36.1375	5.29556	5.55786	5.55786	4.06949	4.88136	4.90391	5.78919	5.59535	5.17542
A_44_P296057	463.363	381.068	428.172	0.282095	0.168144	0.0293829	Cnn1	calponin 1, basic, smooth muscle	GO:0003779(actin binding)|GO:0005516(calmodulin binding)|GO:0005856(cytoskeleton)|GO:0031032(actomyosin structure organization)	Rattus norvegicus calponin 1, basic, smooth muscle (Cnn1), mRNA [NM_031747]		NM_031747	NM_031747	NM_031747	Rn.31788	65204	ENSRNOT00000029577	TC589667	chr8:21219991-21220050	rn|8q13	480.427	454.831	454.831	354.28	392.235	396.689	416.756	471.988	395.773	8.90817	8.82919	8.82919	8.46875	8.61557	8.63186	8.70306	8.88261	8.62853
A_43_P12393	177.692	149.603	172.229	0.248243	0.203195	0.029475	Tas2r121	taste receptor, type 2, member 121	GO:0008150(biological_process)|GO:0008527(taste receptor activity)|GO:0016021(integral to membrane)|GO:0050912(detection of chemical stimulus involved in sensory perception of taste)	Rattus norvegicus taste receptor, type 2, member 121 (Tas2r121), mRNA [NM_023997]	04742:Taste transduction	NM_023997	NM_023997	NM_023997	Rn.48786	78983	ENSRNOT00000007521	TC580264	chr4:170015941-170015882	rn|4q42	168.041	182.517	182.517	158.806	150.853	139.15	165.152	165.576	185.96	7.39267	7.51189	7.51189	7.31112	7.237	7.12049	7.36765	7.37135	7.53885
A_42_P672907	44.8355	39.7599	71.0392	0.173325	0.8373	0.0295565	Tspan8	tetraspanin 8	GO:0016021(integral to membrane)|GO:0030195(negative regulation of blood coagulation)	Rattus norvegicus tetraspanin 8 (Tspan8), mRNA [NM_133526]		NM_133526	NM_133526	NM_133526	Rn.6087	171048	ENSRNOT00000005909	TC579505	chr7:55120754-55128721	rn|7q22	40.2932	47.1066	47.1066	36.3778	41.7174	41.1845	78.1173	86.9179	48.0823	5.33246	5.55786	5.55786	5.18499	5.38258	5.36403	6.28757	6.44158	5.58744
A_44_P1015495	79.0066	65.8624	80.4397	0.262519	0.288453	0.0295867	Tyw1	tRNA-yW synthesizing protein 1 homolog (S. cerevisiae)	GO:0005506(iron ion binding)|GO:0010181(FMN binding)|GO:0016491(oxidoreductase activity)	Rattus norvegicus tRNA-yW synthesizing protein 1 homolog (S. cerevisiae) (Tyw1), mRNA [NM_001107137]		NM_001107137	NM_001107137	NM_001107137	Rn.163211	304423	ENSRNOT00000038092	TC606305	chr12:27369239-27369180	rn|12q13	87.2045	74.9077	74.9077	71.0203	60.1464	66.4206	83.2523	81.4457	76.6211	6.44633	6.22704	6.22704	6.15016	5.91041	6.05356	6.37942	6.34777	6.25967
A_44_P213776	72.8588	64.8073	109.58	0.168949	0.757752	0.0295906	Rims1	regulating synaptic membrane exocytosis 1	GO:0005515(protein binding)|GO:0005622(intracellular)|GO:0005886(plasma membrane)|GO:0006461(protein complex assembly)|GO:0006836(neurotransmitter transport)|GO:0006886(intracellular protein transport)|GO:0006887(exocytosis)|GO:0017124(SH3 domain binding)|GO:0017137(Rab GTPase binding)|GO:0019901(protein kinase binding)|GO:0030054(cell junction)|GO:0031632(positive regulation of synaptic vesicle …	Rattus norvegicus regulating synaptic membrane exocytosis 1 (Rims1), mRNA [NM_052829]		NM_052829	NM_052829	NM_052829	Rn.10799	84556	ENSRNOT00000015453	NP222543	chr9:21091434-21091375	rn|9q13	73.5271	72.5247	72.5247	57.9638	68.2359	68.2221	108.387	141.023	79.3288	6.2002	6.1804	6.1804	5.85708	6.09246	6.09217	6.76005	7.13978	6.30977
A_44_P475374	67.9918	65.3874	105.83	0.056348	0.694668	0.0298063	Foxd4	forkhead box D4	GO:0001755(neural crest cell migration)|GO:0003690(double-stranded DNA binding)|GO:0003705(RNA polymerase II distal enhancer sequence-specific DNA binding transcription factor activity)|GO:0005634(nucleus)|GO:0005667(transcription factor complex)|GO:0005730(nucleolus)|GO:0007389(pattern specification process)|GO:0007422(peripheral nervous system development)|GO:0008134(transcription factor bindin…	PREDICTED: Rattus norvegicus forkhead box D4 (Foxd4), mRNA [XM_001055972]		XM_001055972	XM_001055972	XM_001055972	Rn.198192	252886		TC615162	chr1:228348988-228348929	rn|1q51	60.342	71.8167	71.8167	69.9042	47.6078	78.6503	99.5393	123.363	94.5889	5.91509	6.16625	6.16625	6.12731	5.57312	6.29738	6.63719	6.94676	6.5636
A_64_P135903	1376.41	1240.54	1468.98	0.14994	0.243853	0.0298169	Sumo1	SMT3 suppressor of mif two 3 homolog 1 (S. cerevisiae)	GO:0005515(protein binding)|GO:0005634(nucleus)|GO:0005737(cytoplasm)|GO:0006355(regulation of transcription, DNA-dependent)|GO:0008134(transcription factor binding)|GO:0016604(nuclear body)|GO:0016605(PML body)|GO:0016607(nuclear speck)|GO:0016925(protein sumoylation)|GO:0019789(SUMO ligase activity)|GO:0030425(dendrite)|GO:0030578(PML body organization)|GO:0031334(positive regulation of protein…	Rattus norvegicus SMT3 suppressor of mif two 3 homolog 1 (S. cerevisiae) (Sumo1), mRNA [NM_001009672]	03013:RNA transport	NM_001009672	NM_001009672	NM_001009672	Rn.1221	301442	ENSRNOT00000022047	TC589931	chr9:58219656-58219597	rn|9q31	1329.18	1400.02	1400.02	1258.39	1305.38	1157.84	1568.25	1360.28	1478.42	10.3763	10.4512	10.4512	10.2974	10.3503	10.1772	10.6149	10.4097	10.5298
A_64_P133222	3.04183	1.5951	4.73931	0.931295	1.57103	0.0298182	Efcc1	EF-hand and coiled-coil domain containing 1		Rattus norvegicus coiled-coil domain containing 48 (Ccdc48), mRNA [NM_001163921]		NM_001163921	NM_001163921	NM_001163921	Rn.222397	685202	ENSRNOT00000013274		chr4:121945737-121945796	rn|4q34	3.52374	2.80088	2.80088	1.00696	2.69535	1.08299	6.7228	3.18855	4.30659	1.81711	1.48588	1.48588	0.01	1.43047	0.115015	2.74906	1.6729	2.10655
A_44_P375553	3.03485	2.27517	4.76577	0.415653	1.06674	0.0298548	Lrp1	low density lipoprotein receptor-related protein 1	GO:0002020(protease binding)|GO:0005509(calcium ion binding)|GO:0005515(protein binding)|GO:0005768(endosome)|GO:0005887(integral to plasma membrane)|GO:0006898(receptor-mediated endocytosis)|GO:0007205(protein kinase C-activating G-protein coupled receptor signaling pathway)|GO:0007568(aging)|GO:0008203(cholesterol metabolic process)|GO:0008283(cell proliferation)|GO:0010875(positive regulation …	Rattus norvegicus low density lipoprotein receptor-related protein 1 (Lrp1), mRNA [NM_001130490]	05010:Alzheimer's disease|05144:Malaria	NM_001130490	NM_001130490	NM_001130490	Rn.22436	299858	ENSRNOT00000031005	TC587404	chr7:67521773-67521714	rn|7q22	2.38259	3.36098	3.36098	2.16607	2.69535	1.96408	6.03855	3.18855	5.07022	1.25253	1.74888	1.74888	1.11508	1.43047	0.973851	2.5942	1.6729	2.34205
A_64_P043722	225.301	145.43	159.928	0.631531	0.137096	0.0298673	Vps33b	vacuolar protein sorting 33 homolog B (yeast)	GO:0005575(cellular_component)|GO:0005737(cytoplasm)|GO:0005764(lysosome)|GO:0005765(lysosomal membrane)|GO:0005770(late endosome)|GO:0006904(vesicle docking involved in exocytosis)|GO:0006944(cellular membrane fusion)|GO:0008150(biological_process)|GO:0015031(protein transport)|GO:0016192(vesicle-mediated transport)|GO:0019905(syntaxin binding)|GO:0030348(syntaxin-3 binding)|GO:0030897(HOPS comp…	Rattus norvegicus vacuolar protein sorting 33 homolog B (yeast) (Vps33b), mRNA [NM_022286]		NM_022286	NM_022286	NM_022286	Rn.10661	64060	ENSRNOT00000017862	TC575506	chr1:136109360-136109419	rn|1q31	247.622	214.141	214.141	125.809	184.743	125.738	147.814	146.008	185.96	7.95199	7.74241	7.74241	6.97509	7.52937	6.97428	7.20764	7.18991	7.53885
A_64_P063463	3.48577	1.00696	2.23962	1.79148	1.15326	0.0300029	Sgpl1	sphingosine-1-phosphate lyase 1	GO:0001553(luteinization)|GO:0001570(vasculogenesis)|GO:0001822(kidney development)|GO:0005783(endoplasmic reticulum)|GO:0005789(endoplasmic reticulum membrane)|GO:0006672(ceramide metabolic process)|GO:0006807(nitrogen compound metabolic process)|GO:0006915(apoptotic process)|GO:0007283(spermatogenesis)|GO:0008117(sphinganine-1-phosphate aldolase activity)|GO:0008209(androgen metabolic process)|…	Rattus norvegicus sphingosine-1-phosphate lyase 1 (Sgpl1), mRNA [NM_173116]	00600:Sphingolipid metabolism|01100:Metabolic pathways	NM_173116	NM_173116	NM_173116	Rn.26953	286896	ENSRNOT00000065127	TC581226	chr20:28460021-28459962	rn|20q11	5.9983	2.2295	2.2295	1.00696	1.00696	1.00696	1.68496	3.18855	1.84536	2.58455	1.15672	1.15672	0.01	0.01	0.01	0.752715	1.6729	0.883901
A_64_P096532	206.255	197.93	290.847	0.0594417	0.555272	0.0300898	Slc39a1	solute carrier family 39 (zinc transporter), member 1	GO:0005102(receptor binding)|GO:0005385(zinc ion transmembrane transporter activity)|GO:0005886(plasma membrane)|GO:0006829(zinc ion transport)|GO:0071577(zinc ion transmembrane transport)	Rattus norvegicus solute carrier family 39 (zinc transporter), member 1 (Slc39a1), mRNA [NM_001134577]		NM_001134577	NM_001134577	NM_001134577	Rn.43952	361986	ENSRNOT00000021904		chr2:182495195-182495254	rn|2q34	187.489	215.639	215.639	206.094	188.248	199.449	274.354	362.423	235.764	7.55066	7.75247	7.75247	7.68716	7.55649	7.63987	8.0999	8.50153	7.8812
A_44_P217821	1.64781	1.32463	3.86643	0.31496	1.54541	0.0301931	Bap1	BRCA1 associated protein-1 (ubiquitin carboxy-terminal hydrolase)	GO:0001558(regulation of cell growth)|GO:0003682(chromatin binding)|GO:0004221(ubiquitin thiolesterase activity)|GO:0004843(ubiquitin-specific protease activity)|GO:0005634(nucleus)|GO:0005730(nucleolus)|GO:0005737(cytoplasm)|GO:0006511(ubiquitin-dependent protein catabolic process)|GO:0016579(protein deubiquitination)|GO:0035517(PR-DUB complex)|GO:0035522(monoubiquitinated histone H2A deubiquiti…	Rattus norvegicus BRCA1 associated protein-1 (ubiquitin carboxy-terminal hydrolase) (Bap1), mRNA [NM_001107292]		NM_001107292	NM_001107292	NM_001107292	Rn.3382	306257	ENSRNOT00000025853	TC595529	chr16:6691650-6691809	rn|16p16	2.92951	1.00696	1.00696	1.18149	1.78544	1.00696	4.10415	3.18855	4.30659	1.55066	0.01	0.01	0.240607	0.836282	0.01	2.03708	1.6729	2.10655
A_64_P063363	2.28053	2.27517	3.13249	0.0033972	0.46134	0.030409	Samd5	sterile alpha motif domain containing 5		Rattus norvegicus sterile alpha motif domain containing 5 (Samd5), mRNA [NM_001108901]		NM_001108901	NM_001108901	NM_001108901	Rn.218578	365038	ENSRNOT00000034744		chr1:4269191-4269132	rn|1p13	2.38259	2.2295	2.2295	2.16607	2.69535	1.96408	3.51358	3.18855	2.69535	1.25253	1.15672	1.15672	1.11508	1.43047	0.973851	1.81294	1.6729	1.43047
A_44_P325005	4.58631	2.68172	3.13249	0.774175	0.224151	0.0304131	Pak1	p21 protein (Cdc42/Rac)-activated kinase 1	GO:0000165(MAPK cascade)|GO:0000186(activation of MAPKK activity)|GO:0001666(response to hypoxia)|GO:0001726(ruffle)|GO:0004672(protein kinase activity)|GO:0004674(protein serine/threonine kinase activity)|GO:0004709(MAP kinase kinase kinase activity)|GO:0005515(protein binding)|GO:0005518(collagen binding)|GO:0005524(ATP binding)|GO:0005634(nucleus)|GO:0005737(cytoplasm)|GO:0005794(Golgi apparat…	Rattus norvegicus p21 protein (Cdc42/Rac)-activated kinase 1 (Pak1), mRNA [NM_017198]	04010:MAPK signaling pathway|04012:ErbB signaling pathway|04062:Chemokine signaling pathway|04360:Axon guidance|04510:Focal adhesion|04650:Natural killer cell mediated cytotoxicity|04660:T cell receptor signaling pathway|04666:Fc gamma R-mediated phagocytosis|04810:Regulation of actin cytoskeleton|05211:Renal cell carcinoma	NM_017198	NM_017198	NM_017198	Rn.9149	29431	ENSRNOT00000049321	TC575378	chr1:155174227-155174286	rn|1q32	5.30935	4.2248	4.2248	3.38574	2.69535	1.96408	3.51358	3.18855	2.69535	2.40854	2.07888	2.07888	1.75947	1.43047	0.973851	1.81294	1.6729	1.43047
A_42_P773606	11.8502	10.2583	29.3287	0.208111	1.51552	0.0306829	Ppm1n	protein phosphatase, Mg2+/Mn2+ dependent, 1N	GO:0000287(magnesium ion binding)|GO:0004721(phosphoprotein phosphatase activity)|GO:0030145(manganese ion binding)	Rattus norvegicus protein phosphatase, Mg2+/Mn2+ dependent, 1N (Ppm1n), mRNA [NM_001106231]		NM_001106231	NM_001106231	NM_001106231	Rn.32751	292690		TC589761	chr1:78641250-78641191	rn|1q21	16.2824	9.63407	9.63407	15.6284	5.09329	10.0533	29.7278	36.9798	21.2787	4.02524	3.26815	3.26815	3.9661	2.3486	3.3296	4.89374	5.20866	4.41134
A_44_P338068	16.0325	12.6213	36.1729	0.345138	1.51905	0.0307006	Ccdc134	coiled-coil domain containing 134	GO:0005576(extracellular region)	Rattus norvegicus coiled-coil domain containing 134 (Ccdc134), mRNA [NM_001024355]		NM_001024355	NM_001024355	NM_001024355	Rn.230069	500909	ENSRNOT00000056048	TC578115	chr7:120510743-120510802	rn|7q34	24.9524	11.5725	11.5725	6.6437	16.3128	14.9073	29.7278	36.9798	41.8113	4.6411	3.53263	3.53263	2.73199	4.02793	3.89795	4.89374	5.20866	5.38582
A_64_P148473	3.41523	1.39333	3.04602	1.29345	1.12839	0.0307112	Tanc1	tetratricopeptide repeat, ankyrin repeat and coiled-coil containing 1	GO:0005515(protein binding)|GO:0005886(plasma membrane)|GO:0007520(myoblast fusion)|GO:0008542(visual learning)|GO:0014069(postsynaptic density)|GO:0030054(cell junction)|GO:0030425(dendrite)|GO:0043025(neuronal cell body)|GO:0043679(axon terminus)|GO:0045211(postsynaptic membrane)|GO:0097062(dendritic spine maintenance)	Rattus norvegicus tetratricopeptide repeat, ankyrin repeat and coiled-coil containing 1 (Tanc1), mRNA [NM_001002854]		NM_001002854	NM_001002854	NM_001002854	Rn.161791	311055	ENSRNOT00000038983	TC573704	chr3:41563596-41563655	rn|3q21	3.52374	3.36098	3.36098	2.16607	1.00696	1.00696	4.10415	3.18855	1.84536	1.81711	1.74888	1.74888	1.11508	0.01	0.01	2.03708	1.6729	0.883901
A_44_P386375	3.61073	1.00924	1.73415	1.83902	0.780966	0.0307836	Mapk1	mitogen activated protein kinase 1	GO:0000165(MAPK cascade)|GO:0000189(MAPK import into nucleus)|GO:0001784(phosphotyrosine binding)|GO:0004672(protein kinase activity)|GO:0004674(protein serine/threonine kinase activity)|GO:0004707(MAP kinase activity)|GO:0005515(protein binding)|GO:0005524(ATP binding)|GO:0005622(intracellular)|GO:0005634(nucleus)|GO:0005654(nucleoplasm)|GO:0005730(nucleolus)|GO:0005737(cytoplasm)|GO:0005739(mit…	Rattus norvegicus mitogen activated protein kinase 1 (Mapk1), mRNA [NM_053842]	04010:MAPK signaling pathway|04012:ErbB signaling pathway|04062:Chemokine signaling pathway|04114:Oocyte meiosis|04150:mTOR signaling pathway|04270:Vascular smooth muscle contraction|04320:Dorso-ventral axis formation|04350:TGF-beta signaling pathway|04360:Axon guidance|04370:VEGF signaling pathway|04380:Osteoclast differentiation|04510:Focal adhesion|04520:Adherens junction|04540:Gap junction|04…	NM_053842	NM_053842	NM_053842	Rn.34914	116590	ENSRNOT00000002533	TC587711	chr11:85976264-85976205	rn|11q23	2.38259	4.2248	4.2248	1.00696	1.0138	1.00696	1.00696	3.18855	1.00696	1.25253	2.07888	2.07888	0.01	0.0197766	0.01	0.01	1.6729	0.01
A_44_P553138	55.1732	38.6489	55.355	0.513542	0.518287	0.0308728	Accsl	1-aminocyclopropane-1-carboxylate synthase homolog (Arabidopsis)(non-functional)-like	GO:0003824(catalytic activity)|GO:0009058(biosynthetic process)|GO:0030170(pyridoxal phosphate binding)	Rattus norvegicus 1-aminocyclopropane-1-carboxylate synthase homolog (Arabidopsis)(non-functional)-like (Accsl), mRNA [NM_001109594]		NM_001109594	NM_001109594	NM_001109594	Rn.101707	690470	ENSRNOT00000068585		chr3:78276432-78276373	rn|3q24	51.9965	56.7615	56.7615	46.9035	32.734	36.309	56.3587	63.1328	46.5734	5.70034	5.82684	5.82684	5.55162	5.03272	5.18226	5.81657	5.98032	5.54144
A_44_P219628	3.34084	1.06742	2.18074	1.64609	1.0307	0.0309649	Ggt1	gamma-glutamyltransferase 1	GO:0002682(regulation of immune system process)|GO:0003840(gamma-glutamyltransferase activity)|GO:0005615(extracellular space)|GO:0005887(integral to plasma membrane)|GO:0006750(glutathione biosynthetic process)|GO:0007283(spermatogenesis)|GO:0007568(aging)|GO:0016787(hydrolase activity)|GO:0019344(cysteine biosynthetic process)|GO:0019370(leukotriene biosynthetic process)|GO:0031179(peptide modi…	Rattus norvegicus gamma-glutamyltransferase 1 (Ggt1), mRNA [NM_053840]		NM_053840	NM_053840	NM_053840	Rn.10010	116568		TC577607	00430:Taurine and hypotaurine metabolism|00460:Cyanoamino acid metabolism|00480:Glutathione metabolism|00590:Arachidonic acid metabolism|01100:Metabolic pathways		4.42078	2.80088	2.80088	1.18149	1.0138	1.00696	2.34673	3.18855	1.00696	2.1443	1.48588	1.48588	0.240607	0.0197766	0.01	1.23065	1.6729	0.01
A_42_P513025	412.284	254.715	301.469	0.694752	0.243125	0.0310744	Scaper	S-phase cyclin A-associated protein in the ER		PREDICTED: Rattus norvegicus S-phase cyclin A-associated protein in the ER, transcript variant 1 (Scaper), mRNA [XM_001070332]		XM_001070332	XM_001070332	XM_001070332	Rn.71317	117521		TC611766	chr8:59116261-59116202	rn|8q24	391.601	422.625	422.625	252.072	223.653	288.422	393.672	238.717	272.019	8.61324	8.72324	8.72324	7.97769	7.80512	8.17204	8.62085	7.89916	8.08757
A_64_P099915	2022.27	1685.44	2249.38	0.262854	0.416403	0.0313533	Triap1	TP53 regulated inhibitor of apoptosis 1	GO:0005739(mitochondrion)|GO:0030330(DNA damage response, signal transduction by p53 class mediator)|GO:0043027(cysteine-type endopeptidase inhibitor activity involved in apoptotic process)|GO:0043066(negative regulation of apoptotic process)|GO:0043154(negative regulation of cysteine-type endopeptidase activity involved in apoptotic process)	Rattus norvegicus TP53 regulated inhibitor of apoptosis 1 (Triap1), mRNA [NM_001126099]		NM_001126099	NM_001126099	NM_001126099	Rn.160852	691278	ENSRNOT00000001534	TC580437	chr12:42536538-42536479	rn|12q16	2019.19	2023.81	2023.81	1702.22	1500.08	1854.01	2243.76	2550.13	1954.24	10.9796	10.9829	10.9829	10.7332	10.5508	10.8564	11.1317	11.3164	10.9324
A_44_P388959	1039.57	347.413	371.803	1.58127	0.097887	0.0313781	Lrp3	low density lipoprotein receptor-related protein 3	GO:0003674(molecular_function)|GO:0005575(cellular_component)|GO:0005905(coated pit)|GO:0006897(endocytosis)|GO:0008150(biological_process)|GO:0016021(integral to membrane)	Rattus norvegicus low density lipoprotein receptor-related protein 3 (Lrp3), mRNA [NM_053541]		NM_053541	NM_053541	NM_053541	Rn.87059	89787	ENSRNOT00000015384	TC574096	chr1:87711587-87711528	rn|1q21	462.76	1327.98	1327.98	328.802	379.114	334.322	419.855	277.838	417.716	8.85412	10.375	10.375	8.36108	8.56649	8.3851	8.71375	8.1181	8.70638
A_44_P389506	65.7466	49.8245	60.9381	0.400063	0.29049	0.0314226	Cntln	centlein, centrosomal protein	GO:0005739(mitochondrion)|GO:0005813(centrosome)|GO:0005814(centriole)	Rattus norvegicus centlein, centrosomal protein (Cntln), mRNA [NM_001114402]		NM_001114402	NM_001114402	NM_001114402	Rn.58227	679640	ENSRNOT00000008757		chr5:104015734-104031724	rn|5q31	59.2142	69.0128	69.0128	53.9398	53.5316	42.0019	60.9215	63.1328	58.7599	5.88787	6.10879	6.10879	5.75328	5.74232	5.39238	5.92888	5.98032	5.87676
A_42_P453894	2055.3	1518.06	1554.73	0.437116	0.0344329	0.0315016	Mien1	migration and invasion enhancer 1	GO:0005829(cytosol)|GO:0008430(selenium binding)|GO:0030335(positive regulation of cell migration)|GO:0031235(intrinsic to internal side of plasma membrane)|GO:0043066(negative regulation of apoptotic process)|GO:0045454(cell redox homeostasis)|GO:0051491(positive regulation of filopodium assembly)	Rattus norvegicus migration and invasion enhancer 1 (Mien1), mRNA [NM_001108296]		NM_001108296	NM_001108296	NM_001108296	Rn.143893	360617	ENSRNOT00000009485	TC587562	chr10:87243261-87243202	rn|10q31	2154.44	2005.73	2005.73	1699.08	1241.16	1613.96	1627.64	1375.3	1661.25	11.0731	10.9699	10.9699	10.7305	10.2775	10.6564	10.6686	10.4255	10.6981
A_64_P088266	5.45103	3.09995	3.28062	0.814283	0.0817236	0.0315969	Ikzf2	IKAROS family zinc finger 2	GO:0003676(nucleic acid binding)|GO:0005622(intracellular)|GO:0005634(nucleus)|GO:0008270(zinc ion binding)|GO:0042803(protein homodimerization activity)|GO:0045944(positive regulation of transcription from RNA polymerase II promoter)|GO:0046982(protein heterodimerization activity)	Rattus norvegicus IKAROS family zinc finger 2 (Ikzf2), mRNA [NM_001106916]		NM_001106916	NM_001106916	NM_001106916	Rn.229574	301476	ENSRNOT00000057849		chr9:68437018-68436959	rn|9q32	4.42078	5.96616	5.96616	3.38574	2.69535	3.21877	2.34673	3.18855	4.30659	2.1443	2.5768	2.5768	1.75947	1.43047	1.68651	1.23065	1.6729	2.10655
A_44_P838165	193.845	94.6335	180.16	1.03448	0.928856	0.0316803	Exoc6b	exocyst complex component 6B	GO:0000145(exocyst)|GO:0006904(vesicle docking involved in exocytosis)	Rattus norvegicus exocyst complex component 6B (Exoc6b), mRNA [NM_001109246]		NM_001109246	NM_001109246	NM_001109246	Rn.95210	500233	ENSRNOT00000036155	TC594308	chr4:118788845-118788786	rn|4q34	186.95	197.293	197.293	91.2438	72.305	120.352	167.665	255.827	116.988	7.54651	7.6242	7.6242	6.51165	6.17602	6.91111	7.38944	7.99902	6.87022
A_42_P590239	115.861	76.9769	85.3546	0.589901	0.149043	0.0318861	Crebl2	cAMP responsive element binding protein-like 2	GO:0003700(sequence-specific DNA binding transcription factor activity)|GO:0005634(nucleus)|GO:0006351(transcription, DNA-dependent)|GO:0030154(cell differentiation)|GO:0033138(positive regulation of peptidyl-serine phosphorylation)|GO:0043565(sequence-specific DNA binding)|GO:0045600(positive regulation of fat cell differentiation)|GO:0045893(positive regulation of transcription, DNA-dependent)|…	Rattus norvegicus cAMP responsive element binding protein-like 2 (Crebl2), mRNA [NM_001015027]		NM_001015027	NM_001015027	NM_001015027	Rn.107553	362453		TC598116	chr4:171771071-171771130	rn|4q43	106.778	120.403	120.403	97.1395	62.7426	71.0486	75.3123	88.7401	92.0113	6.73847	6.91172	6.91172	6.60199	5.97137	6.15073	6.23481	6.47151	6.52374
A_44_P436078	3.99111	1.32463	3.62394	1.5912	1.45197	0.0318944	Cutc	cutC copper transporter homolog (E.coli)	GO:0003674(molecular_function)|GO:0005507(copper ion binding)|GO:0005575(cellular_component)|GO:0005634(nucleus)|GO:0005730(nucleolus)|GO:0005737(cytoplasm)|GO:0008150(biological_process)|GO:0016235(aggresome)|GO:0051262(protein tetramerization)|GO:0055070(copper ion homeostasis)	Rattus norvegicus cutC copper transporter homolog (E.coli) (Cutc), mRNA [NM_001108525]		NM_001108525	NM_001108525	NM_001108525	Rn.13248	361760	ENSRNOT00000023396	TC588290	chr1:247062678-247062619	rn|1q54	3.52374	4.2248	4.2248	1.18149	1.78544	1.00696	1.68496	3.18855	5.9983	1.81711	2.07888	2.07888	0.240607	0.836282	0.01	0.752715	1.6729	2.58455
A_43_P10641	12.7247	11.0692	26.6883	0.201079	1.26966	0.0320324	Mgst2	microsomal glutathione S-transferase 2	GO:0004364(glutathione transferase activity)|GO:0004464(leukotriene-C4 synthase activity)|GO:0004602(glutathione peroxidase activity)|GO:0005635(nuclear envelope)|GO:0005737(cytoplasm)|GO:0005783(endoplasmic reticulum)|GO:0005886(plasma membrane)|GO:0006691(leukotriene metabolic process)|GO:0006750(glutathione biosynthetic process)|GO:0008047(enzyme activator activity)|GO:0010243(response to orga…	Rattus norvegicus microsomal glutathione S-transferase 2 (Mgst2), mRNA [NM_001106430]	00480:Glutathione metabolism|00980:Metabolism of xenobiotics by cytochrome P450|00982:Drug metabolism - cytochrome P450	NM_001106430	NM_001106430	NM_001106430	Rn.7854	295037	ENSRNOT00000017785	TC616448	chr2:140567741-140568393	rn|2q26	15.0289	11.5725	11.5725	16.7895	6.36468	10.0533	35.5309	23.2552	21.2787	3.90967	3.53263	3.53263	4.06949	2.67009	3.3296	5.151	4.53948	4.41134
A_64_P097385	1.82199	1.00696	3.18074	0.855512	1.65936	0.032121	Kcng2	potassium voltage-gated channel, subfamily G, member 2	GO:0005249(voltage-gated potassium channel activity)|GO:0008076(voltage-gated potassium channel complex)|GO:0051260(protein homooligomerization)	Rattus norvegicus potassium voltage-gated channel, subfamily G, member 2 (Kcng2), mRNA [NM_001107372]		NM_001107372	NM_001107372	NM_001107372	Rn.163389	307234	ENSRNOT00000023089	TC596451	chr18:77190151-77190092	rn|18q12.3	1.00696	2.2295	2.2295	1.00696	1.00696	1.00696	4.5083	3.18855	1.84536	0.01	1.15672	1.15672	0.01	0.01	0.01	2.17258	1.6729	0.883901
A_42_P560984	21.0891	9.65645	27.3371	1.12693	1.5013	0.0324038	RGD1565641	RGD1565641		Rattus norvegicus RGD1565641 (RGD1565641), mRNA [NM_001109179]		NM_001109179	NM_001109179	NM_001109179	Rn.145579	499567	ENSRNOT00000059467	TC618813	chr2:88346156-88346215	rn|2q23	9.67086	26.7981	26.7981	9.95921	8.32253	10.6876	32.123	23.2552	26.6331	3.27364	4.74406	4.74406	3.31603	3.05702	3.41787	5.00554	4.53948	4.73515
A_44_P897023	77.7202	52.8529	55.6112	0.556308	0.0733918	0.0324579	Snx24	sorting nexin 24	GO:0007154(cell communication)|GO:0015031(protein transport)|GO:0030659(cytoplasmic vesicle membrane)|GO:0035091(phosphatidylinositol binding)	Rattus norvegicus sorting nexin 24 (Snx24), mRNA [NM_001008364]		NM_001008364	NM_001008364	NM_001008364	Rn.204247	361328	ENSRNOT00000023507	TC576073	chr18:48869962-48870021	rn|18q11	88.1113	72.5247	72.5247	59.2392	44.7224	54.5971	54.569	46.6662	65.5982	6.46125	6.1804	6.1804	5.88848	5.48293	5.77075	5.77001	5.54431	6.03558
A_44_P561324	109.669	103.15	129.227	0.0884087	0.325164	0.0325161	Akap1	A kinase (PRKA) anchor protein 1	GO:0003723(RNA binding)|GO:0005739(mitochondrion)|GO:0005741(mitochondrial outer membrane)|GO:0005743(mitochondrial inner membrane)|GO:0005759(mitochondrial matrix)|GO:0005811(lipid particle)|GO:0008017(microtubule binding)|GO:0010614(negative regulation of cardiac muscle hypertrophy)|GO:0010738(regulation of protein kinase A signaling cascade)|GO:0016021(integral to membrane)|GO:0019901(protein …	Rattus norvegicus A kinase (PRKA) anchor protein 1, mRNA (cDNA clone IMAGE:7114881). [BC081753]		BC081753		BC081753	Rn.163146	114124		TC577699	chr10:77261805-77261746	rn|10q26	103.22	112.893	112.893	109.612	97.9792	101.859	146.375	122.199	119.107	6.68958	6.81881	6.81881	6.77626	6.6144	6.67042	7.19353	6.93308	6.89611
A_64_P079643	542.447	435.338	875.993	0.317348	1.00878	0.0327533	Kin	antigenic determinant of rec-A protein homolog (mouse)	GO:0003690(double-stranded DNA binding)|GO:0003723(RNA binding)|GO:0005634(nucleus)|GO:0006260(DNA replication)|GO:0006974(response to DNA damage stimulus)|GO:0008270(zinc ion binding)|GO:0016363(nuclear matrix)	Rattus norvegicus antigenic determinant of rec-A protein homolog (mouse) (Kin), mRNA [NM_001109529]		NM_001109529	NM_001109529	NM_001109529	Rn.53701	689197	ENSRNOT00000039689	TC582416	chr17:79728740-79728681	rn|17q12.3	521.912	552.715	552.715	503.956	366.209	435.848	782.973	1240.1	604.909	9.02766	9.11039	9.11039	8.97715	8.51652	8.76768	9.61282	10.2762	9.24057
A_42_P747142	10.9386	5.96212	17.9953	0.875535	1.59373	0.0329657	Mtmr4	myotubularin related protein 4	GO:0004725(protein tyrosine phosphatase activity)|GO:0046872(metal ion binding)	Rattus norvegicus myotubularin related protein 4 (Mtmr4), mRNA [NM_001105827]		NM_001105827	NM_001105827	NM_001105827	Rn.2567	287607	ENSRNOT00000009943	TC615032	chr10:75906010-75906069	rn|10q26	9.67086	11.5725	11.5725	8.51168	3.38574	5.98894	16.5057	26.7981	10.6821	3.27364	3.53263	3.53263	3.08944	1.75947	2.5823	4.0449	4.74406	3.41713
A_64_P068801	16.2246	4.01827	6.8706	2.01353	0.773861	0.0330277	Zranb2	zinc finger, RAN-binding domain containing 2	GO:0003723(RNA binding)|GO:0005622(intracellular)|GO:0005634(nucleus)|GO:0006397(mRNA processing)|GO:0008270(zinc ion binding)|GO:0008380(RNA splicing)|GO:0046872(metal ion binding)	Rattus norvegicus zinc finger, RAN-binding domain containing 2 (Zranb2), mRNA [NM_031616]		NM_031616	NM_031616	NM_031616	Rn.11361	58821	ENSRNOT00000055259	TC575282	chr2:255658888-255658947	rn|2q45	26.5871	11.0433	11.0433	3.38574	4.16076	4.5083	7.36992	3.18855	10.0533	4.73265	3.4651	3.4651	1.75947	2.05685	2.17258	2.88165	1.6729	3.3296
A_64_P040230	3.34084	1.00696	1.73415	1.73021	0.784232	0.0331213	Prokr2	prokineticin receptor 2	GO:0004930(G-protein coupled receptor activity)|GO:0004983(neuropeptide Y receptor activity)|GO:0005886(plasma membrane)|GO:0007623(circadian rhythm)|GO:0016021(integral to membrane)	Rattus norvegicus prokineticin receptor 2 (Prokr2), mRNA [NM_138978]		NM_138978	NM_138978	NM_138978	Rn.82760	192649	ENSRNOT00000028889	TC579197	chr3:120139474-120139415	rn|3q36	4.42078	2.80088	2.80088	1.00696	1.00696	1.00696	1.00696	3.18855	1.00696	2.1443	1.48588	1.48588	0.01	0.01	0.01	0.01	1.6729	0.01
A_44_P200463	289.836	252.204	358.088	0.200646	0.505725	0.0331344	Wipf1	WAS/WASL interacting protein family, member 1	GO:0003779(actin binding)|GO:0005515(protein binding)|GO:0005884(actin filament)|GO:0015629(actin cytoskeleton)|GO:0016023(cytoplasmic membrane-bounded vesicle)|GO:0030036(actin cytoskeleton organization)|GO:0030048(actin filament-based movement)|GO:0046827(positive regulation of protein export from nucleus)	Rattus norvegicus WAS/WASL interacting protein family, member 1 (Wipf1), mRNA [NM_057192]		NM_057192	NM_057192	NM_057192	Rn.161803	117538	ENSRNOT00000024922	TC595024	chr3:55945334-55945275	rn|3q23	275.038	297.234	297.234	198.602	279.875	278.134	326.9	377.938	369.425	8.10349	8.21546	8.21546	7.63374	8.12864	8.11963	8.3527	8.56201	8.52914
A_44_P311998	7.89068	1.62793	2.18074	2.27711	0.421781	0.0331366	Ppan	peter pan homolog (Drosophila)		Rattus norvegicus peter pan homolog (Drosophila) (Ppan), mRNA [NM_001011980]		NM_001011980	NM_001011980	NM_001011980	Rn.144881	298699	ENSRNOT00000027973	TC577755	chr8:19913781-19913840	rn|8q13	3.52374	10.0742	10.0742	1.18149	2.69535	1.00696	2.34673	3.18855	1.00696	1.81711	3.33259	3.33259	0.240607	1.43047	0.01	1.23065	1.6729	0.01
A_64_P138056	892.048	409.942	839.668	1.1217	1.0344	0.0331602	LOC367812	similar to Sphingosine kinase 2 (SK 2) (SPK 2)		PREDICTED: Rattus norvegicus sphingosine kinase 2-like (LOC367812), misc_RNA [XR_146464]		XR_146464	XR_146464	XR_146464		367812			chrX:66843749-66843808	rn|Xq22	964.41	855.867	855.867	369.352	450.166	410.306	852.393	1202.61	463.999	9.9135	9.74124	9.74124	8.52885	8.81431	8.68056	9.73537	10.232	8.85798
A_64_P016242	7.78546	2.05822	3.04602	1.91938	0.565525	0.0332338	Ppp1r35	protein phosphatase 1, regulatory subunit 35	GO:0010923(negative regulation of phosphatase activity)|GO:0019902(phosphatase binding)	Rattus norvegicus protein phosphatase 1, regulatory subunit 35 (Ppp1r35), mRNA [NM_001109451]		NM_001109451	NM_001109451	NM_001109451	Rn.198934	684993	ENSRNOT00000074735	TC619601	chr12:19847255-19847314	rn|12q12	5.9983	8.67903	8.67903	1.00696	1.00696	4.16076	4.10415	3.18855	1.84536	2.58455	3.11753	3.11753	0.01	0.01	2.05685	2.03708	1.6729	0.883901
A_64_P082584	3.03485	1.06742	2.01362	1.5075	0.91567	0.0332613	Gprin1	G protein-regulated inducer of neurite outgrowth 1	GO:0005886(plasma membrane)|GO:0031175(neuron projection development)|GO:0051219(phosphoprotein binding)	PREDICTED: Rattus norvegicus G protein-regulated inducer of neurite outgrowth 1 (Gprin1), mRNA [XM_001070221]		XM_001070221	XM_001070221	XM_001070221		364676			chr17:15936001-15936060	rn|17p14	2.38259	3.36098	3.36098	1.18149	1.0138	1.00696	1.00696	3.18855	1.84536	1.25253	1.74888	1.74888	0.240607	0.0197766	0.01	0.01	1.6729	0.883901
A_44_P699224	371.353	324.981	378.415	0.192439	0.219616	0.0332964	Nop10	NOP10 ribonucleoprotein		Rattus norvegicus NOP10 ribonucleoprotein (Nop10), mRNA [NM_001126100]	03008:Ribosome biogenesis in eukaryotes	NM_001126100	NM_001126100	NM_001126100	Rn.17615	691534	ENSRNOT00000006887	TC598764	chr3:98105518-98105577	rn|3q34	375.798	369.131	369.131	330.358	340.892	303.692	390.575	345.546	399.125	8.55381	8.52799	8.52799	8.36789	8.41317	8.24647	8.60946	8.43273	8.6407
A_64_P109754	117.713	35.1933	39.1466	1.7419	0.153587	0.0334521	Epgn	epithelial mitogen	GO:0000165(MAPK cascade)|GO:0000187(activation of MAPK activity)|GO:0001525(angiogenesis)|GO:0003674(molecular_function)|GO:0004708(MAP kinase kinase activity)|GO:0005154(epidermal growth factor receptor binding)|GO:0005575(cellular_component)|GO:0005887(integral to plasma membrane)|GO:0008083(growth factor activity)|GO:0008150(biological_process)|GO:0008284(positive regulation of cell proliferat…	Uncharacterized protein [Source:UniProtKB/TrEMBL;Acc:D3Z9P6] [ENSRNOT00000003720]		ENSRNOT00000003720	XM_001072006	XM_001072006	Rn.100319	289515	ENSRNOT00000003720		chr14:18574576-18574517	rn|14p22	55.1711	148.983	148.983	43.2144	39.1103	23.2552	57.2464	32.2542	27.9392	5.78584	7.21901	7.21901	5.43344	5.28948	4.53948	5.83911	5.01142	4.80422
A_42_P562625	75.1165	66.9966	111.759	0.165041	0.738236	0.0335099	Xpnpep1	X-prolyl aminopeptidase (aminopeptidase P) 1, soluble	GO:0004177(aminopeptidase activity)|GO:0005737(cytoplasm)|GO:0005829(cytosol)|GO:0006508(proteolysis)|GO:0009987(cellular process)|GO:0010815(bradykinin catabolic process)|GO:0030145(manganese ion binding)|GO:0042803(protein homodimerization activity)|GO:0046872(metal ion binding)|GO:0070006(metalloaminopeptidase activity)	Rattus norvegicus X-prolyl aminopeptidase (aminopeptidase P) 1, soluble (Xpnpep1), mRNA [NM_131913]		NM_131913	NM_131913	NM_131913	Rn.25763	170751	ENSRNOT00000033148	TC580914	chr1:259089883-259089824	rn|1q55	75.534	74.9077	74.9077	52.9399	69.3997	78.6503	114.26	136.294	84.724	6.23905	6.22704	6.22704	5.72628	6.11686	6.29738	6.83618	7.09058	6.4047
A_44_P428326	56.1879	42.7448	65.772	0.394509	0.621723	0.0335669	Hmgcs2	3-hydroxy-3-methylglutaryl-CoA synthase 2 (mitochondrial)	GO:0001822(kidney development)|GO:0001889(liver development)|GO:0004421(hydroxymethylglutaryl-CoA synthase activity)|GO:0005739(mitochondrion)|GO:0005743(mitochondrial inner membrane)|GO:0005759(mitochondrial matrix)|GO:0006695(cholesterol biosynthetic process)|GO:0007420(brain development)|GO:0007494(midgut development)|GO:0007584(response to nutrient)|GO:0008299(isoprenoid biosynthetic process)…	Rattus norvegicus 3-hydroxy-3-methylglutaryl-CoA synthase 2 (mitochondrial) (Hmgcs2), nuclear gene encoding mitochondrial protein, mRNA [NM_173094]	00072:Synthesis and degradation of ketone bodies|00280:Valine, leucine and isoleucine degradation|00650:Butanoate metabolism|00900:Terpenoid backbone biosynthesis|01100:Metabolic pathways|03320:PPAR signaling pathway	NM_173094	NM_173094	NM_173094	Rn.29594	24450	ENSRNOT00000026121	TC610697	chr2:193140991-193141050	rn|2q34	50.561	59.0013	59.0013	32.165	46.3843	49.6852	71.3601	67.1959	58.7599	5.65995	5.88267	5.88267	5.00742	5.53557	5.63474	6.15705	6.0703	5.87676
A_43_P10944	48.2428	40.3565	63.9119	0.257513	0.663283	0.0336147	LOC686539	similar to immunoglobulin superfamily containing leucine-rich repeat		Rattus norvegicus similar to immunoglobulin superfamily containing leucine-rich repeat (LOC686539), mRNA [NM_001126300]		NM_001126300	NM_001126300	NM_001126300	Rn.216524	686539		TC585290			47.7826	48.4729	48.4729	36.3778	32.734	51.9575	63.2254	73.5271	54.983	5.57841	5.59911	5.59911	5.18499	5.03272	5.69926	5.98243	6.2002	5.78091
A_44_P292730	5.97687	4.01146	4.12097	0.575261	0.0388566	0.0336183	Rnase1l1	ribonuclease, RNase A family, 1-like 1 (pancreatic)	GO:0003676(nucleic acid binding)|GO:0004522(pancreatic ribonuclease activity)|GO:0005576(extracellular region)	Rattus norvegicus ribonuclease, RNase A family, 1-like 1 (pancreatic) (Rnase1l1), mRNA [NM_001013232]		NM_001013232	NM_001013232	NM_001013232	Rn.111376	364303		TC606241	chr15:27099828-27099769	rn|15p14	5.9983	5.96616	5.96616	4.48789	3.38574	4.16076	4.10415	3.18855	5.07022	2.58455	2.5768	2.5768	2.16604	1.75947	2.05685	2.03708	1.6729	2.34205
A_64_P024685	3.34084	1.0323	1.75459	1.69435	0.765269	0.0336607	RGD1311310	similar to hypothetical protein supported by AL449243	GO:0005739(mitochondrion)	PREDICTED: Rattus norvegicus similar to hypothetical protein supported by AL449243 (RGD1311310), mRNA [XM_003754323]		XM_003754323	XM_003754323	XM_003754323	Rn.205491	315166		TC593667	chr7:120724866-120724925	rn|7q34	4.42078	2.80088	2.80088	1.00696	1.00696	1.08299	1.00696	3.18855	1.06825	2.1443	1.48588	1.48588	0.01	0.01	0.115015	0.01	1.6729	0.095251
A_43_P10560	8.86053	5.35153	17.8416	0.727441	1.73722	0.0339158	Ncald	neurocalcin delta	GO:0003779(actin binding)|GO:0005509(calcium ion binding)|GO:0005515(protein binding)|GO:0005622(intracellular)|GO:0005829(cytosol)|GO:0015631(tubulin binding)|GO:0030276(clathrin binding)|GO:0043014(alpha-tubulin binding)	Rattus norvegicus neurocalcin delta (Ncald), mRNA [NM_001024371]		NM_001024371	NM_001024371	NM_001024371	Rn.13744	553106	ENSRNOT00000064513	TC574506	chr7:72876411-72876352	rn|7q22	9.22351	8.67903	8.67903	6.6437	4.16076	5.25013	22.5001	23.2552	7.76939	3.20532	3.11753	3.11753	2.73199	2.05685	2.39235	4.49186	4.53948	2.9578
A_64_P099558	4.29012	1.90913	2.74354	1.1681	0.523125	0.0340982	Mea1	male-enhanced antigen 1	GO:0005737(cytoplasm)|GO:0007275(multicellular organismal development)|GO:0007283(spermatogenesis)|GO:0030154(cell differentiation)	Rattus norvegicus male-enhanced antigen 1 (Mea1), mRNA [NM_001044286]		NM_001044286	NM_001044286	NM_001044286	Rn.95299	685131	ENSRNOT00000023495	TC647907	chr9:10054062-10054121	rn|9q12	4.42078	4.2248	4.2248	2.75636	1.00696	1.96408	2.34673	3.18855	2.69535	2.1443	2.07888	2.07888	1.46276	0.01	0.973851	1.23065	1.6729	1.43047
A_64_P121233	610.413	524.015	799.405	0.220177	0.609317	0.034108	Rerg	RAS-like, estrogen-regulated, growth-inhibitor	GO:0003924(GTPase activity)|GO:0005525(GTP binding)|GO:0005634(nucleus)|GO:0005737(cytoplasm)|GO:0005829(cytosol)|GO:0007264(small GTPase mediated signal transduction)|GO:0008285(negative regulation of cell proliferation)|GO:0009725(response to hormone stimulus)|GO:0016020(membrane)|GO:0030308(negative regulation of cell growth)	Uncharacterized protein [Source:UniProtKB/TrEMBL;Acc:F1M2G3] [ENSRNOT00000030850]		ENSRNOT00000030850	XM_001072746	XM_001072746	Rn.19093	502916	ENSRNOT00000030850	TC629838	chr4:174126683-174126624	rn|4q43	536.896	647.172	647.172	465.646	543.408	562.992	889.989	883.271	624.954	9.0685	9.338	9.338	8.86309	9.08589	9.13697	9.79764	9.78671	9.28761
A_64_P101717	28.8332	20.864	44.0028	0.466718	1.07658	0.0341278	Eva1a	eva-1 homolog A	GO:0003674(molecular_function)|GO:0005575(cellular_component)|GO:0005886(plasma membrane)|GO:0008150(biological_process)|GO:0043231(intracellular membrane-bounded organelle)	Rattus norvegicus eva-1 homolog A (Eva1a), mRNA [NM_001109243]		NM_001109243	NM_001109243	NM_001109243	Rn.828	500221	ENSRNOT00000009321	TC588455	chr4:116329212-116329271	rn|4q34	32.9034	26.7981	26.7981	26.7549	11.5725	24.2645	44.7224	39.2036	48.0823	5.04016	4.74406	4.74406	4.74173	3.53263	4.60077	5.48293	5.29291	5.58744
A_43_P13041	83.8846	82.4325	155.672	0.025193	0.917225	0.0342065	Nr0b2	nuclear receptor subfamily 0, group B, member 2	GO:0000122(negative regulation of transcription from RNA polymerase II promoter)|GO:0003677(DNA binding)|GO:0003700(sequence-specific DNA binding transcription factor activity)|GO:0003707(steroid hormone receptor activity)|GO:0003714(transcription corepressor activity)|GO:0005634(nucleus)|GO:0005737(cytoplasm)|GO:0006351(transcription, DNA-dependent)|GO:0008134(transcription factor binding)|GO:00…	Rattus norvegicus nuclear receptor subfamily 0, group B, member 2 (Nr0b2), mRNA [NM_057133]	04976:Bile secretion	NM_057133	NM_057133	NM_057133	Rn.10712	117274	ENSRNOT00000009683	TC579696	chr5:151524781-151524722	rn|5q36	79.9912	85.8314	85.8314	68.8349	90.032	88.4307	193.835	176.462	96.7196	6.32177	6.42343	6.42343	6.10507	6.49237	6.46648	7.59869	7.46321	6.59574
A_42_P454378	302.781	280.296	377.365	0.111327	0.429011	0.0343484	Slc26a4	solute carrier family 26, member 4	GO:0006821(chloride transport)|GO:0006885(regulation of pH)|GO:0008271(secondary active sulfate transmembrane transporter activity)|GO:0008272(sulfate transport)|GO:0015108(chloride transmembrane transporter activity)|GO:0015111(iodide transmembrane transporter activity)|GO:0015698(inorganic anion transport)|GO:0015705(iodide transport)|GO:0016021(integral to membrane)|GO:0016324(apical plasma me…	Rattus norvegicus solute carrier family 26, member 4 (Slc26a4), mRNA [NM_019214]		NM_019214	NM_019214	NM_019214	Rn.11792	29440	ENSRNOT00000010350	TC574930	chr6:49395832-49394773	rn|6q16	307.084	300.63	300.63	287.144	278.55	275.194	355.504	453.988	322.603	8.26249	8.23185	8.23185	8.16563	8.12179	8.1043	8.47372	8.82651	8.33362
A_64_P135464	565.012	337.793	395.959	0.742141	0.229212	0.0343488	Tff1	trefoil factor 1	GO:0005615(extracellular space)|GO:0005737(cytoplasm)|GO:0006950(response to stress)|GO:0008083(growth factor activity)|GO:0008285(negative regulation of cell proliferation)|GO:0010039(response to iron ion)|GO:0030154(cell differentiation)|GO:0030277(maintenance of gastrointestinal epithelium)|GO:0032355(response to estradiol stimulus)|GO:0042060(wound healing)|GO:0043434(response to peptide horm…	Rattus norvegicus trefoil factor 1 (Tff1), mRNA [NM_057129]		NM_057129	NM_057129	NM_057129	Rn.10715	117270	ENSRNOT00000001538	TC604442	chr20:9526749-9526690	rn|20p12	581.577	556.729	556.729	364.135	280.895	368.349	461.617	277.838	448.423	9.18383	9.12083	9.12083	8.50833	8.13389	8.52493	8.85055	8.1181	8.80872
A_42_P576953	73.2034	71.9275	100.709	0.0253679	0.485582	0.0343625	Pla1a	phospholipase A1 member A	GO:0005576(extracellular region)|GO:0016042(lipid catabolic process)|GO:0016787(hydrolase activity)	Rattus norvegicus phospholipase A1 member A (Pla1a), mRNA [NM_138882]		NM_138882	NM_138882	NM_138882	Rn.10696	85311	ENSRNOT00000038400	TC577465	chr11:64137163-64137222	rn|11q21	77.8749	70.8677	70.8677	75.2576	57.0381	83.4869	111.261	89.8768	100.99	6.28309	6.14706	6.14706	6.23377	5.83385	6.38348	6.79781	6.48988	6.65807
A_42_P583690	3.21716	1.71237	3.72623	0.909794	1.12172	0.0343651	Eif2b4	eukaryotic translation initiation factor 2B, subunit 4 delta	GO:0001541(ovarian follicle development)|GO:0003743(translation initiation factor activity)|GO:0005085(guanyl-nucleotide exchange factor activity)|GO:0005737(cytoplasm)|GO:0005851(eukaryotic translation initiation factor 2B complex)|GO:0006413(translational initiation)|GO:0006417(regulation of translation)|GO:0009408(response to heat)|GO:0009749(response to glucose stimulus)|GO:0014003(oligodendr…	Rattus norvegicus eukaryotic translation initiation factor 2B, subunit 4 delta (Eif2b4), mRNA [NM_053950]	03013:RNA transport	NM_053950	NM_053950	NM_053950	Rn.11060	117019	ENSRNOT00000007763	TC632295	chr6:25163070-25163129	rn|6q14	2.92951	3.36098	3.36098	2.16607	1.00696	1.96408	2.9199	3.18855	5.07022	1.55066	1.74888	1.74888	1.11508	0.01	0.973851	1.54592	1.6729	2.34205
A_64_P140977	4.29012	1.71237	4.20223	1.32503	1.29516	0.0345757	Prune	prune homolog (Drosophila)	GO:0003674(molecular_function)|GO:0004427(inorganic diphosphatase activity)|GO:0005575(cellular_component)|GO:0005634(nucleus)|GO:0005737(cytoplasm)|GO:0005925(focal adhesion)|GO:0008150(biological_process)|GO:0030145(manganese ion binding)	Rattus norvegicus prune homolog (Drosophila) (Prune), mRNA [NM_001007697]	00230:Purine metabolism	NM_001007697	NM_001007697	NM_001007697	Rn.214534	310664	ENSRNOT00000028677	TC577546	chr2:190165416-190165357	rn|2q34	4.42078	4.2248	4.2248	2.16607	1.00696	1.96408	6.7228	3.18855	2.69535	2.1443	2.07888	2.07888	1.11508	0.01	0.973851	2.74906	1.6729	1.43047
A_44_P127597	149.298	134.688	175.288	0.148571	0.380104	0.0347822	Dnajb9	DnaJ (Hsp40) homolog, subfamily B, member 9	GO:0005730(nucleolus)|GO:0005737(cytoplasm)|GO:0005783(endoplasmic reticulum)|GO:0006457(protein folding)|GO:0006950(response to stress)|GO:0030433(ER-associated protein catabolic process)|GO:0031072(heat shock protein binding)|GO:0043066(negative regulation of apoptotic process)|GO:0051082(unfolded protein binding)|GO:0051787(misfolded protein binding)	Rattus norvegicus DnaJ (Hsp40) homolog, subfamily B, member 9 (Dnajb9), mRNA [NM_012699]		NM_012699	NM_012699	NM_012699	Rn.29778	24908	ENSRNOT00000005363	TC576806	chr6:63583663-63583604	rn|6q21	134.088	156.903	156.903	131.111	141.337	131.617	200.439	165.576	159.849	7.06704	7.29373	7.29373	7.03465	7.14299	7.0402	7.64702	7.37135	7.32057
A_64_P098921	18.3694	12.5227	34.6819	0.55275	1.46963	0.0347922	Cdca3	cell division cycle associated 3	GO:0005829(cytosol)|GO:0007067(mitosis)|GO:0016567(protein ubiquitination)|GO:0051301(cell division)	Rattus norvegicus cell division cycle associated 3 (Cdca3), mRNA [NM_001007648]		NM_001007648	NM_001007648	NM_001007648	Rn.129078	297594	ENSRNOT00000020803	TC584525	chr4:160956486-160956545	rn|4q42	22.4824	16.3128	16.3128	22.4824	8.32253	6.76328	42.4035	32.2542	29.3878	4.49073	4.02793	4.02793	4.49073	3.05702	2.75772	5.40611	5.01142	4.87715
A_64_P080524	3.79303	2.27517	4.51123	0.737381	0.987549	0.0349783	Snn	stannin	GO:0005741(mitochondrial outer membrane)|GO:0016021(integral to membrane)	Rattus norvegicus stannin (Snn), mRNA [NM_001034083]		NM_001034083	NM_001034083	NM_001034083	Rn.6147	29140		TC574860	chr10:4486141-4486082	rn|10q11	2.92951	4.2248	4.2248	2.16607	2.69535	1.96408	6.03855	3.18855	4.30659	1.55066	2.07888	2.07888	1.11508	1.43047	0.973851	2.5942	1.6729	2.10655
A_42_P609522	43.2076	27.1354	28.7285	0.671111	0.0823074	0.0351271	Sigmar1	sigma non-opioid intracellular receptor 1	GO:0000247(C-8 sterol isomerase activity)|GO:0004872(receptor activity)|GO:0004985(opioid receptor activity)|GO:0005515(protein binding)|GO:0005635(nuclear envelope)|GO:0005637(nuclear inner membrane)|GO:0005640(nuclear outer membrane)|GO:0005783(endoplasmic reticulum)|GO:0005789(endoplasmic reticulum membrane)|GO:0005811(lipid particle)|GO:0005886(plasma membrane)|GO:0006696(ergosterol biosynthe…	Rattus norvegicus sigma non-opioid intracellular receptor 1 (Sigmar1), mRNA [NM_030996]		NM_030996	NM_030996	NM_030996	Rn.1129	29336	ENSRNOT00000019795	TC579855	chr5:59162650-59162591	rn|5q22	38.3074	45.6577	45.6577	32.165	25.9859	23.2552	31.0498	33.8569	21.2787	5.25955	5.51279	5.51279	5.00742	4.69966	4.53948	4.95651	5.08138	4.41134
A_44_P525250	4.37203	1.94697	3.86643	1.16707	0.98977	0.0351467	RGD1560208	similar to Farnesyl pyrophosphate synthetase (FPP synthetase)		PREDICTED: Rattus norvegicus farnesyl pyrophosphate synthase-like (RGD1560208), mRNA [XM_227370]		XM_227370	XM_227370	XM_227370		295189			chr2:186481943-186481884	rn|2q34	2.92951	5.09329	5.09329	1.18149	2.69535	1.96408	4.10415	3.18855	4.30659	1.55066	2.3486	2.3486	0.240607	1.43047	0.973851	2.03708	1.6729	2.10655
A_42_P607183	154.305	98.4125	115.488	0.648875	0.230828	0.0351852	Ube2o	ubiquitin-conjugating enzyme E2O	GO:0016881(acid-amino acid ligase activity)	PREDICTED: Rattus norvegicus ubiquitin-conjugating enzyme E2O (Ube2o), mRNA [XM_001081723]	04120:Ubiquitin mediated proteolysis	XM_001081723	XM_001081723	XM_001081723		303689		TC586251	chr10:106647356-106647297	rn|10q32.3	147.026	157.945	157.945	120.211	77.324	97.7022	105.666	100.939	139.858	7.19993	7.30328	7.30328	6.90943	6.27285	6.61032	6.72337	6.65734	7.12782
A_44_P238286	4.52835	1.00696	2.23962	2.16899	1.15326	0.0352607	Olr287	olfactory receptor 287	GO:0004930(G-protein coupled receptor activity)|GO:0004984(olfactory receptor activity)|GO:0005549(odorant binding)|GO:0005886(plasma membrane)|GO:0016021(integral to membrane)	Rattus norvegicus olfactory receptor 287 (Olr287), mRNA [NM_173334]	04740:Olfactory transduction	NM_173334	NM_173334	NM_173334	Rn.44382	287001	ENSRNOT00000025635	TC580183	chr1:200002686-200002745	rn|1q41	1.65274	5.96616	5.96616	1.00696	1.00696	1.00696	1.68496	3.18855	1.84536	0.72486	2.5768	2.5768	0.01	0.01	0.01	0.752715	1.6729	0.883901
A_64_P047724	508.482	493.471	685.497	0.0432321	0.474186	0.0353193	Mapre2	microtubule-associated protein, RP/EB family, member 2	GO:0005737(cytoplasm)|GO:0005874(microtubule)|GO:0007067(mitosis)|GO:0008017(microtubule binding)|GO:0015630(microtubule cytoskeleton)|GO:0051301(cell division)	Rattus norvegicus microtubule-associated protein, RP/EB family, member 2 (Mapre2), mRNA [NM_001101000]		NM_001101000	NM_001101000	NM_001101000	Rn.154513	679221	ENSRNOT00000075444	TC582120			477.732	523.857	523.857	402.969	483.427	594.016	651.378	642.831	762.283	8.90006	9.03303	9.03303	8.65452	8.91716	9.21436	9.34735	9.3283	9.57418
A_64_P045476	91.6723	81.5161	116.574	0.1694	0.51609	0.0353804	C1qb	complement component 1, q subcomponent, B chain	GO:0003674(molecular_function)|GO:0005581(collagen)|GO:0005602(complement component C1 complex)|GO:0006955(immune response)|GO:0006958(complement activation, classical pathway)|GO:0007420(brain development)|GO:0007568(aging)|GO:0010033(response to organic substance)|GO:0042803(protein homodimerization activity)|GO:0045087(innate immune response)|GO:0048839(inner ear development)|GO:0051384(respon…	Rattus norvegicus complement component 1, q subcomponent, B chain (C1qb), mRNA [NM_019262]	04610:Complement and coagulation cascades|05020:Prion diseases|05142:Chagas disease (American trypanosomiasis)|05150:Staphylococcus aureus infection|05322:Systemic lupus erythematosus	NM_019262	NM_019262	NM_019262	Rn.6702	29687	ENSRNOT00000017060	TC579714	chr5:155647589-155647530	rn|5q36	86.0047	94.5061	94.5061	78.9941	67.0049	98.5495	122.199	103.297	124.227	6.42634	6.56234	6.56234	6.30367	6.06619	6.62278	6.93308	6.69065	6.95683
A_43_P16547	248.578	183.323	192.873	0.43931	0.0732625	0.0354273	Rras	related RAS viral (r-ras) oncogene homolog	GO:0003924(GTPase activity)|GO:0005515(protein binding)|GO:0005525(GTP binding)|GO:0005886(plasma membrane)|GO:0007264(small GTPase mediated signal transduction)|GO:0019003(GDP binding)|GO:0030336(negative regulation of cell migration)|GO:0045766(positive regulation of angiogenesis)	Rattus norvegicus related RAS viral (r-ras) oncogene homolog (Rras), mRNA [NM_001108481]	04010:MAPK signaling pathway|04530:Tight junction|04810:Regulation of actin cytoskeleton	NM_001108481	NM_001108481	NM_001108481	Rn.71224	361568	ENSRNOT00000027809	TC604561	chr1:95495390-95495449	rn|1q22	244.339	250.698	250.698	201.64	143.88	204.45	185.726	202.466	190.427	7.93274	7.9698	7.9698	7.65564	7.16872	7.6756	7.53703	7.66154	7.5731
A_64_P021241	3965.54	3145.46	3858.73	0.334248	0.294858	0.0355721	Nradd	neurotrophin receptor associated death domain	GO:0005166(neurotrophin p75 receptor binding)|GO:0005634(nucleus)|GO:0005641(nuclear envelope lumen)|GO:0006915(apoptotic process)|GO:0007165(signal transduction)|GO:0009790(embryo development)|GO:0010942(positive regulation of cell death)|GO:0016020(membrane)|GO:0016021(integral to membrane)|GO:0030027(lamellipodium)|GO:0032589(neuron projection membrane)|GO:0044298(cell body membrane)	Rattus norvegicus neurotrophin receptor associated death domain (Nradd), mRNA [NM_139259]		NM_139259	NM_139259	NM_139259	Rn.40242	246143	ENSRNOT00000028416	NP516950	chr8:115002395-115002336	rn|8q32	3942.43	3977.1	3977.1	3197.19	2973.6	3265.58	3268.34	4314.83	3993.03	11.9449	11.9575	11.9575	11.6426	11.538	11.6731	11.6743	12.0751	11.9633
A_44_P668620	35.5009	34.9855	45.9284	0.0211018	0.392631	0.0358118	Ccdc43	coiled-coil domain containing 43		Rattus norvegicus coiled-coil domain containing 43 (Ccdc43), mRNA [NM_001100728]		NM_001100728	NM_001100728	NM_001100728	Rn.13165	360637	ENSRNOT00000003685	TC582878	chr10:91801313-91801254	rn|10q32.1	34.974	35.7644	35.7644	40.5994	34.4188	29.9382	46.5734	40.7815	50.4302	5.12821	5.16045	5.16045	5.34339	5.10512	4.90391	5.54144	5.34984	5.65622
A_42_P473389	19.9508	18.3531	102.071	0.120418	2.47547	0.035908	Bmyc	brain expressed myelocytomatosis oncogene	GO:0000122(negative regulation of transcription from RNA polymerase II promoter)|GO:0000165(MAPK cascade)|GO:0003700(sequence-specific DNA binding transcription factor activity)|GO:0005654(nucleoplasm)|GO:0005730(nucleolus)|GO:0005819(spindle)|GO:0006338(chromatin remodeling)|GO:0006879(cellular iron ion homeostasis)|GO:0006974(response to DNA damage stimulus)|GO:0007050(cell cycle arrest)|GO:001…	Rattus norvegicus brain expressed myelocytomatosis oncogene (Bmyc), mRNA [NM_001013163]		NM_001013163	NM_001013163	NM_001013163	Rn.11204	311807	ENSRNOT00000064358	TC596044	chr3:3865272-3865331	rn|3p13	29.7278	15.0622	15.0622	37.7101	7.72593	9.62328	169.625	96.0328	40.554	4.89374	3.91286	3.91286	5.23688	2.94971	3.26653	7.4062	6.58546	5.34177
A_44_P681642	7449.99	3923.01	6417.6	0.925277	0.710072	0.0360553	Eif1ax	eukaryotic translation initiation factor 1A, X-linked	GO:0003743(translation initiation factor activity)|GO:0005737(cytoplasm)	Rattus norvegicus eukaryotic translation initiation factor 1A, X-linked (Eif1ax), mRNA [NM_001106963]	03013:RNA transport	NM_001106963	NM_001106963	NM_001106963	Rn.106940	302697	ENSRNOT00000008509	TC583018	chrX:56700811-56700752	rn|Xq21	8398.08	6975.95	6975.95	4283.56	3684.46	3801.02	9231.83	5595.78	4425.18	13.0358	12.7682	12.7682	12.0646	11.8472	11.8922	13.1724	12.4501	12.1115
A_64_P033069	176.495	164.465	201.354	0.101847	0.291953	0.0361893	Whsc1	Wolf-Hirschhorn syndrome candidate 1 (human)	GO:0000122(negative regulation of transcription from RNA polymerase II promoter)|GO:0003149(membranous septum morphogenesis)|GO:0003289(atrial septum primum morphogenesis)|GO:0003290(atrial septum secundum morphogenesis)|GO:0003674(molecular_function)|GO:0003682(chromatin binding)|GO:0005575(cellular_component)|GO:0005634(nucleus)|GO:0005730(nucleolus)|GO:0008150(biological_process)|GO:0016568(ch…	Rattus norvegicus Wolf-Hirschhorn syndrome candidate 1 (human) (Whsc1), mRNA [NM_001191552]	00310:Lysine degradation	NM_001191552	NM_001191552	NM_001191552	Rn.53029	680537	ENSRNOT00000021952		chr14:82528383-82528324	rn|14q21	177.575	175.956	175.956	157.188	156.855	179.353	182.308	221.383	200.371	7.47228	7.45907	7.45907	7.29634	7.29329	7.48666	7.51023	7.7904	7.64653
A_44_P591437	84.0514	58.0736	67.4214	0.533391	0.215324	0.0362539	Polr3d	polymerase (RNA) III (DNA directed) polypeptide D	GO:0003677(DNA binding)|GO:0003682(chromatin binding)|GO:0003899(DNA-directed RNA polymerase activity)|GO:0005666(DNA-directed RNA polymerase III complex)|GO:0006383(transcription from RNA polymerase III promoter)|GO:0032728(positive regulation of interferon-beta production)|GO:0045089(positive regulation of innate immune response)	Rattus norvegicus polymerase (RNA) III (DNA directed) polypeptide D (Polr3d), mRNA [NM_001031653]	00230:Purine metabolism|00240:Pyrimidine metabolism|01100:Metabolic pathways|03020:RNA polymerase|04623:Cytosolic DNA-sensing pathway	NM_001031653	NM_001031653	NM_001031653	Rn.16896	306012	ENSRNOT00000013390	TC576868	chr15:50838722-50838663	rn|15p11	90.0799	81.0372	81.0372	68.8349	47.6078	57.7781	59.1366	76.4227	66.7048	6.49313	6.34051	6.34051	6.10507	5.57312	5.85245	5.88598	6.25593	6.05972
A_44_P250414	6.19892	2.36497	3.40693	1.3902	0.526652	0.0365929	RGD1562543	similar to ribosomal protein L27a		AGENCOURT_31522257 NIH_MGC_269 Rattus norvegicus cDNA clone IMAGE:7460337 5', mRNA sequence [CV117922]		CV117922		CV117922	Rn.195717	308719			chr1:15182354-15182295	rn|1p12	5.30935	6.6437	6.6437	3.38574	1.0138	2.69535	3.51358	3.18855	3.51865	2.40854	2.73199	2.73199	1.75947	0.0197766	1.43047	1.81294	1.6729	1.81502
A_64_P118256	3.61073	1.00696	2.56969	1.84229	1.3516	0.0366738	LOC100911762	coiled-coil domain-containing protein 72-like		PREDICTED: Rattus norvegicus coiled-coil domain-containing protein 72-like (LOC100911762), mRNA [XM_003750588]		XM_003750588	XM_003750588	XM_003750588		100911762		TC597363	chr8:114091018-114090959	rn|8q32	2.38259	4.2248	4.2248	1.00696	1.00696	1.00696	3.51358	3.18855	1.00696	1.25253	2.07888	2.07888	0.01	0.01	0.01	1.81294	1.6729	0.01
A_64_P040080	7.25962	2.42086	3.7385	1.58437	0.62694	0.036841	LOC686999	similar to M phase phosphoprotein 6		Rattus norvegicus similar to M phase phosphoprotein 6 (LOC686999), mRNA [NM_001129881]		NM_001129881	NM_001129881	NM_001129881	Rn.216565	686999	ENSRNOT00000072416	TC596111	03018:RNA degradation		4.42078	8.67903	8.67903	1.18149	3.38574	2.69535	4.5083	3.18855	3.51865	2.1443	3.11753	3.11753	0.240607	1.75947	1.43047	2.17258	1.6729	1.81502
A_64_P101990	10.3183	2.64223	3.86643	1.96538	0.549244	0.0368446	Uba2	ubiquitin-like modifier activating enzyme 2	GO:0008134(transcription factor binding)|GO:0016925(protein sumoylation)|GO:0019948(SUMO activating enzyme activity)|GO:0046982(protein heterodimerization activity)	Rattus norvegicus ubiquitin-like modifier activating enzyme 2 (Uba2), mRNA [NM_001100579]	04120:Ubiquitin mediated proteolysis	NM_001100579	NM_001100579	NM_001100579	Rn.198150	308508		TC591798	chr1:86605546-86605487	rn|1q21	16.7506	7.10218	7.10218	1.18149	1.78544	4.95977	4.10415	3.18855	4.30659	4.06614	2.82826	2.82826	0.240607	0.836282	2.31027	2.03708	1.6729	2.10655
A_44_P409232	4.86912	1.82523	2.74354	1.41558	0.587964	0.0370398	Cyp2e1	cytochrome P450, family 2, subfamily e, polypeptide 1	GO:0000139(Golgi membrane)|GO:0004497(monooxygenase activity)|GO:0005506(iron ion binding)|GO:0005739(mitochondrion)|GO:0005783(endoplasmic reticulum)|GO:0006641(triglyceride metabolic process)|GO:0006805(xenobiotic metabolic process)|GO:0008202(steroid metabolic process)|GO:0009055(electron carrier activity)|GO:0010181(FMN binding)|GO:0010193(response to ozone)|GO:0010243(response to organic nit…	Rattus norvegicus cytochrome P450, family 2, subfamily e, polypeptide 1 (Cyp2e1), mRNA [NM_031543]	00590:Arachidonic acid metabolism|00591:Linoleic acid metabolism|00980:Metabolism of xenobiotics by cytochrome P450|00982:Drug metabolism - cytochrome P450|01100:Metabolic pathways	NM_031543	NM_031543	NM_031543	Rn.1372	25086	ENSRNOT00000016883	TC639415	chr1:200927736-200927795	rn|1q41	4.42078	5.09329	5.09329	1.00696	3.38574	1.08299	2.34673	3.18855	2.69535	2.1443	2.3486	2.3486	0.01	1.75947	0.115015	1.23065	1.6729	1.43047
A_44_P345476	193.754	193.139	278.486	0.00458711	0.527969	0.0370886	Myh9	myosin, heavy chain 9, non-muscle	GO:0000146(microfilament motor activity)|GO:0000212(meiotic spindle organization)|GO:0000904(cell morphogenesis involved in differentiation)|GO:0000910(cytokinesis)|GO:0001525(angiogenesis)|GO:0001701(in utero embryonic development)|GO:0001725(stress fiber)|GO:0001726(ruffle)|GO:0001768(establishment of T cell polarity)|GO:0001772(immunological synapse)|GO:0001931(uropod)|GO:0003779(actin binding…	Rattus norvegicus myosin, heavy chain 9, non-muscle (Myh9), mRNA [NM_013194]	04530:Tight junction|04810:Regulation of actin cytoskeleton|05416:Viral myocarditis	NM_013194	NM_013194	NM_013194	Rn.11385	25745	ENSRNOT00000037611	TC589699	chr7:115682586-115681702	rn|7q34	190.749	195.256	195.256	163.912	199.015	216.489	287.828	328.181	219.449	7.57553	7.60922	7.60922	7.35678	7.63674	7.75815	8.16906	8.35835	7.77774
A_42_P752416	659.893	573.783	796.403	0.201727	0.472994	0.0371504	LOC684352	similar to twinfilin-like protein		Rattus norvegicus similar to twinfilin-like protein (LOC684352), mRNA [NM_001135238]		NM_001135238	NM_001135238	NM_001135238	Rn.216422	684352	ENSRNOT00000074683	TC585673	chr20:036088945-036089003	rn|20q11	653.731	662.974	662.974	521.912	532.889	666.548	878.076	844.108	667.026	9.35255	9.37281	9.37281	9.02766	9.05769	9.38057	9.7782	9.72128	9.3816
A_64_P048461	5.05746	1.94697	2.84916	1.37718	0.549305	0.0372383	Mcm3	minichromosome maintenance complex component 3	GO:0003677(DNA binding)|GO:0005524(ATP binding)|GO:0005634(nucleus)|GO:0005730(nucleolus)|GO:0005737(cytoplasm)|GO:0005813(centrosome)|GO:0006270(DNA-dependent DNA replication initiation)|GO:0042555(MCM complex)|GO:0043231(intracellular membrane-bounded organelle)|GO:0048471(perinuclear region of cytoplasm)	Rattus norvegicus minichromosome maintenance complex component 3 (Mcm3), mRNA [NM_001191805]	03030:DNA replication|04110:Cell cycle	NM_001191805	NM_001191805	NM_001191805	Rn.154788	316273	ENSRNOT00000017081	TC626417	chr9:19537439-19537380	rn|9q13	6.7228	4.2248	4.2248	1.18149	2.69535	1.96408	3.51358	3.18855	1.84536	2.74906	2.07888	2.07888	0.240607	1.43047	0.973851	1.81294	1.6729	0.883901
A_44_P427523	50.332	44.6826	58.513	0.171764	0.389044	0.0373335	Ppp2r1a	protein phosphatase 2, regulatory subunit A, alpha	GO:0000159(protein phosphatase type 2A complex)|GO:0000775(chromosome, centromeric region)|GO:0003823(antigen binding)|GO:0004722(protein serine/threonine phosphatase activity)|GO:0005829(cytosol)|GO:0007059(chromosome segregation)|GO:0042981(regulation of apoptotic process)|GO:0046982(protein heterodimerization activity)|GO:0070262(peptidyl-serine dephosphorylation)	Rattus norvegicus protein phosphatase 2, regulatory subunit A, alpha (Ppp2r1a), mRNA [NM_057140]	03015:mRNA surveillance pathway|04114:Oocyte meiosis|04310:Wnt signaling pathway|04350:TGF-beta signaling pathway|04530:Tight junction|04730:Long-term depression|05142:Chagas disease (American trypanosomiasis)|05160:Hepatitis C	NM_057140	NM_057140	NM_057140	Rn.4108	117281	ENSRNOT00000015019	TC640762	chr1:58461255-58461314	rn|1q12	51.9965	49.4998	49.4998	40.5994	47.6078	45.8406	51.0968	67.1959	57.2464	5.70034	5.62935	5.62935	5.34339	5.57312	5.51856	5.67516	6.0703	5.83911
A_44_P357579	1085.9	750.63	1095.1	0.532717	0.544895	0.0373468	Ddx3x	DEAD (Asp-Glu-Ala-Asp) box polypeptide 3, X-linked	GO:0003676(nucleic acid binding)|GO:0005524(ATP binding)|GO:0008026(ATP-dependent helicase activity)	Rattus norvegicus DEAD (Asp-Glu-Ala-Asp) box polypeptide 3, X-linked (Ddx3x), mRNA [NM_001108246]	04622:RIG-I-like receptor signaling pathway	NM_001108246	NM_001108246	NM_001108246	Rn.95841	317335	ENSRNOT00000039551	TC579363	chrX:21495408-21495349	rn|Xq12	1068.33	1094.68	1094.68	654.242	828.152	769.496	1388.45	1014.85	882.015	10.0611	10.0963	10.0963	9.35368	9.69375	9.58777	10.4393	9.98705	9.78466
A_43_P20963	44.2189	28.6999	31.4328	0.623619	0.131224	0.0374072	Wdr86	WD repeat domain 86		Rattus norvegicus WD repeat domain 86 (Wdr86), mRNA [NM_001110489]		NM_001110489	NM_001110489	NM_001110489	Rn.229373	311956	ENSRNOT00000040373	TC604505	chr4:5817800-5817859	rn|4q11	43.2385	44.7092	44.7092	29.0852	25.9859	31.0285	40.0145	23.2552	31.0285	5.43424	5.4825	5.4825	4.86221	4.69966	4.95552	5.32245	4.53948	4.95552
A_64_P144517	2.49276	1.326	4.62105	0.91067	1.80114	0.0374853	LOC687022	similar to SEC22 vesicle trafficking protein-like 3		PREDICTED: Rattus norvegicus vesicle-trafficking protein SEC22c-like (LOC687022), mRNA [XM_001078538]		XM_001078538	XM_001078538	XM_001078538		687022		TC638555			4.42078	1.52875	1.52875	1.00696	1.00696	1.96408	5.60438	3.18855	5.07022	2.1443	0.612357	0.612357	0.01	0.01	0.973851	2.48655	1.6729	2.34205
A_64_P111701	3.94644	1.06513	2.79739	1.88952	1.39305	0.0375149	Olr276	olfactory receptor 276	GO:0004984(olfactory receptor activity)|GO:0007186(G-protein coupled receptor signaling pathway)|GO:0016021(integral to membrane)|GO:0050911(detection of chemical stimulus involved in sensory perception of smell)	Rattus norvegicus olfactory receptor 276 (Olr276), mRNA [NM_001000227]	04740:Olfactory transduction	NM_001000227	NM_001000227	NM_001000227	Rn.141763	293431		NP1479366	chr1:166084513-166084572	rn|1q33	1.65274	5.09329	5.09329	1.18149	1.00696	1.00696	1.68496	3.18855	3.51865	0.72486	2.3486	2.3486	0.240607	0.01	0.01	0.752715	1.6729	1.81502
A_64_P080975	63.3625	52.4142	72.9954	0.273673	0.477848	0.0375418	Olr772	olfactory receptor 772	GO:0004930(G-protein coupled receptor activity)|GO:0004984(olfactory receptor activity)|GO:0005886(plasma membrane)|GO:0007186(G-protein coupled receptor signaling pathway)|GO:0016021(integral to membrane)|GO:0050911(detection of chemical stimulus involved in sensory perception of smell)	Rattus norvegicus olfactory receptor 772 (Olr772), mRNA [NM_001000609]	04740:Olfactory transduction	NM_001000609	NM_001000609	NM_001000609	Rn.142758	404798	ENSRNOT00000040364	NP1396602	chr3:97302957-97303016	rn|3q34	57.2464	66.4206	66.4206	50.0515	53.5316	53.6594	85.3127	73.5271	60.1464	5.83911	6.05356	6.05356	5.64534	5.74232	5.74576	6.41469	6.2002	5.91041
A_64_P222609	4.58631	3.09995	3.86643	0.565089	0.318756	0.0375679	C2	complement component 2	GO:0005515(protein binding)|GO:0005575(cellular_component)|GO:0007584(response to nutrient)	Rattus norvegicus complement component 2 (C2), mRNA [NM_172222]	04610:Complement and coagulation cascades|05150:Staphylococcus aureus infection|05322:Systemic lupus erythematosus	NM_172222	NM_172222	NM_172222	Rn.98333	24231	ENSRNOT00000060607	NP831147	chr20:4071119-4071178	rn|20p12	5.30935	4.2248	4.2248	3.38574	2.69535	3.21877	4.10415	3.18855	4.30659	2.40854	2.07888	2.07888	1.75947	1.43047	1.68651	2.03708	1.6729	2.10655
A_64_P149855	5.22333	1.06513	2.57139	2.29394	1.27151	0.0376877	Avl9	AVL9 homolog (S. cerevisiase)	GO:0016477(cell migration)|GO:0055037(recycling endosome)	PREDICTED: Rattus norvegicus similar to mKIAA0241 protein (RGD1564615), mRNA [XM_002726368]		XM_002726368	XM_002726368	XM_002726368		312371			chr4:85707804-85707863	rn|4q24	2.38259	6.6437	6.6437	1.18149	1.00696	1.00696	1.00696	3.18855	3.51865	1.25253	2.73199	2.73199	0.240607	0.01	0.01	0.01	1.6729	1.81502
A_42_P456701	61.4684	53.2177	66.5827	0.207937	0.32324	0.0378483	Mtfmt	mitochondrial methionyl-tRNA formyltransferase	GO:0004479(methionyl-tRNA formyltransferase activity)|GO:0005739(mitochondrion)|GO:0008168(methyltransferase activity)	Rattus norvegicus mitochondrial methionyl-tRNA formyltransferase (Mtfmt), nuclear gene encoding mitochondrial protein, mRNA [NM_001009697]	00670:One carbon pool by folate|00970:Aminoacyl-tRNA biosynthesis	NM_001009697	NM_001009697	NM_001009697	Rn.34645	315763	ENSRNOT00000019671	TC578730	chr8:69701562-69701621	rn|8q24	64.1384	60.1334	60.1334	48.4729	52.0437	59.1366	59.9625	68.7371	71.0486	6.00312	5.91009	5.91009	5.59911	5.70165	5.88598	5.90599	6.10302	6.15073
A_64_P093832	2.2029	1.06513	4.59708	1.04837	2.10968	0.0378604	Chd2	chromodomain helicase DNA binding protein 2		Rattus norvegicus chromodomain helicase DNA binding protein 2 (Chd2), mRNA [NM_001107523]		NM_001107523	NM_001107523	NM_001107523	Rn.225034	308738	ENSRNOT00000055829	TC609529	chr1:128635247-128635188	rn|1q31	1.00696	2.80088	2.80088	1.18149	1.00696	1.00696	7.90733	3.18855	2.69535	0.01	1.48588	1.48588	0.240607	0.01	0.01	2.98319	1.6729	1.43047
A_44_P329090	61.7961	56.6287	83.1283	0.125983	0.553808	0.037874	Tspan12	tetraspanin 12	GO:0001525(angiogenesis)|GO:0005887(integral to plasma membrane)|GO:0007166(cell surface receptor signaling pathway)|GO:0010842(retina layer formation)|GO:0016021(integral to membrane)|GO:0042813(Wnt-activated receptor activity)|GO:0045765(regulation of angiogenesis)	Rattus norvegicus tetraspanin 12 (Tspan12), mRNA [NM_001015026]		NM_001015026	NM_001015026	NM_001015026	Rn.2146	362326	ENSRNOT00000007020	TC575381	chr4:48085296-48085237	rn|4q22	62.5256	61.4313	61.4313	60.51	44.7224	64.6535	80.0174	97.2439	72.1236	5.96638	5.9409	5.9409	5.9191	5.48293	6.01466	6.32224	6.60354	6.1724
A_42_P556491	6.82619	1.96184	2.29695	1.79887	0.227512	0.0378962	Suv420h1	suppressor of variegation 4-20 homolog 1 (Drosophila)	GO:0000780(condensed nuclear chromosome, centromeric region)|GO:0006351(transcription, DNA-dependent)|GO:0006355(regulation of transcription, DNA-dependent)|GO:0016571(histone methylation)|GO:0018022(peptidyl-lysine methylation)|GO:0018024(histone-lysine N-methyltransferase activity)|GO:0034770(histone H4-K20 methylation)|GO:0034773(histone H4-K20 trimethylation)|GO:0042799(histone methyltransfer…	Rattus norvegicus suppressor of variegation 4-20 homolog 1 (Drosophila) (Suv420h1), mRNA [NM_001108512]	00310:Lysine degradation	NM_001108512	NM_001108512	NM_001108512	Rn.203473	361688	ENSRNOT00000022486	TC585900	chr1:206341632-206341691	rn|1q42	7.19116	6.6437	6.6437	1.18149	1.0138	3.69024	1.00696	3.18855	2.69535	2.84622	2.73199	2.73199	0.240607	0.0197766	1.88371	0.01	1.6729	1.43047
A_44_P283186	47.7193	15.4182	68.3523	1.62993	2.14835	0.0381805	Cpa5	carboxypeptidase A5	GO:0008152(metabolic process)|GO:0008233(peptidase activity)	Rattus norvegicus carboxypeptidase A5 (Cpa5), mRNA [NM_001002808]		NM_001002808	NM_001002808	NM_001002808	Rn.125844	408212	ENSRNOT00000013948	TC576395	chr4:57540000-57540059	rn|4q22	61.544	40.8069	40.8069	26.7549	9.44647	10.0533	98.3343	81.4457	25.2767	5.94355	5.35074	5.35074	4.74173	3.23977	3.3296	6.61962	6.34777	4.65974
A_42_P606073	3.63703	1.58549	3.46407	1.19783	1.12754	0.0383254	Acadvl	acyl-CoA dehydrogenase, very long chain	GO:0000062(fatty-acyl-CoA binding)|GO:0001659(temperature homeostasis)|GO:0003995(acyl-CoA dehydrogenase activity)|GO:0004466(long-chain-acyl-CoA dehydrogenase activity)|GO:0005739(mitochondrion)|GO:0005743(mitochondrial inner membrane)|GO:0006635(fatty acid beta-oxidation)|GO:0017099(very-long-chain-acyl-CoA dehydrogenase activity)|GO:0033539(fatty acid beta-oxidation using acyl-CoA dehydrogenas…	Rattus norvegicus acyl-CoA dehydrogenase, very long chain (Acadvl), nuclear gene encoding mitochondrial protein, mRNA [NM_012891]	00071:Fatty acid metabolism|01100:Metabolic pathways	NM_012891	NM_012891	NM_012891	Rn.33319	25363	ENSRNOT00000024973	TC605909	chr10:56856406-56856347	rn|10q24	5.30935	2.80088	2.80088	1.00696	1.78544	1.96408	4.5083	3.18855	2.69535	2.40854	1.48588	1.48588	0.01	0.836282	0.973851	2.17258	1.6729	1.43047
A_44_P456483	204.266	178.558	210.385	0.194058	0.236635	0.0383616	Eif2b5	eukaryotic translation initiation factor 2B, subunit 5 epsilon	GO:0001541(ovarian follicle development)|GO:0003743(translation initiation factor activity)|GO:0005085(guanyl-nucleotide exchange factor activity)|GO:0005515(protein binding)|GO:0005634(nucleus)|GO:0005737(cytoplasm)|GO:0005851(eukaryotic translation initiation factor 2B complex)|GO:0006413(translational initiation)|GO:0006417(regulation of translation)|GO:0006950(response to stress)|GO:0009408(r…	Rattus norvegicus eukaryotic translation initiation factor 2B, subunit 5 epsilon (Eif2b5), mRNA [NM_138866]	03013:RNA transport	NM_138866	NM_138866	NM_138866	Rn.10607	192234	ENSRNOT00000002321	TC574630	chr11:82634845-82634786	rn|11q23	201.414	205.692	205.692	174.65	183.203	177.821	187.725	230.055	213.374	7.65402	7.68435	7.68435	7.44833	7.5173	7.47428	7.55247	7.84584	7.73724
A_64_P149930	3.61073	1.39561	2.65127	1.37139	0.925789	0.0383695	Vdr	vitamin D (1,25- dihydroxyvitamin D3) receptor	GO:0000122(negative regulation of transcription from RNA polymerase II promoter)|GO:0000228(nuclear chromosome)|GO:0000902(cell morphogenesis)|GO:0001501(skeletal system development)|GO:0003677(DNA binding)|GO:0003700(sequence-specific DNA binding transcription factor activity)|GO:0003707(steroid hormone receptor activity)|GO:0004879(ligand-activated sequence-specific DNA binding RNA polymerase I…	Rattus norvegicus vitamin D (1,25- dihydroxyvitamin D3) receptor (Vdr), mRNA [NM_017058]		NM_017058	NM_017058	NM_017058	Rn.10911	24873	ENSRNOT00000011601	TC576462	chr7:136567714-136567655	rn|7q36	2.38259	4.2248	4.2248	2.16607	1.0138	1.00696	2.9199	3.18855	1.84536	1.25253	2.07888	2.07888	1.11508	0.0197766	0.01	1.54592	1.6729	0.883901
A_64_P031625	3.99111	2.47193	3.32935	0.691153	0.429604	0.0384552	Vps39	vacuolar protein sorting 39 homolog (S. cerevisiae)	GO:0005515(protein binding)|GO:0030897(HOPS complex)	Rattus norvegicus vacuolar protein sorting 39 homolog (S. cerevisiae) (Vps39), mRNA [NM_001012186]		NM_001012186	NM_001012186	NM_001012186	Rn.1508	362199	ENSRNOT00000011155	TC638457	chr3:106803299-106803240	rn|3q35	3.52374	4.2248	4.2248	2.75636	2.69535	1.96408	4.10415	3.18855	2.69535	1.81711	2.07888	2.07888	1.46276	1.43047	0.973851	2.03708	1.6729	1.43047
A_64_P116288	5.60371	1.56975	1.75459	1.83584	0.160592	0.0385066	Lztfl1	leucine zipper transcription factor-like 1	GO:0042802(identical protein binding)	Rattus norvegicus leucine zipper transcription factor-like 1 (Lztfl1), mRNA [NM_001024266]		NM_001024266	NM_001024266	NM_001024266	Rn.25212	316102	ENSRNOT00000008255	TC582532	chr8:128475818-128475759	rn|8q32	3.52374	6.6437	6.6437	1.00696	2.69535	1.00696	1.00696	3.18855	1.06825	1.81711	2.73199	2.73199	0.01	1.43047	0.01	0.01	1.6729	0.095251
A_64_P128144	43.0624	25.0752	32.8778	0.780167	0.390853	0.0385236	Hs6st3	heparan sulfate 6-O-sulfotransferase 3		Rattus norvegicus heparan sulfate 6-O-sulfotransferase 3 (Hs6st3), mRNA [NM_001271404]	00534:Glycosaminoglycan biosynthesis - heparan sulfate	NM_001271404	NM_001271404	NM_001271404		364476	ENSRNOT00000071685		chr15:104913931-104913990	rn|15q24	34.974	47.1066	47.1066	30.4992	21.4712	23.2552	34.1531	39.2036	25.2767	5.12821	5.55786	5.55786	4.9307	4.42433	4.53948	5.09395	5.29291	4.65974
A_44_P1024721	139.157	135.595	168.577	0.0374151	0.314107	0.0387366	Slc28a2	solute carrier family 28 (sodium-coupled nucleoside transporter), member 2	GO:0001882(nucleoside binding)|GO:0001895(retina homeostasis)|GO:0005337(nucleoside transmembrane transporter activity)|GO:0005415(nucleoside:sodium symporter activity)|GO:0015211(purine nucleoside transmembrane transporter activity)|GO:0015860(purine nucleoside transport)|GO:0016021(integral to membrane)|GO:0034394(protein localization at cell surface)	Rattus norvegicus solute carrier family 28 (sodium-coupled nucleoside transporter), member 2 (Slc28a2), mRNA [NM_031664]		NM_031664	NM_031664	NM_031664	Rn.10140	60423		TC574893	chr3:109350696-109350637	rn|3q35	134.088	141.692	141.692	119.154	140.414	147.217	151.274	176.462	177.996	7.06704	7.14661	7.14661	6.89668	7.13354	7.2018	7.24102	7.46321	7.4757
A_44_P501015	3.99111	1.42095	3.31458	1.48993	1.22197	0.0387996	Olr1549	olfactory receptor 1549	GO:0004930(G-protein coupled receptor activity)|GO:0004984(olfactory receptor activity)|GO:0005886(plasma membrane)|GO:0007186(G-protein coupled receptor signaling pathway)|GO:0016021(integral to membrane)|GO:0050911(detection of chemical stimulus involved in sensory perception of smell)	Rattus norvegicus olfactory receptor 1549 (Olr1549), mRNA [NM_001000052]	04740:Olfactory transduction	NM_001000052	NM_001000052	NM_001000052	Rn.142260	288196	ENSRNOT00000060880	TC580560	chr11:42189289-42189348	rn|11q12	3.52374	4.2248	4.2248	2.16607	1.0138	1.08299	1.68496	3.18855	5.07022	1.81711	2.07888	2.07888	1.11508	0.0197766	0.115015	0.752715	1.6729	2.34205
A_64_P112014	2.66145	2.47193	3.66957	0.106574	0.569976	0.0389707	Hist1h4b	histone cluster 1, H4b	GO:0000786(nucleosome)|GO:0001503(ossification)|GO:0003677(DNA binding)|GO:0005634(nucleus)|GO:0006334(nucleosome assembly)|GO:0007275(multicellular organismal development)|GO:0030154(cell differentiation)|GO:0045653(negative regulation of megakaryocyte differentiation)|GO:0046982(protein heterodimerization activity)	Rattus norvegicus histone cluster 1, H4b (Hist1h4b), mRNA [NM_022686]	05322:Systemic lupus erythematosus	NM_022686	NM_022686	NM_022686	Rn.1659	64627	ENSRNOT00000043151	TC649616	chr17:50117213-50117272	rn|17q11	2.38259	2.80088	2.80088	2.75636	2.69535	1.96408	3.51358	3.18855	4.30659	1.25253	1.48588	1.48588	1.46276	1.43047	0.973851	1.81294	1.6729	2.10655
A_44_P191924	76.8954	74.6948	92.9964	0.0418907	0.316168	0.0390199	Mtor	mechanistic target of rapamycin (serine/threonine kinase)	GO:0000082(G1/S transition of mitotic cell cycle)|GO:0000139(Golgi membrane)|GO:0001030(RNA polymerase III type 1 promoter DNA binding)|GO:0001031(RNA polymerase III type 2 promoter DNA binding)|GO:0001032(RNA polymerase III type 3 promoter DNA binding)|GO:0001156(TFIIIC-class transcription factor binding)|GO:0001934(positive regulation of protein phosphorylation)|GO:0001938(positive regulation o…	Rattus norvegicus mechanistic target of rapamycin (serine/threonine kinase) (Mtor), mRNA [NM_019906]	04012:ErbB signaling pathway|04150:mTOR signaling pathway|04910:Insulin signaling pathway|04920:Adipocytokine signaling pathway|04930:Type II diabetes mellitus|05200:Pathways in cancer|05214:Glioma|05215:Prostate cancer|05221:Acute myeloid leukemia	NM_019906	NM_019906	NM_019906	Rn.11008	56718	ENSRNOT00000014167	TC573607	chr5:165636124-165636183	rn|5q36	75.534	77.5762	77.5762	73.5271	79.5087	71.0486	105.666	92.0592	81.2638	6.23905	6.27754	6.27754	6.2002	6.31304	6.15073	6.72337	6.52449	6.34454
A_64_P136046	1.82199	1.38646	3.72623	0.39411	1.42631	0.0391377	Optn	optineurin	GO:0000042(protein targeting to Golgi)|GO:0001155(TFIIIA-class transcription factor binding)|GO:0005737(cytoplasm)|GO:0005794(Golgi apparatus)|GO:0005802(trans-Golgi network)|GO:0007030(Golgi organization)|GO:0008022(protein C-terminus binding)|GO:0016023(cytoplasmic membrane-bounded vesicle)|GO:0034613(cellular protein localization)|GO:0042802(identical protein binding)|GO:0043001(Golgi to plasm…	Rattus norvegicus optineurin (Optn), mRNA [NM_145081]		NM_145081	NM_145081	NM_145081	Rn.63435	246294	ENSRNOT00000042881	TC603891	chr17:84346495-84346554	rn|17q12.3	1.00696	2.2295	2.2295	1.18149	1.0138	1.96408	2.9199	3.18855	5.07022	0.01	1.15672	1.15672	0.240607	0.0197766	0.973851	1.54592	1.6729	2.34205
A_42_P620591	1823.08	1325.84	1557.27	0.459473	0.232118	0.0393597	Arpc3	actin related protein 2/3 complex, subunit 3	GO:0005856(cytoskeleton)|GO:0030027(lamellipodium)|GO:0030833(regulation of actin filament polymerization)	Rattus norvegicus actin related protein 2/3 complex, subunit 3 (Arpc3), mRNA [NM_001105933]	04666:Fc gamma R-mediated phagocytosis|04810:Regulation of actin cytoskeleton|05100:Bacterial invasion of epithelial cells	NM_001105933	NM_001105933	NM_001105933	Rn.4233	288669	ENSRNOT00000011499	TC586815	chr12:35367073-35367014	rn|12q16	1890.28	1789.48	1789.48	1200.35	1326.65	1450.51	1295.45	1829.29	1547.08	10.8844	10.8053	10.8053	10.2292	10.3736	10.5023	10.3392	10.8371	10.5953
A_64_P116199	749.29	524.678	1096.8	0.514091	1.06379	0.0393776	LOC690478	similar to keratin associated protein 10-7	GO:0045095(keratin filament)	Rattus norvegicus similar to keratin associated protein 10-7 (LOC690478), mRNA [NM_001109595]		NM_001109595	NM_001109595	NM_001109595	Rn.218641	690478	ENSRNOT00000073516		chr20:11324277-11324336	rn|20p12	786.035	730.918	730.918	406.08	659.175	508.779	1473.83	1107.98	708.585	9.61845	9.51356	9.51356	8.66562	9.36452	8.9909	10.5254	10.1137	9.4688
A_44_P464237	2.2029	1.26645	4.10386	0.798614	1.69619	0.0393966	RGD1563155	similar to RIKEN cDNA 1700054O13	GO:0000786(nucleosome)|GO:0003677(DNA binding)|GO:0005634(nucleus)|GO:0006334(nucleosome assembly)|GO:0046982(protein heterodimerization activity)	Rattus norvegicus similar to RIKEN cDNA 1700054O13 (RGD1563155), mRNA [NM_001134598]		NM_001134598	NM_001134598	NM_001134598	Rn.112507	367734	ENSRNOT00000004790	TC634074	chrX:25064431-25064372	rn|Xq13	1.00696	2.80088	2.80088	1.00696	1.78544	1.00696	5.60438	3.18855	3.51865	0.01	1.48588	1.48588	0.01	0.836282	0.01	2.48655	1.6729	1.81502
A_42_P761277	1418.6	1397.31	1829.47	0.0218257	0.388777	0.0394019	Fam213a	family with sequence similarity 213, member A	GO:0016021(integral to membrane)	Rattus norvegicus family with sequence similarity 213, member A (Fam213a), mRNA [NM_001008297]		NM_001008297	NM_001008297	NM_001008297	Rn.35882	290529	ENSRNOT00000015011	TC579462	chr16:1542764-1542705	rn|16p16	1691.48	1282.17	1282.17	1347.93	1314.05	1529.94	1971.15	1764.18	1753.08	10.7241	10.3244	10.3244	10.3965	10.3598	10.5793	10.9448	10.7848	10.7757
A_44_P432388	190.584	184.966	219.561	0.0431666	0.247363	0.0394147	Tdh	L-threonine dehydrogenase	GO:0000166(nucleotide binding)|GO:0005739(mitochondrion)|GO:0006567(threonine catabolic process)|GO:0008743(L-threonine 3-dehydrogenase activity)|GO:0050662(coenzyme binding)|GO:0055114(oxidation-reduction process)	Rattus norvegicus L-threonine dehydrogenase (Tdh), mRNA [NM_001106044]	00260:Glycine, serine and threonine metabolism	NM_001106044	NM_001106044	NM_001106044	Rn.18003	290315	ENSRNOT00000015353	TC599837	chr15:42759715-42758744	rn|15p12	184.53	193.61	193.61	167.251	186.358	201.288	224.257	204.801	229.625	7.52771	7.59701	7.59701	7.38587	7.54194	7.65312	7.80901	7.67808	7.84313
A_44_P325666	190.895	175.68	290.746	0.119832	0.726808	0.0394453	Cyp2d2	cytochrome P450, family 2, subfamily d, polypeptide 2	GO:0004497(monooxygenase activity)|GO:0005506(iron ion binding)|GO:0005789(endoplasmic reticulum membrane)|GO:0007565(female pregnancy)|GO:0009055(electron carrier activity)|GO:0020037(heme binding)|GO:0042493(response to drug)|GO:0043231(intracellular membrane-bounded organelle)|GO:0070330(aromatase activity)	Rattus norvegicus cytochrome P450, family 2, subfamily d, polypeptide 2 (Cyp2d2), mRNA [NM_012730]	00982:Drug metabolism - cytochrome P450	NM_012730	NM_012730	NM_012730	Rn.91355	25053	ENSRNOT00000012413	TC577536	chr7:120798665-120798606	rn|7q34	193.835	189.426	189.426	125.809	184.743	216.489	233.182	339.305	299.75	7.59869	7.56549	7.56549	6.97509	7.52937	7.75815	7.86532	8.40644	8.22761
[truncated: 90 more rows]

## Sheet: 546 down-regulated genes
# Fold Change cut-off: 1.0 # P-value cut-off: 0.05 # Condition pairs: log(ConvsDM,2)>1,log(BBRvsDM,2)>1 # Column A: ProbeName it represents probe name. # Column B~D Group--averaged Raw Intensity(mean) # Column E~F Condition pairs # Column G P-value, P-value calculated from unpaired t-test. # Column H ~ U: Annotations, include GeneSymbol,GeneName,GO,Description,KEGG,PrimaryAccession,RefSeqAccessio…
[truncated: 548 more rows]
